# Supplementary material for: Evaluation of a miniaturized NIR spectrometer for cultivar identification: The case of barley, chickpea and sorghum in Ethiopia
Source: PLoS One. 2018 Mar 21;13(3):e0193620. doi: 10.1371/journal.pone.0193620 (PMC5862431; doi:10.1371/journal.pone.0193620)
Supplement: S1 File — Materials submitted for reproducibility. (XLSX) [file pone.0193620.s003.xlsx]

## Sheet: BVI_SCIO
Predictor	740	741	742	743	744	745	746	747	748	749	750	751	752	753	754	755	756	757	758	759	760	761	762	763	764	765	766	767	768	769	770	771	772	773	774	775	776	777	778	779	780	781	782	783	784	785	786	787	788
HB-52	1.49985	1.50067	1.50156	1.50254	1.50354	1.50455	1.50559	1.50669	1.50783	1.50894	1.50992	1.5108	1.5116	1.51237	1.5132	1.51415	1.51518	1.51621	1.51719	1.51812	1.51904	1.52001	1.52101	1.52202	1.52298	1.52387	1.52469	1.52548	1.52627	1.52707	1.52789	1.52873	1.52961	1.53053	1.53147	1.53239	1.53325	1.53406	1.53484	1.53564	1.53646	1.53728	1.53807	1.53878	1.53943	1.54008	1.54076	1.5415	1.54227
HB-52	1.53088	1.53167	1.53252	1.53342	1.53431	1.53517	1.53602	1.53692	1.53783	1.53871	1.53947	1.54014	1.54075	1.54134	1.54202	1.54283	1.54372	1.54462	1.54546	1.54624	1.54698	1.54777	1.54859	1.54942	1.55022	1.55096	1.55166	1.55234	1.55304	1.55375	1.5545	1.55526	1.55606	1.55688	1.5577	1.55849	1.55922	1.55988	1.56052	1.56118	1.56188	1.56258	1.56326	1.56387	1.56441	1.56495	1.56552	1.56614	1.56678
HB-52	1.60717	1.60864	1.61004	1.61136	1.61254	1.61358	1.61453	1.61546	1.61636	1.6172	1.61792	1.61853	1.61909	1.61965	1.62031	1.62112	1.62202	1.62293	1.62379	1.62457	1.62533	1.62614	1.62698	1.62785	1.62867	1.62944	1.63015	1.63085	1.63155	1.63226	1.63299	1.63372	1.63447	1.63523	1.636	1.63674	1.63741	1.63802	1.63862	1.63925	1.63994	1.64065	1.64133	1.64194	1.64249	1.64302	1.64359	1.6442	1.64484
HB-52	1.67733	1.6781	1.67893	1.67981	1.68069	1.68154	1.68238	1.68326	1.68414	1.68497	1.68563	1.68616	1.68658	1.68696	1.68742	1.68801	1.6887	1.68941	1.69009	1.69072	1.69136	1.69208	1.69287	1.69368	1.69446	1.69516	1.6958	1.69642	1.69703	1.69766	1.69831	1.69898	1.69967	1.7004	1.70113	1.70182	1.70243	1.70296	1.70345	1.70395	1.70448	1.70502	1.70554	1.70599	1.7064	1.70682	1.70728	1.70782	1.70839
HB-52	1.50783	1.50929	1.51068	1.51198	1.51315	1.51418	1.51512	1.51605	1.51696	1.51784	1.5186	1.51928	1.51992	1.52058	1.52135	1.52226	1.52327	1.52429	1.52525	1.52614	1.52699	1.52787	1.52877	1.52967	1.53052	1.5313	1.53203	1.53274	1.53348	1.53424	1.53505	1.53589	1.53677	1.53769	1.53863	1.53954	1.54039	1.54116	1.54189	1.54263	1.54339	1.54415	1.54487	1.54552	1.54611	1.5467	1.54734	1.54804	1.54877
HB-52	1.63441	1.635	1.63567	1.6364	1.63717	1.63793	1.63872	1.63957	1.64044	1.64129	1.64199	1.64257	1.64306	1.6435	1.64401	1.64463	1.64532	1.64602	1.64667	1.64727	1.64787	1.64855	1.64931	1.6501	1.65087	1.65158	1.65224	1.65286	1.65349	1.65412	1.65477	1.65542	1.6561	1.6568	1.65752	1.6582	1.65883	1.65939	1.65991	1.66046	1.66104	1.66163	1.66219	1.66267	1.66309	1.66352	1.66399	1.66453	1.6651
HB-52	1.53591	1.53712	1.53831	1.53945	1.5405	1.54143	1.54227	1.54308	1.54387	1.54459	1.54517	1.54566	1.54609	1.54652	1.54706	1.54775	1.54855	1.54937	1.55014	1.55086	1.55154	1.55227	1.55303	1.55379	1.55453	1.55519	1.55583	1.55647	1.55713	1.55783	1.55857	1.55933	1.56013	1.56095	1.56177	1.56254	1.56324	1.56385	1.56442	1.56501	1.56562	1.56624	1.56682	1.56734	1.56779	1.56824	1.56872	1.56925	1.56981
HB-52	1.6678	1.66845	1.66915	1.66989	1.67064	1.67137	1.6721	1.67288	1.67369	1.67445	1.67507	1.67557	1.67598	1.67635	1.67681	1.6774	1.67807	1.67878	1.67944	1.68007	1.6807	1.68142	1.6822	1.68303	1.68382	1.68454	1.68522	1.68587	1.68653	1.68721	1.68791	1.68863	1.68938	1.69016	1.69094	1.69167	1.69232	1.69288	1.69339	1.6939	1.69444	1.69497	1.69548	1.69591	1.69629	1.69667	1.69709	1.69759	1.69811
HB-52	1.51358	1.51454	1.51556	1.51661	1.51764	1.51863	1.51958	1.52054	1.5215	1.5224	1.52317	1.52384	1.52443	1.52503	1.52572	1.52657	1.52751	1.52848	1.52941	1.53029	1.53114	1.53202	1.53292	1.53382	1.53466	1.53541	1.53611	1.5368	1.5375	1.53824	1.53902	1.53985	1.54073	1.54164	1.54256	1.54345	1.54425	1.54497	1.54563	1.54629	1.54698	1.54766	1.54831	1.5489	1.54944	1.54999	1.55059	1.55125	1.55194
HB-52	1.49666	1.49807	1.49943	1.50074	1.50196	1.50307	1.5041	1.50511	1.50611	1.50704	1.50784	1.50855	1.50918	1.50981	1.51053	1.5114	1.51237	1.51337	1.51433	1.51524	1.51614	1.51708	1.51807	1.51906	1.52	1.52086	1.52166	1.52244	1.52323	1.52404	1.52489	1.52577	1.52669	1.52766	1.52864	1.52959	1.53048	1.53129	1.53206	1.53282	1.5336	1.53438	1.53511	1.53577	1.53638	1.53698	1.53763	1.53834	1.53909
HB-52	1.65792	1.65906	1.66015	1.6612	1.66217	1.66304	1.66386	1.66468	1.6655	1.66629	1.66694	1.6675	1.66798	1.66845	1.66901	1.66971	1.67049	1.67128	1.67201	1.67268	1.67334	1.67406	1.67484	1.67566	1.67646	1.6772	1.6779	1.67859	1.67929	1.68001	1.68074	1.68149	1.68226	1.68305	1.68384	1.68459	1.68526	1.68586	1.68641	1.68698	1.68759	1.6882	1.68877	1.68926	1.68968	1.69009	1.69054	1.69106	1.6916
HB-52	1.65834	1.65925	1.66017	1.66109	1.66198	1.66281	1.66362	1.66446	1.66531	1.66612	1.66679	1.66735	1.66783	1.66829	1.66882	1.66948	1.67022	1.67098	1.67168	1.67233	1.67298	1.67369	1.67447	1.67529	1.67607	1.6768	1.67748	1.67814	1.67881	1.67949	1.68019	1.68091	1.68165	1.68242	1.68321	1.68396	1.68464	1.68525	1.68582	1.68641	1.68703	1.68765	1.68823	1.68872	1.68914	1.68955	1.69	1.6905	1.69103
HB-52	1.51361	1.51455	1.51559	1.5167	1.51781	1.51887	1.5199	1.52093	1.52192	1.52284	1.5236	1.52423	1.52478	1.52531	1.52594	1.52672	1.52761	1.52853	1.52944	1.5303	1.53115	1.53205	1.53297	1.5339	1.53477	1.53556	1.53629	1.537	1.53772	1.53848	1.53928	1.54012	1.54101	1.54195	1.54289	1.54381	1.54464	1.5454	1.5461	1.54681	1.54753	1.54824	1.54892	1.54953	1.5501	1.55066	1.55128	1.55196	1.55267
HB-52	1.64093	1.64147	1.64216	1.64299	1.64387	1.64479	1.64572	1.64671	1.64771	1.64866	1.64945	1.65011	1.65066	1.65117	1.65175	1.65247	1.65326	1.65408	1.65485	1.65558	1.65631	1.65711	1.65799	1.65889	1.65977	1.66057	1.66134	1.66207	1.66282	1.66358	1.66437	1.66517	1.66599	1.66684	1.6677	1.66852	1.66928	1.66997	1.67062	1.67129	1.672	1.67272	1.6734	1.674	1.67453	1.67505	1.6756	1.67621	1.67683
HB-52	1.6221	1.62322	1.62431	1.62537	1.62634	1.62722	1.62803	1.62883	1.62963	1.63038	1.63098	1.63149	1.63192	1.63234	1.63285	1.6335	1.63425	1.63501	1.63572	1.63638	1.63702	1.63772	1.63847	1.63925	1.63999	1.64066	1.64127	1.64185	1.64244	1.64304	1.64367	1.64432	1.64501	1.64574	1.64648	1.64721	1.64786	1.64846	1.64901	1.64958	1.65018	1.65078	1.65133	1.65181	1.65222	1.65264	1.6531	1.65364	1.65421
HB-52	1.5378	1.53832	1.53895	1.53968	1.54046	1.54124	1.54205	1.54291	1.54379	1.54464	1.54535	1.54595	1.54647	1.54696	1.54752	1.54821	1.54897	1.54975	1.55048	1.55115	1.55181	1.55253	1.55329	1.55407	1.55482	1.55551	1.55616	1.55679	1.55745	1.55814	1.55887	1.55963	1.56043	1.56126	1.56211	1.56293	1.56368	1.56434	1.56496	1.56557	1.5662	1.56683	1.5674	1.5679	1.56834	1.56878	1.56925	1.5698	1.57038
HB-52	1.63068	1.63217	1.63359	1.63491	1.63611	1.63715	1.63809	1.639	1.63987	1.64069	1.64137	1.64194	1.64244	1.64295	1.64354	1.64427	1.6451	1.64593	1.6467	1.6474	1.64809	1.64884	1.64964	1.65048	1.65131	1.65208	1.65283	1.65357	1.65433	1.65511	1.65591	1.65673	1.65756	1.6584	1.65923	1.66002	1.66073	1.66137	1.66198	1.66262	1.6633	1.66401	1.66469	1.66529	1.66584	1.66637	1.66693	1.66754	1.66816
HB-52	1.52626	1.52731	1.52834	1.52933	1.53024	1.53106	1.53181	1.53256	1.5333	1.53402	1.53462	1.53516	1.53565	1.53616	1.53677	1.53754	1.53838	1.53924	1.54003	1.54074	1.54141	1.54212	1.54285	1.54359	1.5443	1.54496	1.5456	1.54624	1.54691	1.54762	1.54836	1.54913	1.54992	1.55073	1.55153	1.55229	1.55297	1.55358	1.55415	1.55474	1.55536	1.55601	1.55663	1.55718	1.55768	1.55817	1.55869	1.55926	1.55986
HB-52	1.62049	1.62151	1.62256	1.62362	1.62465	1.6256	1.6265	1.6274	1.62829	1.62911	1.62979	1.63034	1.63081	1.63127	1.63181	1.6325	1.63329	1.6341	1.63487	1.63559	1.6363	1.63707	1.63789	1.63872	1.63951	1.64022	1.64087	1.64149	1.64212	1.64277	1.64345	1.64415	1.6449	1.64569	1.64651	1.6473	1.64804	1.6487	1.64933	1.64996	1.65062	1.65126	1.65186	1.65236	1.65279	1.65322	1.65367	1.65421	1.65478
HB-52	1.49845	1.49918	1.5	1.5009	1.50181	1.50271	1.50361	1.50453	1.50547	1.50636	1.50713	1.5078	1.5084	1.50899	1.50966	1.51048	1.51139	1.51232	1.51322	1.51407	1.5149	1.51579	1.51672	1.51766	1.51856	1.51939	1.52016	1.52091	1.52166	1.52243	1.52324	1.52407	1.52494	1.52584	1.52676	1.52766	1.5285	1.52928	1.53003	1.53079	1.53158	1.53237	1.53312	1.53379	1.5344	1.535	1.53563	1.53632	1.53703
HB-52	1.52713	1.52846	1.52975	1.53098	1.53211	1.53311	1.53402	1.53489	1.53573	1.5365	1.53712	1.53765	1.53812	1.53859	1.53916	1.53988	1.54069	1.54153	1.54232	1.54306	1.54377	1.54453	1.54533	1.54613	1.5469	1.5476	1.54827	1.54892	1.54959	1.5503	1.55103	1.5518	1.5526	1.55342	1.55426	1.55506	1.55579	1.55645	1.55706	1.55768	1.55832	1.55896	1.55956	1.56009	1.56054	1.561	1.56148	1.56203	1.56262
HB-52	1.51079	1.51212	1.51345	1.51474	1.51597	1.51711	1.51819	1.51926	1.52032	1.5213	1.52215	1.52288	1.52353	1.52418	1.52491	1.52579	1.52677	1.52777	1.52874	1.52965	1.53055	1.53147	1.53242	1.53335	1.53422	1.53499	1.5357	1.53637	1.53705	1.53776	1.53853	1.53933	1.5402	1.54112	1.54207	1.543	1.54386	1.54466	1.5454	1.54614	1.54689	1.54762	1.54831	1.54891	1.54945	1.54999	1.55057	1.55123	1.55192
HB-52	1.5077	1.50851	1.50937	1.51027	1.51117	1.51206	1.51295	1.51389	1.51487	1.51583	1.51669	1.51746	1.51817	1.51888	1.51968	1.52061	1.52162	1.52264	1.5236	1.52449	1.52534	1.52623	1.52714	1.52806	1.52892	1.52971	1.53045	1.53118	1.53192	1.5327	1.53352	1.53437	1.53527	1.5362	1.53715	1.53807	1.53891	1.53968	1.5404	1.54113	1.54188	1.54263	1.54335	1.544	1.5446	1.54521	1.54586	1.54658	1.54733
HB-52	1.60866	1.60929	1.61001	1.61082	1.61165	1.61248	1.61334	1.61425	1.6152	1.61612	1.61692	1.61762	1.61825	1.61886	1.61955	1.62038	1.62128	1.62219	1.62304	1.62382	1.62457	1.62536	1.6262	1.62705	1.62785	1.62858	1.62926	1.6299	1.63056	1.63124	1.63194	1.63267	1.63343	1.63422	1.63503	1.6358	1.63651	1.63715	1.63775	1.63836	1.63901	1.63967	1.64029	1.64085	1.64135	1.64185	1.6424	1.64301	1.64365
HB-52	1.53824	1.53941	1.54063	1.54186	1.54305	1.54416	1.54522	1.54626	1.54728	1.54822	1.54901	1.54967	1.55026	1.55083	1.5515	1.5523	1.5532	1.55412	1.55499	1.55579	1.55656	1.55737	1.5582	1.55903	1.55981	1.56051	1.56117	1.56181	1.56247	1.56317	1.5639	1.56467	1.56546	1.56629	1.56712	1.56792	1.56864	1.56929	1.56989	1.57051	1.57115	1.5718	1.57241	1.57296	1.57345	1.57394	1.57446	1.57505	1.57566
HB-52	1.62304	1.62398	1.62492	1.62583	1.6267	1.62751	1.6283	1.62914	1.63001	1.63087	1.63161	1.63226	1.63284	1.63341	1.63406	1.63482	1.63566	1.63649	1.63726	1.63795	1.63861	1.63933	1.64011	1.64091	1.64169	1.6424	1.64306	1.64368	1.64429	1.64489	1.6455	1.64611	1.64674	1.64739	1.64805	1.6487	1.6493	1.64986	1.65041	1.651	1.65163	1.65227	1.65287	1.65338	1.65382	1.65425	1.6547	1.65521	1.65576
HB-52	1.67143	1.67231	1.67324	1.67418	1.6751	1.67597	1.67681	1.67768	1.67855	1.67936	1.68002	1.68055	1.68098	1.68139	1.68187	1.6825	1.68322	1.68397	1.68467	1.68534	1.686	1.68673	1.68752	1.68833	1.68909	1.68976	1.69037	1.69093	1.69148	1.69204	1.69263	1.69324	1.69389	1.6946	1.69534	1.69608	1.69676	1.69739	1.69798	1.69858	1.6992	1.6998	1.70033	1.70077	1.70111	1.70144	1.7018	1.70223	1.70269
HB-52	1.51393	1.51525	1.51655	1.51781	1.51898	1.52006	1.52108	1.5221	1.52311	1.52406	1.52487	1.52558	1.5262	1.52681	1.5275	1.52832	1.52923	1.53015	1.53103	1.53185	1.53266	1.53352	1.53441	1.53532	1.53618	1.53697	1.5377	1.53841	1.53913	1.53987	1.54064	1.54143	1.54226	1.54313	1.544	1.54485	1.54563	1.54633	1.547	1.54767	1.54837	1.54908	1.54974	1.55035	1.55089	1.55144	1.55203	1.55269	1.55338
HB-52	1.53207	1.53319	1.53433	1.53545	1.5365	1.53746	1.53836	1.53924	1.5401	1.5409	1.54155	1.54211	1.54261	1.5431	1.5437	1.54444	1.54527	1.54613	1.54693	1.54767	1.54839	1.54916	1.54995	1.55076	1.55154	1.55224	1.55291	1.55355	1.55422	1.5549	1.55562	1.55635	1.55711	1.55789	1.55868	1.55944	1.56013	1.56076	1.56136	1.56197	1.56262	1.56327	1.56389	1.56443	1.56491	1.56538	1.56588	1.56644	1.56703
HB-52	1.60614	1.60713	1.60818	1.60925	1.61031	1.61131	1.61228	1.61327	1.61426	1.61519	1.61598	1.61665	1.61724	1.61781	1.61847	1.61927	1.62015	1.62106	1.62192	1.62273	1.62352	1.62436	1.62525	1.62616	1.62701	1.62779	1.62851	1.62919	1.62986	1.63055	1.63125	1.63197	1.63272	1.6335	1.6343	1.63507	1.63579	1.63644	1.63708	1.63773	1.63843	1.63914	1.63983	1.64044	1.641	1.64155	1.64214	1.64279	1.64347
HB-52	1.66908	1.67017	1.67127	1.67235	1.67337	1.67431	1.67519	1.67609	1.67699	1.67784	1.67854	1.67913	1.67965	1.68014	1.68073	1.68146	1.68228	1.68311	1.68387	1.68457	1.68526	1.686	1.68679	1.6876	1.68839	1.68911	1.6898	1.69048	1.69118	1.6919	1.69265	1.69342	1.6942	1.69499	1.69577	1.69649	1.69713	1.69768	1.69818	1.69871	1.69927	1.69986	1.70043	1.70094	1.7014	1.70187	1.70237	1.70294	1.70352
HB-52	1.49066	1.49167	1.49277	1.49392	1.49507	1.4962	1.49731	1.49844	1.49958	1.50066	1.50159	1.50241	1.50314	1.50385	1.50464	1.50556	1.50656	1.50759	1.50858	1.50953	1.51047	1.51146	1.5125	1.51354	1.51454	1.51546	1.51632	1.51714	1.51797	1.51881	1.51968	1.52056	1.52148	1.52244	1.5234	1.52434	1.52522	1.52604	1.52683	1.52764	1.52848	1.52933	1.53014	1.53089	1.53159	1.53227	1.533	1.53378	1.53458
HB-52	1.53607	1.5371	1.53811	1.53908	1.53997	1.54078	1.54155	1.54233	1.54313	1.54391	1.54458	1.54518	1.54572	1.54626	1.5469	1.54767	1.54851	1.54935	1.55013	1.55082	1.55148	1.55218	1.55291	1.55366	1.55437	1.55503	1.55566	1.55628	1.55692	1.55759	1.55829	1.55901	1.55976	1.56054	1.56132	1.56206	1.56273	1.56333	1.56389	1.56447	1.56508	1.5657	1.56629	1.56681	1.56726	1.56772	1.5682	1.56875	1.56932
HB-52	1.62199	1.62297	1.62398	1.625	1.62598	1.6269	1.62778	1.62867	1.62955	1.63038	1.63106	1.63161	1.63208	1.63253	1.63305	1.6337	1.63444	1.6352	1.63591	1.63657	1.63722	1.63794	1.63872	1.63953	1.6403	1.641	1.64164	1.64226	1.64287	1.64349	1.64414	1.6448	1.64549	1.64621	1.64695	1.64767	1.64834	1.64894	1.64951	1.65009	1.65071	1.65132	1.65189	1.65237	1.65277	1.65316	1.65359	1.65408	1.65461
HB-52	1.66743	1.66866	1.66983	1.67094	1.67194	1.67283	1.67367	1.67451	1.67535	1.67616	1.67685	1.67743	1.67794	1.67844	1.67902	1.67974	1.68053	1.68132	1.68205	1.68271	1.68334	1.68405	1.68482	1.68562	1.68641	1.68714	1.68785	1.68854	1.68924	1.68995	1.69068	1.69141	1.69215	1.69289	1.69363	1.69433	1.69495	1.6955	1.69603	1.69658	1.69718	1.6978	1.69839	1.6989	1.69935	1.69977	1.70022	1.70072	1.70123
HB-52	1.50208	1.50305	1.50409	1.50517	1.50627	1.50733	1.50838	1.50944	1.5105	1.51151	1.51237	1.51311	1.51376	1.5144	1.51511	1.51595	1.51688	1.51784	1.51877	1.51965	1.52052	1.52145	1.52241	1.52339	1.52432	1.52517	1.52598	1.52676	1.52756	1.52838	1.52923	1.53011	1.53104	1.53199	1.53297	1.53391	1.53478	1.53557	1.53632	1.53708	1.53786	1.53863	1.53938	1.54005	1.54068	1.5413	1.54197	1.54271	1.54348
HB-52	1.50921	1.51044	1.51171	1.51301	1.51426	1.51543	1.51653	1.5176	1.51864	1.5196	1.52041	1.52111	1.52174	1.52237	1.52311	1.524	1.52499	1.526	1.52697	1.52787	1.52873	1.52961	1.53051	1.53139	1.53222	1.53297	1.53368	1.53439	1.53513	1.53591	1.53675	1.53762	1.53854	1.53949	1.54044	1.54135	1.54217	1.5429	1.54359	1.54429	1.54501	1.54575	1.54647	1.54712	1.54773	1.54834	1.54898	1.54968	1.55039
HB-52	1.61988	1.6208	1.62173	1.62266	1.62355	1.62439	1.6252	1.62605	1.62693	1.62778	1.6285	1.62914	1.6297	1.63024	1.63086	1.63159	1.6324	1.63319	1.63392	1.63457	1.6352	1.6359	1.63665	1.63744	1.63821	1.63892	1.63961	1.64027	1.64094	1.64163	1.64232	1.64303	1.64375	1.64448	1.64522	1.64592	1.64654	1.64711	1.64764	1.6482	1.6488	1.64942	1.65001	1.65053	1.65098	1.65142	1.65189	1.65242	1.65297
HB-52	1.66169	1.66277	1.66383	1.66487	1.66584	1.66672	1.66756	1.6684	1.66925	1.67005	1.67071	1.67127	1.67176	1.67224	1.6728	1.67352	1.67432	1.67514	1.6759	1.6766	1.67728	1.67802	1.6788	1.6796	1.68036	1.68105	1.6817	1.68232	1.68297	1.68364	1.68435	1.68508	1.68585	1.68664	1.68743	1.68818	1.68885	1.68943	1.68995	1.69048	1.69103	1.69158	1.69209	1.69253	1.69292	1.6933	1.69373	1.69423	1.69476
HB-52	1.47596	1.47681	1.47774	1.47873	1.47973	1.48072	1.48172	1.48275	1.4838	1.48483	1.48573	1.48653	1.48725	1.48796	1.48873	1.48963	1.49061	1.4916	1.49255	1.49345	1.49434	1.49528	1.49627	1.49728	1.49826	1.49916	1.50001	1.50084	1.50166	1.50251	1.50337	1.50426	1.50518	1.50614	1.50711	1.50805	1.50893	1.50975	1.51052	1.51131	1.51211	1.51291	1.51366	1.51435	1.51497	1.5156	1.51626	1.51699	1.51776
HB-52	1.54875	1.54916	1.54973	1.55044	1.55124	1.55207	1.55295	1.5539	1.55489	1.55583	1.55664	1.55733	1.55794	1.55852	1.55917	1.55995	1.56082	1.56169	1.56252	1.56328	1.56402	1.5648	1.56562	1.56644	1.56721	1.5679	1.56854	1.56916	1.56978	1.57044	1.57113	1.57185	1.57262	1.57342	1.57423	1.57502	1.57574	1.57638	1.57698	1.57757	1.57819	1.5788	1.57937	1.57987	1.5803	1.58074	1.58122	1.58178	1.58237
HB-52	1.61359	1.61478	1.61596	1.61712	1.6182	1.61921	1.62018	1.62115	1.62214	1.62309	1.6239	1.62461	1.62524	1.62585	1.62654	1.62734	1.62822	1.6291	1.62991	1.63065	1.63138	1.63217	1.63301	1.63389	1.63474	1.63552	1.63624	1.63694	1.63762	1.6383	1.63899	1.63969	1.6404	1.64115	1.64191	1.64265	1.64335	1.644	1.64462	1.64528	1.64597	1.64666	1.6473	1.64786	1.64834	1.64881	1.6493	1.64987	1.65046
HB-52	1.66576	1.66644	1.66721	1.66805	1.66891	1.66978	1.67066	1.67159	1.67255	1.67347	1.67423	1.67487	1.6754	1.67589	1.67644	1.67712	1.67787	1.67863	1.67934	1.68	1.68064	1.68136	1.68214	1.68295	1.68372	1.68442	1.68507	1.68569	1.68631	1.68694	1.68761	1.6883	1.68903	1.68981	1.6906	1.69138	1.69208	1.69272	1.6933	1.6939	1.6945	1.6951	1.69564	1.69608	1.69644	1.6968	1.6972	1.69767	1.69819
HB-52	1.53417	1.53505	1.536	1.537	1.53799	1.53893	1.53983	1.54074	1.54163	1.54246	1.54315	1.54372	1.54422	1.54472	1.54532	1.54607	1.54693	1.54783	1.54868	1.54949	1.55026	1.55107	1.5519	1.55272	1.55349	1.55418	1.55482	1.55544	1.55609	1.55678	1.55752	1.55831	1.55914	1.56001	1.56088	1.56172	1.56249	1.56316	1.56379	1.56442	1.56507	1.56572	1.56634	1.56688	1.56737	1.56786	1.56838	1.56897	1.56958
HB-52	1.51138	1.5123	1.51329	1.51432	1.51533	1.51631	1.51728	1.51827	1.51928	1.52026	1.52112	1.52189	1.5226	1.52331	1.52411	1.52506	1.52609	1.52714	1.52814	1.52907	1.52997	1.5309	1.53185	1.53281	1.53372	1.53455	1.53535	1.53614	1.53695	1.5378	1.53869	1.53962	1.54058	1.54158	1.54258	1.54354	1.54442	1.54523	1.54599	1.54676	1.54755	1.54836	1.54913	1.54985	1.55051	1.55117	1.55187	1.55263	1.55342
HB-52	1.59341	1.59438	1.5954	1.59645	1.59748	1.59847	1.59945	1.60045	1.60146	1.60243	1.60326	1.60397	1.60459	1.60518	1.60584	1.60663	1.60749	1.60837	1.6092	1.60998	1.61075	1.61159	1.61249	1.61342	1.61432	1.61516	1.61594	1.61669	1.61744	1.61819	1.61896	1.61974	1.62053	1.62136	1.62219	1.62299	1.62373	1.6244	1.62504	1.62571	1.6264	1.62711	1.62778	1.62838	1.62892	1.62946	1.63003	1.63068	1.63134
HB-52	1.67132	1.67173	1.6723	1.67303	1.67383	1.67467	1.67555	1.67648	1.67744	1.67834	1.67907	1.67967	1.68015	1.68059	1.68111	1.68176	1.68251	1.68328	1.68401	1.6847	1.68538	1.68613	1.68693	1.68775	1.68852	1.68922	1.68988	1.69052	1.69118	1.69187	1.69261	1.69339	1.6942	1.69504	1.69587	1.69665	1.69733	1.69791	1.69842	1.69893	1.69945	1.69999	1.70049	1.70093	1.70133	1.70173	1.70219	1.70272	1.70328
HB-52	1.478	1.47893	1.4799	1.4809	1.48189	1.48284	1.48379	1.48476	1.48575	1.48671	1.48754	1.48829	1.48897	1.48965	1.49042	1.49133	1.49233	1.49336	1.49435	1.49529	1.4962	1.49715	1.49813	1.49911	1.50003	1.50086	1.50164	1.50239	1.50315	1.50394	1.50477	1.50563	1.50656	1.50752	1.50852	1.50949	1.51041	1.51125	1.51205	1.51285	1.51366	1.51447	1.51523	1.51592	1.51655	1.51718	1.51785	1.51859	1.51936
HB-52	1.54605	1.54677	1.54758	1.54846	1.54936	1.55023	1.55108	1.55196	1.55284	1.55367	1.55435	1.55492	1.55542	1.55589	1.55645	1.55715	1.55793	1.55873	1.55948	1.56017	1.56084	1.56156	1.56233	1.56311	1.56385	1.56454	1.56518	1.56581	1.56646	1.56714	1.56786	1.56859	1.56936	1.57015	1.57095	1.57171	1.57238	1.57298	1.57352	1.57407	1.57464	1.57521	1.57575	1.57622	1.57664	1.57705	1.57751	1.57803	1.57859
HB-52	1.61532	1.61606	1.61687	1.61773	1.6186	1.61945	1.62029	1.62118	1.62209	1.62297	1.62372	1.62436	1.62492	1.62547	1.62609	1.62685	1.62769	1.62853	1.62932	1.63005	1.63075	1.63151	1.63232	1.63315	1.63394	1.63467	1.63535	1.636	1.63667	1.63735	1.63806	1.63879	1.63954	1.64033	1.64112	1.6419	1.64261	1.64326	1.64389	1.64454	1.64523	1.64593	1.64659	1.64717	1.64767	1.64816	1.64866	1.64923	1.64982
HB-1965	1.67663	1.67781	1.67898	1.6801	1.68115	1.6821	1.68301	1.68394	1.68488	1.68578	1.68654	1.6872	1.68779	1.68836	1.68902	1.68981	1.69067	1.69152	1.6923	1.693	1.69366	1.69437	1.69513	1.69591	1.69667	1.69736	1.69801	1.69865	1.69931	1.69998	1.70067	1.70136	1.70207	1.7028	1.70352	1.7042	1.70481	1.70534	1.70584	1.70637	1.70695	1.70754	1.70809	1.70856	1.70897	1.70935	1.70975	1.71021	1.71067
HB-1965	1.5466	1.54759	1.54862	1.54966	1.55067	1.55161	1.55251	1.55343	1.55434	1.55521	1.55594	1.55658	1.55716	1.55774	1.55841	1.55923	1.56014	1.56105	1.5619	1.56267	1.5634	1.56415	1.5649	1.56565	1.56634	1.56696	1.56752	1.56808	1.56866	1.56928	1.56995	1.57066	1.57142	1.57223	1.57304	1.57382	1.57452	1.57515	1.57572	1.5763	1.57689	1.57748	1.57802	1.57849	1.57891	1.57932	1.57977	1.58028	1.58084
HB-1965	1.63463	1.63537	1.63616	1.63697	1.63778	1.63857	1.63936	1.64021	1.6411	1.64197	1.64272	1.64338	1.64395	1.6445	1.64511	1.64583	1.64662	1.64739	1.64809	1.64872	1.64932	1.64999	1.65073	1.6515	1.65225	1.65294	1.6536	1.65423	1.65486	1.65549	1.65613	1.65677	1.65743	1.65811	1.6588	1.65947	1.6601	1.66069	1.66126	1.66187	1.66252	1.66319	1.6638	1.66431	1.66473	1.66511	1.66551	1.66596	1.66642
HB-1965	1.52715	1.52843	1.52972	1.531	1.53221	1.53332	1.53437	1.53539	1.53638	1.5373	1.53808	1.53874	1.53933	1.53991	1.54058	1.54139	1.5423	1.54321	1.54408	1.54488	1.54564	1.54643	1.54725	1.54807	1.54885	1.54957	1.55025	1.55092	1.55163	1.55237	1.55317	1.55399	1.55485	1.55574	1.55662	1.55746	1.55822	1.55889	1.55951	1.56014	1.5608	1.56148	1.56212	1.56271	1.56324	1.56378	1.56436	1.56501	1.56569
HB-1965	1.64655	1.64747	1.64846	1.64948	1.65049	1.65147	1.65243	1.65344	1.65446	1.65543	1.65626	1.65697	1.65758	1.65816	1.65879	1.65954	1.66036	1.66118	1.66193	1.66261	1.66328	1.66401	1.66481	1.66564	1.66646	1.66722	1.66794	1.66865	1.66935	1.67007	1.67079	1.6715	1.67222	1.67295	1.67367	1.67435	1.67496	1.67552	1.67605	1.67663	1.67727	1.67793	1.67856	1.67912	1.6796	1.68006	1.68054	1.68105	1.68158
HB-1965	1.52789	1.52903	1.53019	1.53134	1.53245	1.53348	1.53447	1.53545	1.53642	1.53734	1.53813	1.53881	1.53941	1.54001	1.54068	1.54149	1.54237	1.54325	1.54408	1.54483	1.54556	1.54632	1.54712	1.54793	1.5487	1.54941	1.55009	1.55075	1.55143	1.55215	1.5529	1.55368	1.55449	1.55532	1.55617	1.55697	1.55769	1.55833	1.55892	1.55952	1.56013	1.56074	1.56132	1.56184	1.5623	1.56278	1.5633	1.5639	1.56455
HB-1965	1.63764	1.63859	1.63959	1.64061	1.64161	1.64256	1.64348	1.64442	1.64536	1.64626	1.647	1.64762	1.64814	1.64863	1.64918	1.64987	1.65063	1.6514	1.65212	1.65277	1.65342	1.65413	1.65491	1.65571	1.65648	1.65718	1.65784	1.65847	1.65911	1.65976	1.66042	1.6611	1.6618	1.66252	1.66325	1.66393	1.66454	1.66507	1.66558	1.6661	1.66667	1.66726	1.66781	1.6683	1.66874	1.66916	1.66962	1.67014	1.67068
HB-1965	1.49333	1.49426	1.49524	1.49625	1.49726	1.49824	1.49921	1.50021	1.50122	1.5022	1.50306	1.50382	1.5045	1.50516	1.5059	1.50677	1.50771	1.50866	1.50956	1.51039	1.51122	1.51209	1.513	1.51393	1.51482	1.51565	1.51643	1.51719	1.51796	1.51874	1.51955	1.52038	1.52123	1.52211	1.523	1.52386	1.52467	1.52541	1.52612	1.52686	1.52764	1.52843	1.52918	1.52987	1.53051	1.53113	1.53178	1.5325	1.53323
HB-1965	1.64681	1.648	1.64916	1.65028	1.65133	1.65229	1.65321	1.65413	1.65507	1.65597	1.65673	1.6574	1.65798	1.65854	1.65919	1.65996	1.6608	1.66164	1.66242	1.66312	1.66381	1.66456	1.66537	1.66622	1.66706	1.66784	1.66859	1.66932	1.67007	1.67084	1.67161	1.67239	1.67318	1.67398	1.67476	1.6755	1.67617	1.67676	1.67733	1.67793	1.67858	1.67925	1.67989	1.68046	1.68097	1.68146	1.68196	1.68252	1.68308
HB-1965	1.53765	1.53867	1.53975	1.54087	1.54197	1.54302	1.54401	1.545	1.54597	1.54686	1.5476	1.54822	1.54876	1.54928	1.54988	1.55063	1.55147	1.55233	1.55315	1.55392	1.55465	1.55544	1.55625	1.55706	1.55782	1.55851	1.55915	1.55977	1.56041	1.56108	1.56179	1.56252	1.5633	1.56411	1.56493	1.56572	1.56643	1.56708	1.56768	1.56828	1.56892	1.56955	1.57015	1.57067	1.57113	1.57158	1.57206	1.5726	1.57316
HB-1965	1.62449	1.62527	1.62613	1.62704	1.62796	1.62885	1.62972	1.63062	1.63154	1.63241	1.63314	1.63376	1.63431	1.63483	1.63545	1.63619	1.63703	1.63787	1.63865	1.63935	1.64003	1.64076	1.64153	1.64231	1.64305	1.64371	1.64434	1.64494	1.64556	1.64621	1.6469	1.64762	1.64838	1.64918	1.64998	1.65076	1.65146	1.65209	1.65267	1.65327	1.6539	1.65452	1.65511	1.65562	1.65608	1.65655	1.65706	1.65764	1.65827
HB-1965	1.51659	1.51788	1.51917	1.52046	1.52168	1.52282	1.52388	1.52493	1.52594	1.5269	1.5277	1.52839	1.529	1.5296	1.53028	1.5311	1.53201	1.53295	1.53383	1.53466	1.53547	1.53632	1.5372	1.53809	1.53893	1.5397	1.54041	1.5411	1.5418	1.54252	1.54328	1.54407	1.5449	1.54576	1.54664	1.54749	1.54828	1.54901	1.54969	1.55038	1.55109	1.5518	1.55247	1.55305	1.55358	1.5541	1.55465	1.55527	1.55593
HB-1965	1.67859	1.67987	1.68109	1.68222	1.68324	1.68414	1.68496	1.68577	1.68658	1.68734	1.68796	1.68849	1.68894	1.68938	1.68991	1.69057	1.69132	1.69206	1.69273	1.69333	1.69391	1.69454	1.69523	1.69597	1.69669	1.69736	1.69801	1.69866	1.69933	1.70003	1.70076	1.70149	1.70224	1.70298	1.70371	1.70437	1.70493	1.70541	1.70583	1.70627	1.70676	1.70726	1.70774	1.70817	1.70854	1.70893	1.70936	1.70986	1.71039
HB-1965	1.51455	1.5152	1.51595	1.51679	1.51767	1.51856	1.51947	1.52044	1.52145	1.52244	1.52331	1.52409	1.52479	1.52548	1.52624	1.52711	1.52806	1.529	1.52989	1.5307	1.53149	1.53232	1.53319	1.53407	1.53491	1.5357	1.53644	1.53717	1.53792	1.5387	1.53951	1.54035	1.54123	1.54215	1.54308	1.54399	1.54485	1.54563	1.54639	1.54716	1.54795	1.54873	1.54947	1.55012	1.55069	1.55125	1.55183	1.55246	1.55313
HB-1965	1.62922	1.63045	1.63164	1.63276	1.63378	1.63468	1.6355	1.63631	1.63711	1.63786	1.63848	1.639	1.63945	1.6399	1.64045	1.64115	1.64195	1.64277	1.64355	1.64426	1.64495	1.6457	1.64649	1.64729	1.64804	1.64872	1.64934	1.64994	1.65055	1.65119	1.65186	1.65256	1.65331	1.65408	1.65487	1.65563	1.65631	1.6569	1.65744	1.65799	1.65856	1.65913	1.65967	1.66013	1.66054	1.66096	1.66143	1.66198	1.66256
HB-1965	1.52658	1.52748	1.52843	1.52941	1.53038	1.53132	1.53225	1.53321	1.53418	1.53512	1.53592	1.53662	1.53723	1.53781	1.53845	1.53921	1.54004	1.54087	1.54165	1.54238	1.54309	1.54387	1.54471	1.54557	1.54641	1.54719	1.54792	1.54863	1.54935	1.55008	1.55083	1.55161	1.55242	1.55327	1.55415	1.55501	1.55581	1.55656	1.55727	1.55798	1.5587	1.55941	1.56006	1.56062	1.56109	1.56155	1.56203	1.56259	1.56319
HB-1965	1.66194	1.66306	1.66417	1.66525	1.66626	1.66719	1.66807	1.66895	1.66983	1.67066	1.67134	1.67191	1.67239	1.67285	1.6734	1.67408	1.67484	1.67562	1.67635	1.67703	1.6777	1.67844	1.67925	1.68009	1.68089	1.68163	1.68233	1.683	1.68368	1.68438	1.68511	1.68586	1.68663	1.68743	1.68823	1.68899	1.68967	1.69027	1.69081	1.69135	1.6919	1.69246	1.69296	1.6934	1.69377	1.69414	1.69457	1.69508	1.69564
HB-1965	1.52437	1.52528	1.52621	1.52715	1.52804	1.52887	1.52965	1.53043	1.53122	1.53198	1.53261	1.53317	1.53368	1.53419	1.5348	1.53555	1.53638	1.53721	1.53798	1.53866	1.53931	1.53999	1.5407	1.54143	1.54214	1.54279	1.54343	1.54407	1.54475	1.54546	1.54622	1.54699	1.5478	1.54861	1.54942	1.55018	1.55085	1.55145	1.552	1.55256	1.55314	1.55374	1.55431	1.55481	1.55526	1.5557	1.55619	1.55673	1.55731
HB-1965	1.6226	1.62362	1.62466	1.62571	1.62673	1.62767	1.62856	1.62946	1.63035	1.63118	1.63187	1.63244	1.63293	1.63339	1.63394	1.63462	1.6354	1.63618	1.63692	1.63761	1.63829	1.63904	1.63985	1.64069	1.6415	1.64225	1.64296	1.64365	1.64435	1.64508	1.64582	1.64659	1.64737	1.64818	1.64899	1.64976	1.65045	1.65107	1.65164	1.65223	1.65286	1.6535	1.65411	1.65465	1.65513	1.65562	1.65613	1.65671	1.65731
HB-1965	1.48659	1.4876	1.48866	1.48976	1.49085	1.4919	1.49293	1.49398	1.49503	1.49605	1.49694	1.49774	1.49848	1.49921	1.50002	1.50097	1.502	1.50305	1.50405	1.50498	1.50589	1.50683	1.50781	1.50878	1.50972	1.51059	1.51142	1.51223	1.51306	1.51392	1.51482	1.51575	1.51672	1.51772	1.51874	1.51972	1.52063	1.52146	1.52224	1.52303	1.52383	1.52463	1.52538	1.52605	1.52667	1.52727	1.52791	1.52862	1.52938
HB-1965	1.68979	1.69063	1.69152	1.69246	1.69338	1.69425	1.69509	1.69595	1.6968	1.69759	1.69822	1.69872	1.69913	1.69951	1.69997	1.70057	1.70125	1.70196	1.70262	1.70324	1.70385	1.70452	1.70527	1.70604	1.70678	1.70745	1.70808	1.70868	1.7093	1.70993	1.71058	1.71124	1.71193	1.71264	1.71336	1.71403	1.71462	1.71512	1.71558	1.71605	1.71654	1.71703	1.71747	1.71784	1.71815	1.71846	1.71881	1.71924	1.71971
HB-1965	1.53134	1.53249	1.53365	1.53481	1.53591	1.53693	1.53789	1.53884	1.53978	1.54068	1.54144	1.5421	1.54269	1.54327	1.54393	1.54472	1.54558	1.54644	1.54724	1.54798	1.54868	1.54944	1.55024	1.55107	1.55187	1.55262	1.55334	1.55406	1.55479	1.55554	1.55632	1.55711	1.55793	1.55878	1.55962	1.56044	1.56118	1.56186	1.56251	1.56317	1.56385	1.56453	1.56517	1.56573	1.56622	1.56669	1.56721	1.56779	1.56842
HB-1965	1.62649	1.62764	1.62876	1.62986	1.63088	1.63181	1.63269	1.63357	1.63445	1.63527	1.63596	1.63653	1.63702	1.6375	1.63806	1.63876	1.63954	1.64034	1.64108	1.64177	1.64245	1.64318	1.64396	1.64476	1.64552	1.64621	1.64685	1.64746	1.64809	1.64873	1.64941	1.65011	1.65085	1.65162	1.65241	1.65317	1.65385	1.65446	1.65502	1.65559	1.65617	1.65676	1.6573	1.65777	1.65818	1.65858	1.65903	1.65954	1.66009
HB-1965	1.51033	1.51154	1.51278	1.51402	1.51521	1.51632	1.51736	1.51838	1.51937	1.52031	1.52112	1.52182	1.52247	1.52312	1.52386	1.52475	1.52572	1.52671	1.52763	1.52848	1.5293	1.53014	1.53101	1.53189	1.53273	1.53352	1.53429	1.53506	1.53587	1.53673	1.53762	1.53854	1.53948	1.54043	1.54137	1.54225	1.54304	1.54374	1.54438	1.54504	1.54572	1.54642	1.54709	1.54772	1.5483	1.54889	1.54952	1.55022	1.55095
HB-1965	1.67023	1.67136	1.67248	1.67357	1.67459	1.67552	1.6764	1.67729	1.67817	1.67901	1.6797	1.6803	1.68081	1.68132	1.68192	1.68267	1.6835	1.68434	1.68512	1.68584	1.68654	1.68729	1.6881	1.68894	1.68975	1.69049	1.69121	1.69191	1.69264	1.69339	1.69417	1.69496	1.69576	1.69657	1.69736	1.69809	1.69873	1.69927	1.69976	1.70027	1.70081	1.70138	1.70194	1.70244	1.70289	1.70336	1.70387	1.70445	1.70505
HB-1965	1.51041	1.51155	1.51273	1.51395	1.51514	1.51625	1.51731	1.51835	1.51937	1.52032	1.52112	1.52181	1.52243	1.52305	1.52376	1.52463	1.52559	1.52659	1.52754	1.52843	1.5293	1.5302	1.53112	1.53203	1.53289	1.53368	1.53441	1.53513	1.53588	1.53667	1.53752	1.5384	1.53933	1.5403	1.54128	1.54222	1.54307	1.54384	1.54455	1.54525	1.54597	1.54668	1.54735	1.54795	1.54849	1.54904	1.54963	1.55028	1.55096
HB-1965	1.53856	1.53978	1.54101	1.54222	1.54336	1.54439	1.54533	1.54624	1.54713	1.54795	1.54865	1.54925	1.54979	1.55035	1.551	1.55181	1.5527	1.5536	1.55444	1.5552	1.55592	1.55666	1.55743	1.5582	1.55895	1.55964	1.56031	1.56099	1.56169	1.56243	1.56321	1.56401	1.56483	1.56567	1.56651	1.5673	1.56801	1.56864	1.56924	1.56986	1.5705	1.57115	1.57175	1.57228	1.57273	1.57316	1.5736	1.5741	1.57463
HB-1965	1.62107	1.622	1.62297	1.62396	1.62494	1.62587	1.62679	1.62774	1.62871	1.62963	1.63041	1.63108	1.63166	1.6322	1.63281	1.63354	1.63435	1.63516	1.63592	1.63662	1.63731	1.63808	1.6389	1.63976	1.64058	1.64134	1.64205	1.64273	1.64342	1.64413	1.64486	1.64561	1.64639	1.64721	1.64804	1.64884	1.64958	1.65024	1.65086	1.65149	1.65214	1.65278	1.65338	1.65389	1.65432	1.65475	1.65522	1.65575	1.65631
HB-1965	1.72682	1.72825	1.7298	1.73122	1.73243	1.73338	1.73419	1.73487	1.73551	1.73616	1.73685	1.73729	1.73765	1.73808	1.73859	1.73915	1.7397	1.74022	1.74072	1.74123	1.74178	1.7424	1.74309	1.74381	1.74457	1.74533	1.74608	1.74682	1.7475	1.74812	1.74867	1.74916	1.74963	1.75008	1.75056	1.75106	1.7516	1.75221	1.75288	1.7536	1.75432	1.75495	1.75547	1.75588	1.75626	1.75668	1.75719	1.75776	1.7583
HB-1965	1.55455	1.55602	1.55757	1.55899	1.56021	1.56122	1.5621	1.56291	1.5637	1.56451	1.56537	1.56602	1.56661	1.56725	1.56796	1.56872	1.56946	1.57017	1.57085	1.57154	1.57226	1.57303	1.57387	1.57474	1.57564	1.57654	1.57743	1.5783	1.57913	1.57991	1.58062	1.58129	1.58193	1.58257	1.58322	1.58391	1.58465	1.58546	1.58634	1.58728	1.58822	1.5891	1.58987	1.59055	1.5912	1.59187	1.5926	1.59336	1.59409
HB-1965	1.58611	1.58722	1.58849	1.58971	1.59079	1.5917	1.5925	1.59323	1.59395	1.59469	1.59547	1.59603	1.5965	1.59704	1.59764	1.5983	1.59894	1.59956	1.60016	1.60077	1.60143	1.60215	1.60293	1.60375	1.60458	1.60541	1.60622	1.60701	1.60775	1.60842	1.60904	1.60962	1.61017	1.61072	1.6113	1.61193	1.61259	1.61333	1.61412	1.61496	1.61578	1.61654	1.61717	1.61771	1.6182	1.61872	1.61931	1.61994	1.62054
HB-1965	1.67705	1.67829	1.67968	1.68096	1.68206	1.68294	1.68368	1.68431	1.6849	1.6855	1.68614	1.68654	1.68686	1.68726	1.68773	1.68827	1.6888	1.6893	1.68977	1.69024	1.69075	1.69131	1.69192	1.69257	1.69325	1.69393	1.69461	1.69528	1.69592	1.6965	1.69703	1.69751	1.69796	1.69841	1.69887	1.69937	1.6999	1.70051	1.70118	1.7019	1.70263	1.70328	1.70384	1.70429	1.70471	1.70517	1.70571	1.7063	1.70685
HB-1965	1.72849	1.72956	1.73082	1.73201	1.73305	1.73391	1.73465	1.73531	1.73595	1.73659	1.73726	1.73767	1.73797	1.73832	1.73872	1.73916	1.73959	1.74	1.74039	1.74081	1.7413	1.74188	1.74255	1.74327	1.74403	1.74481	1.74556	1.74629	1.74696	1.74756	1.74808	1.74855	1.74898	1.74941	1.74986	1.75035	1.75088	1.75148	1.75215	1.75286	1.75356	1.75417	1.75467	1.75505	1.75538	1.75575	1.7562	1.75671	1.75718
HB-1965	1.5444	1.54568	1.54714	1.54855	1.54982	1.55089	1.55183	1.55266	1.55342	1.55417	1.55492	1.55544	1.55588	1.55639	1.55698	1.55766	1.55836	1.55906	1.55977	1.5605	1.56128	1.56211	1.56298	1.56387	1.56476	1.56564	1.5665	1.56735	1.56816	1.56894	1.56968	1.57038	1.57108	1.57177	1.57247	1.5732	1.57396	1.57476	1.57561	1.57649	1.57736	1.57818	1.5789	1.57955	1.58017	1.58084	1.58159	1.58238	1.58314
HB-1965	1.59107	1.59184	1.59283	1.59382	1.59472	1.59547	1.59615	1.59676	1.59735	1.59796	1.5986	1.59901	1.59933	1.59972	1.60019	1.60072	1.60126	1.60179	1.60233	1.60288	1.60348	1.60413	1.60483	1.60555	1.60627	1.60697	1.60766	1.60831	1.60893	1.60951	1.61005	1.61056	1.61107	1.6116	1.61215	1.61275	1.61338	1.61407	1.61481	1.6156	1.61637	1.61707	1.61768	1.61819	1.61868	1.61921	1.61982	1.62048	1.62109
HB-1965	1.67068	1.67182	1.67313	1.67437	1.67544	1.67632	1.67707	1.67772	1.67833	1.67894	1.67958	1.67997	1.68028	1.68064	1.68109	1.68159	1.6821	1.68258	1.68305	1.68354	1.68407	1.68467	1.68532	1.686	1.68669	1.68739	1.68808	1.68876	1.68941	1.69001	1.69058	1.69111	1.69162	1.69214	1.69268	1.69325	1.69385	1.69449	1.69518	1.69591	1.69662	1.69725	1.69777	1.69821	1.69861	1.69908	1.69964	1.70026	1.70086
HB-1965	1.70642	1.70774	1.70918	1.71053	1.71168	1.71261	1.7134	1.71409	1.71473	1.71538	1.71606	1.7165	1.71685	1.71726	1.71775	1.7183	1.71885	1.71937	1.71988	1.7204	1.72098	1.72163	1.72234	1.72311	1.7239	1.7247	1.72548	1.72625	1.72697	1.72763	1.72822	1.72876	1.72928	1.72979	1.73032	1.7309	1.73152	1.73221	1.73297	1.73378	1.73458	1.7353	1.7359	1.73638	1.73681	1.73726	1.73778	1.73834	1.73887
HB-1965	1.54778	1.54911	1.55055	1.55188	1.55303	1.55398	1.5548	1.55554	1.55624	1.55695	1.5577	1.55823	1.5587	1.55924	1.55985	1.56053	1.56122	1.56189	1.56255	1.56323	1.56395	1.56473	1.56555	1.56641	1.56728	1.56815	1.569	1.56983	1.57063	1.57137	1.57207	1.57274	1.57339	1.57404	1.57472	1.57542	1.57617	1.57697	1.57782	1.57872	1.57961	1.58043	1.58116	1.5818	1.58241	1.58307	1.5838	1.58458	1.58533
HB-1965	1.58331	1.58456	1.58595	1.58725	1.58836	1.58926	1.59001	1.59064	1.5912	1.59175	1.59232	1.59266	1.59293	1.59327	1.59371	1.59423	1.59478	1.59533	1.59587	1.59644	1.59704	1.5977	1.59839	1.5991	1.59982	1.60052	1.60122	1.60189	1.60255	1.60318	1.60377	1.60435	1.60492	1.60551	1.60611	1.60674	1.6074	1.6081	1.60884	1.60961	1.61036	1.61103	1.61161	1.61209	1.61255	1.61305	1.61363	1.61425	1.61483
HB-1965	1.66428	1.66521	1.66636	1.66748	1.66849	1.66934	1.67009	1.67077	1.67142	1.67209	1.67278	1.67324	1.67361	1.67404	1.67455	1.67512	1.67568	1.67622	1.67674	1.67727	1.67783	1.67845	1.67912	1.67982	1.68055	1.68128	1.68202	1.68276	1.68348	1.68416	1.68481	1.68542	1.68601	1.68659	1.68717	1.68776	1.68837	1.68902	1.68972	1.69048	1.69123	1.69194	1.69256	1.69311	1.69364	1.69423	1.69491	1.69563	1.6963
HB-1965	1.73095	1.73217	1.73349	1.73467	1.73564	1.7364	1.73703	1.73756	1.73807	1.7386	1.73919	1.73954	1.7398	1.74014	1.74055	1.74101	1.74147	1.74189	1.7423	1.74271	1.74318	1.74372	1.74434	1.745	1.74569	1.7464	1.74711	1.7478	1.74846	1.74906	1.74961	1.7501	1.75057	1.75103	1.75149	1.75198	1.7525	1.75307	1.75369	1.75436	1.75503	1.75563	1.75612	1.75652	1.7569	1.75733	1.75784	1.75841	1.75893
HB-1965	1.54904	1.55026	1.5516	1.55288	1.55399	1.55491	1.55572	1.55645	1.55714	1.55785	1.5586	1.55914	1.55961	1.56016	1.56079	1.56149	1.5622	1.56289	1.56357	1.56426	1.56499	1.56577	1.56659	1.56744	1.56829	1.56914	1.56998	1.5708	1.5716	1.57236	1.57309	1.57379	1.57449	1.5752	1.57593	1.57669	1.57749	1.57833	1.57921	1.58013	1.58103	1.58185	1.58257	1.5832	1.5838	1.58445	1.58517	1.58594	1.58668
HB-1965	1.56416	1.56529	1.5666	1.56787	1.56901	1.56997	1.57082	1.57156	1.57226	1.57296	1.57366	1.57413	1.57451	1.57494	1.57546	1.57605	1.57665	1.57726	1.57786	1.5785	1.57918	1.57991	1.5807	1.58149	1.58229	1.58306	1.5838	1.58451	1.58519	1.58581	1.58641	1.58699	1.58758	1.58819	1.58885	1.58954	1.59029	1.59108	1.59192	1.59278	1.59362	1.59438	1.59503	1.59558	1.5961	1.59668	1.59735	1.59808	1.59879
HB-1965	1.66078	1.662	1.66337	1.66467	1.66581	1.66674	1.66754	1.66824	1.66889	1.66954	1.67021	1.67064	1.67098	1.67138	1.67187	1.67242	1.67298	1.67352	1.67404	1.67457	1.67514	1.67577	1.67644	1.67715	1.67787	1.67859	1.67931	1.68003	1.68072	1.68137	1.68199	1.68258	1.68315	1.68372	1.68429	1.68489	1.68551	1.68619	1.68692	1.6877	1.68849	1.68922	1.68986	1.69042	1.69096	1.69156	1.69222	1.69293	1.69358
HB-1965	1.70401	1.70547	1.70703	1.70843	1.70962	1.71055	1.71133	1.71198	1.71258	1.71319	1.71383	1.71424	1.71457	1.71497	1.71546	1.71602	1.71657	1.71711	1.71762	1.71815	1.71873	1.71937	1.72009	1.72084	1.72163	1.72243	1.72322	1.724	1.72472	1.72539	1.72599	1.72654	1.72705	1.72756	1.72808	1.72863	1.72924	1.72992	1.73067	1.73148	1.7323	1.73305	1.73369	1.73423	1.73472	1.73523	1.73582	1.73643	1.73699
HB-1965	1.53907	1.54037	1.54177	1.54308	1.54422	1.54518	1.54603	1.54679	1.54753	1.54829	1.54909	1.54967	1.55018	1.55076	1.55141	1.55212	1.55284	1.55354	1.55423	1.55494	1.55569	1.55651	1.55737	1.55826	1.55916	1.56005	1.56092	1.56177	1.56258	1.56334	1.56405	1.56474	1.56542	1.56611	1.56684	1.5676	1.56841	1.56928	1.57019	1.57115	1.57208	1.57295	1.5737	1.57436	1.57499	1.57566	1.57641	1.57722	1.578
HB-1965	1.56119	1.56243	1.56378	1.56505	1.56614	1.56702	1.56778	1.56844	1.56905	1.56966	1.57029	1.5707	1.57103	1.57143	1.5719	1.57244	1.57298	1.57351	1.57404	1.57458	1.57518	1.57584	1.57656	1.57732	1.5781	1.57888	1.57965	1.58041	1.58112	1.58179	1.58241	1.58298	1.58353	1.58407	1.58463	1.58521	1.58584	1.58652	1.58727	1.58808	1.58889	1.58965	1.59032	1.5909	1.59146	1.59207	1.59273	1.59344	1.5941
HB-1965	1.67364	1.67466	1.67583	1.67693	1.67787	1.67863	1.67928	1.67985	1.6804	1.68097	1.68158	1.68195	1.68224	1.68259	1.68302	1.6835	1.68398	1.68443	1.68487	1.68532	1.68582	1.68638	1.68701	1.68768	1.68837	1.68906	1.68975	1.69041	1.69104	1.69161	1.69215	1.69265	1.69313	1.69363	1.69416	1.69472	1.69533	1.69599	1.69671	1.69747	1.69822	1.69889	1.69944	1.6999	1.70033	1.70082	1.70139	1.70201	1.70261
HB-1965	1.69425	1.69538	1.69667	1.69789	1.69895	1.6998	1.70052	1.70114	1.70173	1.70233	1.70298	1.70338	1.70372	1.70412	1.70461	1.70516	1.70571	1.70624	1.70674	1.70725	1.70781	1.70843	1.70912	1.70986	1.71064	1.71143	1.71223	1.71301	1.71377	1.71447	1.71512	1.71572	1.71629	1.71684	1.71741	1.718	1.71864	1.71934	1.7201	1.72093	1.72175	1.72251	1.72315	1.7237	1.72421	1.72476	1.72537	1.72603	1.72665
HB-1965	1.54999	1.55099	1.55218	1.55335	1.55441	1.55532	1.55614	1.55689	1.55762	1.55837	1.55915	1.55972	1.56021	1.56077	1.5614	1.56209	1.56277	1.56343	1.56407	1.56471	1.56539	1.56612	1.56691	1.56772	1.56856	1.5694	1.57025	1.57109	1.57191	1.57269	1.57343	1.57413	1.57481	1.57549	1.57618	1.57689	1.57764	1.57844	1.57929	1.58019	1.58109	1.58192	1.58266	1.58331	1.58394	1.5846	1.58532	1.58609	1.58681
Bekoji-1	1.56803	1.56803	1.56787	1.56795	1.56841	1.56926	1.57029	1.57131	1.57216	1.57274	1.57312	1.57385	1.5748	1.57574	1.57656	1.57723	1.57784	1.57851	1.57932	1.58031	1.58135	1.58231	1.58306	1.58362	1.58408	1.58455	1.58513	1.58582	1.58657	1.58726	1.5879	1.5885	1.58915	1.5899	1.59077	1.59167	1.5925	1.59319	1.59374	1.59425	1.59481	1.59551	1.59632	1.59713	1.59783	1.59838	1.59882	1.59928	1.59983
Bekoji-1	1.734	1.73343	1.73285	1.73267	1.73299	1.73382	1.73488	1.73594	1.73679	1.73734	1.73762	1.73825	1.73908	1.73985	1.74047	1.74091	1.74127	1.74171	1.74232	1.74313	1.74404	1.74488	1.74552	1.74596	1.74631	1.74669	1.7472	1.74783	1.74851	1.74914	1.7497	1.7502	1.75073	1.75138	1.75213	1.75292	1.75363	1.75418	1.75458	1.75493	1.75535	1.75594	1.75664	1.75735	1.75795	1.75837	1.75868	1.75899	1.7594
Bekoji-1	1.66787	1.66758	1.66719	1.66712	1.66748	1.66831	1.66934	1.67035	1.67118	1.67172	1.67202	1.67268	1.67356	1.67441	1.67512	1.67568	1.67617	1.67674	1.67747	1.6784	1.6794	1.68033	1.68106	1.68159	1.68201	1.68246	1.68303	1.68371	1.68445	1.68513	1.68573	1.68628	1.68687	1.68756	1.68836	1.68919	1.68995	1.69055	1.69102	1.69146	1.69197	1.69264	1.69344	1.69425	1.69494	1.69546	1.69587	1.69626	1.69673
Bekoji-1	1.59599	1.59528	1.59456	1.5942	1.59433	1.59495	1.59581	1.5967	1.59743	1.59792	1.5982	1.59882	1.59966	1.60046	1.60114	1.60166	1.6021	1.60261	1.60327	1.6041	1.605	1.60582	1.60644	1.60687	1.60719	1.60753	1.60799	1.60855	1.60917	1.60975	1.61026	1.61074	1.61126	1.61189	1.61264	1.61342	1.61414	1.61471	1.61516	1.61556	1.61604	1.61666	1.6174	1.61816	1.61882	1.61933	1.61973	1.62014	1.62064
Bekoji-1	1.53639	1.53654	1.53652	1.53669	1.53721	1.53811	1.53915	1.54018	1.54103	1.54163	1.54205	1.54282	1.54383	1.54484	1.54574	1.5465	1.5472	1.54793	1.5488	1.54981	1.55086	1.55184	1.55261	1.5532	1.55371	1.55426	1.55495	1.55576	1.55663	1.55746	1.55822	1.55892	1.55965	1.56047	1.56137	1.5623	1.56316	1.56388	1.56448	1.56505	1.5657	1.56649	1.5674	1.56831	1.56912	1.56976	1.5703	1.57083	1.57145
Bekoji-1	1.7507	1.75012	1.74947	1.74916	1.74932	1.74998	1.75086	1.75173	1.75241	1.75279	1.75293	1.75344	1.75418	1.7549	1.75548	1.7559	1.75625	1.75668	1.75728	1.75808	1.75894	1.75973	1.76029	1.76062	1.76084	1.76107	1.76143	1.76192	1.76246	1.76297	1.76342	1.76384	1.76433	1.76495	1.76571	1.76652	1.76726	1.76783	1.76824	1.76858	1.76896	1.76947	1.77007	1.77066	1.77112	1.77141	1.7716	1.77181	1.77217
Bekoji-1	1.6679	1.66767	1.66723	1.66703	1.66722	1.66788	1.66875	1.66965	1.67039	1.67089	1.67118	1.67185	1.67274	1.6736	1.67431	1.67483	1.67526	1.67573	1.67635	1.67715	1.67804	1.67888	1.67953	1.68002	1.68043	1.68088	1.68147	1.68216	1.6829	1.68356	1.68413	1.68462	1.68514	1.68576	1.6865	1.68727	1.68799	1.68859	1.68906	1.6895	1.69003	1.69071	1.69149	1.69227	1.69292	1.69339	1.69373	1.69406	1.69448
Bekoji-1	1.57279	1.57281	1.57265	1.5727	1.5731	1.57389	1.57485	1.57579	1.57656	1.57707	1.57739	1.57808	1.579	1.57991	1.58072	1.58136	1.58194	1.58256	1.5833	1.5842	1.58513	1.58598	1.58662	1.58707	1.58743	1.58783	1.58837	1.58904	1.58978	1.59048	1.59111	1.59168	1.5923	1.59301	1.59381	1.59465	1.59542	1.59605	1.59656	1.59705	1.59761	1.59832	1.59915	1.59998	1.60068	1.60121	1.60162	1.60201	1.60248
Bekoji-1	1.55302	1.55291	1.55268	1.55273	1.55318	1.55407	1.55515	1.55624	1.55716	1.55783	1.55829	1.55909	1.56009	1.56107	1.56191	1.56259	1.5632	1.56386	1.56465	1.56563	1.56667	1.56764	1.56844	1.56906	1.56958	1.57014	1.57081	1.57159	1.57241	1.57316	1.57385	1.57447	1.57513	1.5759	1.57679	1.57772	1.5786	1.57936	1.58	1.58061	1.58129	1.58211	1.58302	1.58392	1.58469	1.58528	1.58576	1.58622	1.58677
Bekoji-1	1.7487	1.74777	1.74689	1.74645	1.74657	1.74726	1.74821	1.74918	1.74996	1.75044	1.75066	1.75124	1.75203	1.75278	1.75339	1.75383	1.75421	1.75467	1.7553	1.75613	1.75702	1.75782	1.75839	1.75872	1.75893	1.75916	1.75951	1.76	1.76057	1.76111	1.76162	1.7621	1.76265	1.76334	1.76414	1.76496	1.76568	1.76622	1.76657	1.76687	1.76721	1.76771	1.76832	1.76894	1.76946	1.76982	1.77008	1.77036	1.77074
Bekoji-1	1.64986	1.64997	1.64988	1.65	1.65047	1.65135	1.65238	1.65338	1.65417	1.65467	1.65494	1.65557	1.65643	1.65729	1.65803	1.65862	1.65916	1.65978	1.66055	1.66152	1.66256	1.66351	1.66426	1.6648	1.66523	1.6657	1.66629	1.667	1.66778	1.66851	1.66917	1.66978	1.67043	1.67119	1.67204	1.67293	1.67373	1.67439	1.67491	1.67539	1.67595	1.67668	1.67753	1.67839	1.67913	1.67969	1.68013	1.68056	1.68106
Bekoji-1	1.56628	1.56619	1.56594	1.56591	1.56625	1.56701	1.56795	1.5689	1.56968	1.57022	1.57056	1.57126	1.57217	1.57307	1.57385	1.57446	1.57499	1.57556	1.57627	1.57715	1.57808	1.57895	1.57963	1.58012	1.58054	1.58099	1.58157	1.58226	1.583	1.5837	1.58432	1.58488	1.58549	1.58621	1.58703	1.58791	1.58872	1.58941	1.58998	1.59051	1.59111	1.59185	1.59268	1.59349	1.59417	1.59468	1.59507	1.59545	1.59591
Bekoji-1	1.54811	1.54834	1.54834	1.54849	1.54895	1.54978	1.55075	1.55169	1.55245	1.55296	1.55328	1.55395	1.55486	1.55578	1.5566	1.55727	1.55789	1.55857	1.55937	1.56034	1.56136	1.56229	1.56302	1.56355	1.56397	1.56443	1.565	1.5657	1.56645	1.56716	1.56782	1.56844	1.5691	1.56989	1.57079	1.57173	1.57262	1.57338	1.57402	1.57462	1.57529	1.57609	1.57699	1.57787	1.57863	1.5792	1.57964	1.58007	1.58058
Bekoji-1	1.72751	1.72695	1.72629	1.72596	1.72612	1.72678	1.72767	1.72857	1.72928	1.72972	1.72991	1.73047	1.73126	1.73202	1.73264	1.73308	1.73347	1.73393	1.73456	1.73538	1.73628	1.7371	1.7377	1.73808	1.73835	1.73864	1.73904	1.73957	1.74015	1.74069	1.74117	1.74161	1.74211	1.74274	1.7435	1.74431	1.74506	1.74565	1.7461	1.7465	1.74696	1.74756	1.74827	1.74897	1.74953	1.74992	1.75017	1.75043	1.75079
Bekoji-1	1.66405	1.66333	1.66259	1.66222	1.66237	1.66305	1.664	1.66499	1.66582	1.6664	1.66675	1.66746	1.66838	1.66925	1.66998	1.67052	1.67099	1.67151	1.67219	1.67306	1.674	1.67488	1.67557	1.67607	1.67647	1.67691	1.67747	1.67815	1.67887	1.67955	1.68015	1.68069	1.68128	1.68197	1.68277	1.68361	1.68439	1.68502	1.68552	1.68599	1.68654	1.68724	1.68805	1.68887	1.68957	1.69009	1.69048	1.69086	1.69132
Bekoji-1	1.57411	1.5739	1.57353	1.57339	1.57364	1.57433	1.57521	1.57612	1.57687	1.57738	1.57769	1.57837	1.57925	1.58012	1.58086	1.58143	1.58193	1.58247	1.58315	1.584	1.58491	1.58574	1.5864	1.58687	1.58726	1.58769	1.58825	1.58893	1.58966	1.59034	1.59096	1.59152	1.59212	1.59282	1.59362	1.59445	1.5952	1.59582	1.59631	1.59678	1.59731	1.598	1.59879	1.5996	1.6003	1.60084	1.60127	1.6017	1.6022
Bekoji-1	1.67537	1.67521	1.67496	1.67502	1.67553	1.67651	1.67768	1.67886	1.67986	1.68057	1.68104	1.68186	1.68289	1.68386	1.68468	1.68531	1.68584	1.68643	1.68716	1.68808	1.68907	1.68998	1.69071	1.69123	1.69165	1.6921	1.69267	1.69335	1.69405	1.69469	1.69524	1.69572	1.69624	1.69687	1.69763	1.69844	1.6992	1.69983	1.70034	1.70082	1.70137	1.70207	1.70287	1.70364	1.70427	1.70469	1.70498	1.70524	1.70558
Bekoji-1	1.55985	1.55979	1.55969	1.55991	1.56054	1.5616	1.56285	1.56408	1.56511	1.56587	1.56641	1.56727	1.56832	1.56936	1.57026	1.57102	1.57171	1.57247	1.57337	1.57444	1.57556	1.57659	1.57741	1.57803	1.57853	1.57904	1.57966	1.58038	1.58115	1.58187	1.58252	1.58314	1.58381	1.58459	1.58548	1.58641	1.58728	1.58802	1.58864	1.58922	1.58986	1.59065	1.59154	1.59242	1.59318	1.59377	1.59424	1.5947	1.59524
Bekoji-1	1.60945	1.60901	1.60851	1.60836	1.60866	1.60942	1.6104	1.61139	1.6122	1.61275	1.61307	1.61373	1.61459	1.61541	1.61608	1.61658	1.617	1.61747	1.61809	1.6189	1.61977	1.62057	1.62119	1.62161	1.62193	1.62229	1.62275	1.62332	1.62392	1.62447	1.62493	1.62534	1.62579	1.62635	1.62703	1.62777	1.62846	1.62902	1.62948	1.62991	1.63042	1.63107	1.63182	1.63256	1.63317	1.63359	1.63388	1.63416	1.63452
Bekoji-1	1.60875	1.6086	1.60831	1.60828	1.60864	1.60941	1.61035	1.61128	1.61202	1.61249	1.61274	1.61334	1.61415	1.61496	1.61563	1.61615	1.6166	1.6171	1.61775	1.61857	1.61944	1.62023	1.62081	1.62121	1.6215	1.62183	1.62228	1.62285	1.62347	1.62405	1.62454	1.62499	1.62548	1.62606	1.62676	1.6275	1.62817	1.62872	1.62915	1.62955	1.63003	1.63065	1.63138	1.63209	1.63268	1.63307	1.63334	1.63359	1.63392
Bekoji-1	1.67224	1.67185	1.67139	1.67126	1.6716	1.67242	1.67345	1.6745	1.67536	1.67594	1.67629	1.67698	1.67788	1.67873	1.67944	1.67997	1.68043	1.68094	1.68163	1.68251	1.68347	1.68437	1.68507	1.68559	1.686	1.68644	1.68699	1.68766	1.68836	1.68899	1.68954	1.69003	1.69057	1.69122	1.69199	1.69281	1.69357	1.6942	1.6947	1.69516	1.69569	1.69638	1.69717	1.69795	1.6986	1.69907	1.69942	1.69977	1.7002
Bekoji-1	1.56626	1.56591	1.56553	1.56548	1.56589	1.56675	1.56783	1.56892	1.56983	1.57049	1.57092	1.57168	1.57264	1.57357	1.57437	1.57502	1.5756	1.57624	1.57702	1.57797	1.57898	1.5799	1.58063	1.58115	1.58157	1.58202	1.58258	1.58326	1.584	1.58471	1.58537	1.58599	1.58666	1.58744	1.58832	1.58923	1.59007	1.59075	1.5913	1.5918	1.59236	1.59307	1.59388	1.5947	1.59543	1.596	1.59646	1.59693	1.59749
Bekoji-1	1.72679	1.72645	1.72601	1.7259	1.72624	1.72705	1.72806	1.72906	1.72985	1.73035	1.73061	1.73124	1.73209	1.73292	1.73362	1.73416	1.73462	1.73516	1.73584	1.73671	1.73764	1.73848	1.73911	1.73951	1.73981	1.74014	1.7406	1.74119	1.74185	1.74246	1.74301	1.74351	1.74406	1.74472	1.74549	1.74629	1.74703	1.7476	1.74804	1.74844	1.74891	1.74955	1.7503	1.75105	1.75168	1.75213	1.75246	1.75278	1.75319
Bekoji-1	1.58232	1.5821	1.58172	1.58159	1.58183	1.5825	1.58335	1.5842	1.58487	1.58531	1.58554	1.58614	1.58696	1.58779	1.58851	1.58908	1.58959	1.59016	1.59088	1.59176	1.59269	1.59353	1.59417	1.5946	1.59493	1.59529	1.59576	1.59635	1.597	1.5976	1.59815	1.59865	1.59919	1.59984	1.6006	1.60139	1.60211	1.60269	1.60315	1.60357	1.60407	1.60473	1.6055	1.60628	1.60695	1.60747	1.60787	1.60827	1.60875
Bekoji-1	1.64975	1.64949	1.64909	1.64897	1.64929	1.65009	1.65112	1.65218	1.65308	1.65375	1.65421	1.65505	1.65609	1.65711	1.65797	1.65864	1.65922	1.65983	1.66058	1.66151	1.66251	1.66344	1.66419	1.66475	1.66523	1.66574	1.66639	1.66715	1.66795	1.6687	1.66936	1.66995	1.67059	1.67133	1.6722	1.67312	1.67399	1.67473	1.67535	1.67595	1.67661	1.67743	1.67834	1.67923	1.67999	1.68055	1.68097	1.68137	1.68186
Bekoji-1	1.58551	1.58508	1.5845	1.5842	1.58432	1.58491	1.58573	1.58659	1.58733	1.58785	1.58818	1.58889	1.58981	1.59071	1.59147	1.59204	1.59252	1.59303	1.59367	1.59446	1.59532	1.59611	1.59672	1.59715	1.59751	1.59792	1.59845	1.59912	1.59983	1.60049	1.60108	1.6016	1.60214	1.60278	1.60351	1.60428	1.60499	1.60557	1.60604	1.60649	1.60702	1.60772	1.60854	1.60936	1.61008	1.61062	1.61103	1.61142	1.61189
Bekoji-1	1.55572	1.55548	1.55517	1.55514	1.55552	1.55635	1.55736	1.55837	1.55922	1.55981	1.5602	1.56094	1.5619	1.56285	1.56369	1.56438	1.56501	1.56569	1.56651	1.5675	1.56855	1.56951	1.57028	1.57087	1.57136	1.57188	1.57252	1.57328	1.57408	1.57483	1.57551	1.57614	1.5768	1.57756	1.57843	1.57934	1.5802	1.58093	1.58154	1.58213	1.5828	1.58361	1.58453	1.58544	1.58623	1.58684	1.58734	1.58782	1.58838
Bekoji-1	1.7467	1.74609	1.74538	1.74501	1.74511	1.7457	1.74651	1.74731	1.74792	1.74823	1.74831	1.74878	1.74948	1.75017	1.75073	1.75112	1.75144	1.75182	1.75236	1.75308	1.75386	1.75455	1.75502	1.75527	1.7554	1.75557	1.75587	1.7563	1.7568	1.75726	1.75766	1.75802	1.75843	1.75897	1.75963	1.76033	1.76097	1.76145	1.76179	1.76209	1.76246	1.76298	1.76361	1.76425	1.76476	1.76509	1.76529	1.7655	1.76581
Bekoji-1	1.67535	1.67501	1.67453	1.67434	1.67458	1.67527	1.67617	1.67706	1.67776	1.67818	1.67836	1.67891	1.67967	1.68041	1.68102	1.68146	1.68185	1.68231	1.68295	1.68379	1.68472	1.68558	1.68626	1.68675	1.68713	1.68755	1.68808	1.68872	1.68941	1.69002	1.69055	1.69103	1.69154	1.69216	1.6929	1.69368	1.69441	1.69501	1.69547	1.69592	1.69643	1.69711	1.69789	1.69868	1.69933	1.69981	1.70015	1.70049	1.70091
Bekoji-1	1.58308	1.58257	1.58194	1.58159	1.58165	1.58219	1.58294	1.58372	1.58435	1.58476	1.58497	1.58555	1.58634	1.58711	1.58775	1.58822	1.58862	1.58905	1.58963	1.59037	1.59118	1.59193	1.59249	1.59288	1.59318	1.59353	1.59401	1.59461	1.59526	1.59586	1.59638	1.59685	1.59736	1.59797	1.59869	1.59945	1.60015	1.60073	1.60119	1.60163	1.60213	1.60279	1.60355	1.60431	1.60495	1.60542	1.60578	1.60613	1.60657
Bekoji-1	1.72123	1.72089	1.72043	1.72028	1.72055	1.7213	1.72224	1.72316	1.72387	1.72428	1.72445	1.72499	1.72576	1.7265	1.72712	1.72757	1.72796	1.72841	1.72902	1.72981	1.73067	1.73143	1.73199	1.73233	1.73257	1.73285	1.73327	1.73382	1.73445	1.73503	1.73556	1.73604	1.73656	1.73719	1.73794	1.73872	1.73942	1.73997	1.74038	1.74076	1.74121	1.74183	1.74256	1.7433	1.74391	1.74434	1.74465	1.74496	1.74536
Bekoji-1	1.55588	1.55579	1.55558	1.55561	1.55602	1.55687	1.55789	1.55892	1.55976	1.56035	1.56073	1.56144	1.56237	1.56328	1.56406	1.56469	1.56526	1.56588	1.56665	1.56759	1.56859	1.56952	1.57025	1.57079	1.57123	1.5717	1.57228	1.57297	1.57372	1.57442	1.57507	1.57568	1.57634	1.57713	1.57804	1.57899	1.57989	1.58065	1.58127	1.58185	1.58248	1.58323	1.58406	1.58488	1.58558	1.58611	1.58653	1.58696	1.58749
Bekoji-1	1.66443	1.66407	1.66358	1.66338	1.66363	1.66438	1.66535	1.66635	1.66719	1.66777	1.66813	1.66884	1.66976	1.67063	1.67134	1.67185	1.67228	1.67276	1.6734	1.67423	1.67514	1.67601	1.67669	1.6772	1.67762	1.67809	1.67868	1.67939	1.68013	1.6808	1.68139	1.68192	1.68248	1.68315	1.68393	1.68475	1.6855	1.68612	1.68661	1.68706	1.68758	1.68825	1.68903	1.68981	1.69047	1.69096	1.69132	1.69169	1.69214
Bekoji-1	1.58867	1.58826	1.58776	1.58755	1.58778	1.58847	1.58937	1.59027	1.59101	1.59149	1.59176	1.59237	1.59321	1.59403	1.59474	1.59529	1.5958	1.59636	1.59707	1.59795	1.59889	1.59973	1.60036	1.60078	1.60107	1.60138	1.6018	1.60233	1.6029	1.60345	1.60394	1.6044	1.60491	1.60556	1.60632	1.60713	1.60788	1.60849	1.60898	1.60943	1.60993	1.61058	1.61134	1.61208	1.61271	1.61318	1.61352	1.61387	1.61431
Bekoji-1	1.7013	1.70119	1.70098	1.70107	1.70158	1.70255	1.7037	1.7048	1.70566	1.7062	1.70648	1.7071	1.70794	1.70877	1.70947	1.71004	1.71056	1.71117	1.71195	1.71293	1.71397	1.71492	1.71563	1.71611	1.71647	1.71684	1.71735	1.71798	1.71869	1.71937	1.72	1.72061	1.72128	1.72207	1.72297	1.7239	1.72474	1.72541	1.72593	1.72639	1.72691	1.72759	1.72839	1.72919	1.72987	1.73038	1.73077	1.73115	1.73162
Bekoji-1	1.56349	1.56321	1.56286	1.56281	1.56319	1.56403	1.56507	1.56612	1.56699	1.56761	1.56802	1.56876	1.5697	1.57062	1.57141	1.57204	1.57261	1.57323	1.57399	1.57493	1.57592	1.57685	1.57757	1.57811	1.57855	1.57902	1.5796	1.58029	1.58103	1.58173	1.58237	1.58297	1.58362	1.58439	1.58528	1.58622	1.5871	1.58784	1.58846	1.58903	1.58965	1.5904	1.59123	1.59205	1.59274	1.59326	1.59367	1.59409	1.59461
Bekoji-1	1.65935	1.6587	1.658	1.65767	1.65782	1.6585	1.65943	1.6604	1.66122	1.66178	1.66212	1.66281	1.66371	1.66457	1.66529	1.66581	1.66626	1.66676	1.66742	1.66828	1.66921	1.67009	1.67078	1.67127	1.67167	1.6721	1.67264	1.6733	1.674	1.67465	1.67523	1.67577	1.67636	1.67708	1.67793	1.67884	1.67968	1.68038	1.68094	1.68146	1.68201	1.68271	1.68349	1.68425	1.68488	1.68534	1.68568	1.68603	1.68648
Bekoji-1	1.72113	1.72059	1.72001	1.71979	1.72007	1.72086	1.72188	1.72291	1.72374	1.72428	1.72457	1.72523	1.7261	1.72695	1.72766	1.7282	1.72869	1.72925	1.72998	1.7309	1.73189	1.7328	1.73348	1.73395	1.73429	1.73467	1.73516	1.73579	1.73648	1.73713	1.73773	1.73828	1.73889	1.73962	1.74047	1.74136	1.74217	1.74282	1.74333	1.74379	1.74432	1.745	1.74579	1.74658	1.74724	1.74772	1.74807	1.74842	1.74887
Bekoji-1	1.72118	1.72096	1.72061	1.72054	1.72089	1.72169	1.72268	1.72365	1.7244	1.72487	1.7251	1.72571	1.72655	1.72739	1.7281	1.72867	1.72917	1.72974	1.73046	1.73137	1.73234	1.73321	1.73387	1.73431	1.73464	1.73501	1.73551	1.73614	1.73684	1.7375	1.73809	1.73863	1.73922	1.73991	1.74071	1.74155	1.74231	1.74293	1.74342	1.74387	1.74439	1.74508	1.74588	1.74668	1.74736	1.74785	1.74821	1.74857	1.74901
Bekoji-1	1.56321	1.56279	1.5623	1.56212	1.56238	1.5631	1.56405	1.56503	1.56585	1.56643	1.56682	1.56755	1.56849	1.56942	1.57021	1.57085	1.57141	1.57203	1.57279	1.57372	1.57471	1.57563	1.57636	1.57689	1.57733	1.57781	1.5784	1.57911	1.57986	1.58056	1.5812	1.58178	1.58241	1.58313	1.58397	1.58484	1.58566	1.58635	1.58692	1.58747	1.58809	1.58887	1.58976	1.59065	1.59143	1.59203	1.5925	1.59296	1.59349
Bekoji-1	1.67969	1.67942	1.67901	1.67888	1.67916	1.6799	1.68083	1.68175	1.68246	1.68288	1.68308	1.68364	1.68443	1.6852	1.68584	1.68632	1.68674	1.68722	1.68786	1.68868	1.68955	1.69034	1.69091	1.69127	1.69153	1.69183	1.69226	1.69282	1.69344	1.69403	1.69455	1.69503	1.69555	1.69619	1.69693	1.69771	1.69841	1.69896	1.69938	1.69975	1.7002	1.7008	1.70151	1.70222	1.70281	1.70322	1.7035	1.70378	1.70415
Bekoji-1	1.59304	1.59237	1.59166	1.5913	1.59141	1.59202	1.59286	1.59374	1.59446	1.59493	1.59518	1.59578	1.59657	1.59733	1.59795	1.59841	1.5988	1.59926	1.59987	1.60067	1.60155	1.60236	1.603	1.60345	1.60381	1.6042	1.60469	1.6053	1.60595	1.60656	1.60709	1.60757	1.60811	1.60876	1.60952	1.61034	1.61109	1.61171	1.6122	1.61264	1.61314	1.61377	1.61449	1.6152	1.61579	1.61622	1.61654	1.61687	1.61729
Bekoji-1	1.6835	1.68326	1.68287	1.68273	1.683	1.68372	1.68463	1.68554	1.68625	1.68668	1.68688	1.68745	1.68825	1.68902	1.68966	1.69013	1.69053	1.69099	1.69159	1.69239	1.69325	1.69403	1.69461	1.69499	1.69527	1.6956	1.69606	1.69665	1.6973	1.6979	1.69843	1.69891	1.69943	1.70006	1.70079	1.70156	1.70226	1.7028	1.7032	1.70356	1.70399	1.70459	1.7053	1.70602	1.70662	1.70705	1.70736	1.70767	1.70806
Bekoji-1	1.56322	1.56306	1.56277	1.56272	1.56307	1.56385	1.56483	1.5658	1.5666	1.56714	1.56748	1.56815	1.56904	1.5699	1.57064	1.57123	1.57175	1.57234	1.57308	1.574	1.57499	1.57592	1.57667	1.57723	1.5777	1.57821	1.57884	1.57959	1.58038	1.58111	1.58178	1.58238	1.58303	1.58377	1.58461	1.58548	1.58628	1.58694	1.58748	1.58798	1.58855	1.58927	1.59011	1.59095	1.59169	1.59228	1.59275	1.59322	1.59378
Bekoji-1	1.70303	1.7025	1.70188	1.70158	1.70175	1.70241	1.7033	1.70419	1.70491	1.70535	1.70556	1.70616	1.70698	1.7078	1.70849	1.70902	1.7095	1.71004	1.71076	1.71166	1.71264	1.71354	1.71422	1.7147	1.71507	1.71546	1.71598	1.71662	1.71731	1.71795	1.71851	1.71903	1.71959	1.72026	1.72104	1.72187	1.72262	1.72323	1.7237	1.72414	1.72464	1.7253	1.72607	1.72685	1.72751	1.72799	1.72836	1.72874	1.72921
Bekoji-1	1.56913	1.56874	1.56826	1.56808	1.56832	1.56903	1.56995	1.5709	1.5717	1.57225	1.57261	1.57331	1.57423	1.57512	1.57587	1.57646	1.57697	1.57753	1.57822	1.57909	1.58002	1.58089	1.58158	1.5821	1.58253	1.58301	1.58361	1.58433	1.58511	1.58583	1.58648	1.58709	1.58773	1.58848	1.58934	1.59023	1.59107	1.59177	1.59235	1.5929	1.59351	1.59425	1.59509	1.59592	1.59661	1.59713	1.59753	1.59793	1.59841
Bekoji-1	1.6782	1.67776	1.6772	1.67694	1.67712	1.67778	1.67865	1.67952	1.6802	1.68059	1.68076	1.68128	1.68201	1.68273	1.68333	1.68376	1.68415	1.68462	1.68527	1.68612	1.68704	1.6879	1.68855	1.68899	1.68932	1.68967	1.69013	1.6907	1.69132	1.69189	1.69239	1.69285	1.69336	1.69399	1.69474	1.69553	1.69625	1.69683	1.69728	1.6977	1.69818	1.69882	1.69958	1.70034	1.70097	1.70143	1.70175	1.70207	1.70246
Bekoji-1	1.55129	1.55124	1.55105	1.55109	1.5515	1.55232	1.55331	1.5543	1.5551	1.55567	1.55605	1.55678	1.55775	1.55872	1.55959	1.5603	1.56095	1.56165	1.56247	1.56344	1.56445	1.56536	1.56607	1.56659	1.56702	1.56749	1.56809	1.56882	1.56962	1.57038	1.57109	1.57176	1.57248	1.57329	1.5742	1.57514	1.576	1.57673	1.57733	1.5779	1.57852	1.5793	1.58017	1.58105	1.58183	1.58244	1.58295	1.58346	1.58404
Bekoji-1	1.74739	1.74683	1.74614	1.74574	1.7458	1.74635	1.74712	1.7479	1.74848	1.74879	1.74887	1.74934	1.75005	1.75075	1.75132	1.75172	1.75207	1.75247	1.75304	1.7538	1.75462	1.75534	1.75584	1.75612	1.75628	1.75646	1.75676	1.75718	1.75767	1.75811	1.75849	1.75883	1.75925	1.75981	1.76051	1.76127	1.76198	1.76254	1.76295	1.76332	1.76373	1.76429	1.76493	1.76555	1.76602	1.76631	1.76647	1.76665	1.76694
Bekoji-1	1.58264	1.58249	1.58216	1.58208	1.58238	1.58312	1.58406	1.585	1.58577	1.58629	1.5866	1.58725	1.5881	1.58893	1.58963	1.59017	1.59064	1.59118	1.59186	1.59274	1.59369	1.59458	1.59529	1.59581	1.59622	1.59665	1.59718	1.5978	1.59846	1.59907	1.5996	1.60009	1.60063	1.60131	1.60211	1.60299	1.60382	1.60454	1.60514	1.6057	1.60631	1.60706	1.60788	1.60869	1.60935	1.60984	1.6102	1.61056	1.61101
IBON 174/03	1.47029	1.47045	1.4706	1.47084	1.47126	1.47188	1.47269	1.47366	1.4747	1.47571	1.47657	1.47751	1.47847	1.47936	1.4802	1.48099	1.48174	1.48241	1.48304	1.48366	1.48435	1.48515	1.48604	1.48698	1.48791	1.4888	1.48968	1.4906	1.49158	1.49262	1.49367	1.49467	1.49561	1.49652	1.49742	1.49832	1.49921	1.50003	1.50078	1.50147	1.50215	1.5029	1.50369	1.50452	1.50533	1.50611	1.50685	1.50761	1.50838
IBON 174/03	1.67121	1.67127	1.67128	1.67138	1.67164	1.67211	1.67275	1.67357	1.67444	1.67525	1.67589	1.67661	1.67734	1.67799	1.67859	1.67913	1.67963	1.68006	1.68044	1.68082	1.68128	1.68186	1.68255	1.68328	1.684	1.68466	1.6853	1.68597	1.6867	1.68749	1.68829	1.68905	1.68975	1.69041	1.69106	1.69172	1.69236	1.69292	1.69338	1.69378	1.69417	1.69463	1.69515	1.69572	1.69628	1.69683	1.69736	1.6979	1.69847
IBON 174/03	1.51961	1.51931	1.51908	1.51905	1.51925	1.51973	1.52042	1.5213	1.52226	1.52317	1.52392	1.52474	1.52556	1.5263	1.52698	1.52762	1.52821	1.52876	1.52927	1.52978	1.53037	1.53107	1.53186	1.53269	1.53348	1.53421	1.53491	1.53563	1.53642	1.53726	1.53812	1.53896	1.53975	1.54052	1.5413	1.54209	1.54285	1.54355	1.54415	1.54468	1.5452	1.54576	1.54638	1.54704	1.5477	1.54835	1.54898	1.54963	1.5503
IBON 174/03	1.61231	1.61252	1.61266	1.61286	1.61319	1.61371	1.61437	1.61517	1.61603	1.61682	1.61745	1.61819	1.61896	1.61969	1.62039	1.62107	1.62172	1.62231	1.62285	1.62337	1.62393	1.62458	1.6253	1.62604	1.62674	1.62738	1.62801	1.62868	1.62944	1.63027	1.63114	1.63197	1.63276	1.63351	1.63425	1.635	1.63571	1.63635	1.6369	1.63739	1.63789	1.63847	1.63913	1.63985	1.64057	1.64126	1.64193	1.6426	1.64327
IBON 174/03	1.6638	1.66347	1.66313	1.66295	1.66299	1.6633	1.66386	1.66463	1.6655	1.66633	1.667	1.66776	1.66851	1.66916	1.66973	1.67023	1.67066	1.67102	1.67133	1.67165	1.67206	1.67262	1.6733	1.67404	1.67477	1.67544	1.67607	1.67672	1.67742	1.67816	1.6789	1.67959	1.68023	1.68084	1.68146	1.68211	1.68277	1.68336	1.68388	1.68433	1.68477	1.68526	1.68581	1.68637	1.68692	1.68743	1.6879	1.68839	1.6889
IBON 174/03	1.63759	1.63775	1.6378	1.63789	1.6381	1.63849	1.63904	1.63975	1.64053	1.64127	1.64186	1.64255	1.64327	1.64394	1.64456	1.64513	1.64564	1.64607	1.64643	1.64676	1.64714	1.64762	1.64819	1.6488	1.6494	1.64996	1.65053	1.65114	1.65183	1.65259	1.65337	1.65411	1.6548	1.65543	1.65606	1.65668	1.65728	1.6578	1.65824	1.65862	1.65901	1.65946	1.65998	1.66055	1.66111	1.66165	1.66216	1.66267	1.6632
IBON 174/03	1.51077	1.5106	1.51047	1.51051	1.51078	1.51131	1.51206	1.51301	1.51403	1.51501	1.51583	1.51672	1.5176	1.5184	1.51913	1.5198	1.52043	1.52099	1.52152	1.52204	1.52264	1.52335	1.52414	1.52498	1.5258	1.52657	1.52732	1.52809	1.52894	1.52984	1.53077	1.53167	1.53252	1.53333	1.53413	1.53493	1.53569	1.53638	1.53698	1.53751	1.53805	1.53864	1.53931	1.54003	1.54076	1.54148	1.54219	1.5429	1.54362
IBON 174/03	1.54309	1.54265	1.54229	1.54212	1.5422	1.54255	1.54312	1.54388	1.54471	1.54549	1.5461	1.54679	1.54748	1.54809	1.54866	1.54918	1.54967	1.5501	1.55049	1.55088	1.55133	1.55189	1.55253	1.55319	1.5538	1.55436	1.55488	1.55544	1.55607	1.55676	1.5575	1.55822	1.55891	1.55959	1.56028	1.56099	1.56168	1.5623	1.56283	1.56328	1.56372	1.56421	1.56476	1.56535	1.56594	1.56651	1.56706	1.56763	1.56822
IBON 174/03	1.61501	1.61522	1.61534	1.6155	1.61577	1.61621	1.61681	1.61756	1.61836	1.61912	1.61974	1.62048	1.62126	1.622	1.62271	1.62339	1.62401	1.62455	1.62502	1.62545	1.62592	1.62647	1.62709	1.62776	1.6284	1.629	1.62961	1.63028	1.63103	1.63186	1.63272	1.63353	1.63429	1.635	1.63569	1.63639	1.63705	1.63764	1.63815	1.63859	1.63904	1.63955	1.64013	1.64076	1.64138	1.64198	1.64256	1.64315	1.64375
IBON 174/03	1.53592	1.53546	1.53507	1.53489	1.53496	1.5353	1.53588	1.53665	1.53751	1.53833	1.53898	1.53972	1.54045	1.5411	1.5417	1.54225	1.54276	1.54321	1.54362	1.54404	1.54452	1.54512	1.5458	1.54653	1.54723	1.54787	1.54848	1.54913	1.54983	1.55059	1.55138	1.55213	1.55284	1.55351	1.5542	1.5549	1.55559	1.55621	1.55676	1.55725	1.55774	1.55829	1.5589	1.55955	1.56018	1.56079	1.56136	1.56195	1.56254
IBON 174/03	1.53513	1.53494	1.53474	1.53466	1.53477	1.53513	1.5357	1.53646	1.5373	1.53812	1.53879	1.53955	1.54031	1.541	1.54163	1.54222	1.54275	1.54321	1.54363	1.54404	1.54451	1.5451	1.54578	1.5465	1.54721	1.54786	1.54849	1.54914	1.54985	1.55062	1.5514	1.55215	1.55284	1.55351	1.55419	1.55488	1.55556	1.55618	1.55673	1.55722	1.5577	1.55824	1.55884	1.55947	1.5601	1.56071	1.56129	1.56188	1.56249
IBON 174/03	1.50378	1.5035	1.50328	1.50324	1.50346	1.50395	1.50468	1.5056	1.50661	1.50759	1.5084	1.50928	1.51013	1.51091	1.5116	1.51224	1.51283	1.51335	1.51383	1.51432	1.51488	1.51557	1.51635	1.51719	1.518	1.51877	1.51952	1.52029	1.52112	1.522	1.5229	1.52375	1.52455	1.52531	1.52607	1.52685	1.5276	1.5283	1.52893	1.5295	1.53008	1.53072	1.53143	1.53219	1.53293	1.53365	1.53434	1.53503	1.53572
IBON 174/03	1.68835	1.68804	1.6877	1.6875	1.6875	1.68777	1.68827	1.68897	1.68975	1.6905	1.69107	1.69175	1.69243	1.69304	1.6936	1.6941	1.69456	1.69495	1.69528	1.69561	1.69601	1.69653	1.69713	1.69778	1.69839	1.69893	1.69945	1.7	1.70062	1.70131	1.70202	1.70269	1.70332	1.70391	1.70451	1.70512	1.70571	1.70622	1.70663	1.70697	1.70731	1.70771	1.70819	1.70871	1.70923	1.70974	1.71024	1.71075	1.71128
IBON 174/03	1.55387	1.5532	1.55266	1.55236	1.55236	1.55267	1.55325	1.55405	1.55495	1.55581	1.55651	1.55728	1.55803	1.55869	1.55926	1.55977	1.56021	1.56057	1.56089	1.5612	1.56157	1.56206	1.56264	1.56327	1.56387	1.56442	1.56495	1.5655	1.56612	1.56681	1.56751	1.56819	1.56882	1.56943	1.57004	1.57068	1.57129	1.57185	1.57233	1.57274	1.57316	1.57363	1.57418	1.57476	1.57534	1.57591	1.57645	1.57699	1.57755
IBON 174/03	1.48419	1.48445	1.48464	1.48489	1.48531	1.48594	1.48676	1.48775	1.48882	1.48986	1.49075	1.49172	1.49268	1.49356	1.49437	1.49511	1.4958	1.49642	1.49699	1.49757	1.49821	1.49898	1.49984	1.50075	1.50164	1.50248	1.50329	1.50412	1.505	1.50592	1.50685	1.50775	1.50861	1.50946	1.51031	1.5112	1.51207	1.51289	1.51363	1.5143	1.51497	1.51568	1.51643	1.51722	1.51799	1.51874	1.51948	1.52023	1.52101
IBON 174/03	1.62299	1.62266	1.62237	1.62224	1.62235	1.62272	1.62331	1.62408	1.62494	1.62575	1.62639	1.62711	1.62784	1.6285	1.6291	1.62966	1.63017	1.63061	1.63099	1.63137	1.63181	1.63235	1.63298	1.63365	1.63429	1.63488	1.63546	1.63608	1.63677	1.63754	1.63834	1.63911	1.63982	1.6405	1.64118	1.64185	1.64249	1.64306	1.64354	1.64394	1.64436	1.64484	1.6454	1.64603	1.64666	1.64729	1.6479	1.64853	1.64917
IBON 174/03	1.67282	1.67277	1.67268	1.6727	1.6729	1.67335	1.67399	1.67482	1.67571	1.67654	1.67718	1.67789	1.67859	1.67921	1.67976	1.68028	1.68075	1.68116	1.68155	1.68194	1.68241	1.68302	1.68372	1.68445	1.68513	1.68574	1.6863	1.68686	1.68748	1.68815	1.68885	1.68953	1.69016	1.69079	1.69144	1.69212	1.69281	1.69344	1.69399	1.69446	1.69493	1.69545	1.69602	1.69663	1.69723	1.6978	1.69834	1.69889	1.69946
IBON 174/03	1.4884	1.48797	1.48762	1.48747	1.48758	1.48798	1.48863	1.48949	1.49045	1.49138	1.49216	1.49301	1.49385	1.4946	1.49528	1.4959	1.49647	1.49696	1.49741	1.49786	1.49838	1.49902	1.49975	1.50052	1.50128	1.502	1.5027	1.50344	1.50424	1.5051	1.50599	1.50684	1.50765	1.50843	1.50921	1.50999	1.51075	1.51145	1.51206	1.51262	1.51318	1.5138	1.51449	1.51522	1.51594	1.51665	1.51734	1.51803	1.51873
IBON 174/03	1.47917	1.47901	1.4789	1.47896	1.47925	1.4798	1.48058	1.48155	1.48259	1.4836	1.48444	1.48535	1.48625	1.48706	1.48782	1.48853	1.48921	1.48983	1.49041	1.49101	1.49167	1.49245	1.4933	1.49418	1.49503	1.49582	1.49657	1.49734	1.49816	1.49904	1.49994	1.50082	1.50166	1.50247	1.5033	1.50414	1.50497	1.50575	1.50644	1.50708	1.50771	1.50841	1.50918	1.50998	1.51078	1.51156	1.51232	1.51308	1.51385
IBON 174/03	1.61509	1.6147	1.61436	1.61418	1.61425	1.61461	1.6152	1.61601	1.61691	1.61778	1.61849	1.61929	1.62008	1.6208	1.62143	1.62201	1.62252	1.62294	1.6233	1.62366	1.62407	1.6246	1.62524	1.62593	1.62661	1.62725	1.6279	1.62859	1.62935	1.63018	1.63103	1.63183	1.63257	1.63326	1.63394	1.63461	1.63525	1.63582	1.6363	1.63672	1.63715	1.63766	1.63825	1.63889	1.63954	1.64017	1.64078	1.6414	1.64203
IBON 174/03	1.65802	1.65815	1.65819	1.65827	1.65849	1.65893	1.65956	1.66036	1.66124	1.66207	1.66275	1.66352	1.6643	1.665	1.66565	1.66623	1.66676	1.66721	1.6676	1.66799	1.66844	1.66901	1.66969	1.67042	1.67113	1.67179	1.67244	1.67311	1.67385	1.67464	1.67545	1.67621	1.6769	1.67756	1.6782	1.67886	1.67951	1.68009	1.6806	1.68105	1.68152	1.68206	1.68268	1.68335	1.68402	1.68467	1.68529	1.6859	1.68651
IBON 174/03	1.51641	1.51622	1.51602	1.51596	1.5161	1.5165	1.51711	1.51792	1.5188	1.51966	1.52035	1.52112	1.52189	1.52259	1.52323	1.52383	1.52438	1.52489	1.52536	1.52583	1.52637	1.52701	1.52773	1.52847	1.52917	1.52981	1.53042	1.53105	1.53174	1.53251	1.5333	1.53408	1.53483	1.53556	1.5363	1.53705	1.53777	1.53842	1.53898	1.53947	1.53996	1.5405	1.54112	1.54179	1.54248	1.54315	1.54382	1.5445	1.54518
IBON 174/03	1.4904	1.49016	1.48998	1.48998	1.49022	1.49074	1.49149	1.49243	1.49345	1.49443	1.49525	1.49614	1.49701	1.49781	1.49854	1.49923	1.49987	1.50045	1.50099	1.50154	1.50215	1.50287	1.50367	1.5045	1.50529	1.50602	1.50673	1.50745	1.50824	1.50909	1.50997	1.51083	1.51166	1.51247	1.51329	1.51414	1.51496	1.51573	1.51641	1.51703	1.51763	1.51829	1.519	1.51974	1.52048	1.52119	1.52188	1.52257	1.52328
IBON 174/03	1.62224	1.62197	1.62168	1.62152	1.62157	1.6219	1.62247	1.62326	1.62417	1.62505	1.62579	1.62662	1.62744	1.62818	1.62882	1.62937	1.62983	1.63019	1.63049	1.63077	1.63112	1.63161	1.63221	1.63288	1.63356	1.63422	1.63487	1.63556	1.63631	1.6371	1.63789	1.63862	1.63928	1.63989	1.64049	1.6411	1.64171	1.64226	1.64274	1.64318	1.64363	1.64416	1.64477	1.64541	1.64605	1.64666	1.64723	1.64781	1.64839
IBON 174/03	1.5164	1.51594	1.51559	1.51546	1.51559	1.51601	1.51668	1.51754	1.51849	1.51941	1.52016	1.52099	1.5218	1.52254	1.52322	1.52385	1.52444	1.52496	1.52544	1.52591	1.52644	1.52708	1.52779	1.52854	1.52925	1.5299	1.53052	1.53116	1.53187	1.53264	1.53342	1.53418	1.53489	1.53558	1.53627	1.53697	1.53766	1.5383	1.53887	1.53938	1.53991	1.5405	1.54116	1.54186	1.54255	1.54322	1.54385	1.54448	1.54511
IBON 174/03	1.68056	1.68035	1.68011	1.68	1.6801	1.68048	1.68108	1.6819	1.68281	1.68368	1.68437	1.68515	1.68591	1.68657	1.68716	1.68766	1.6881	1.68845	1.68874	1.68903	1.68939	1.68989	1.69049	1.69115	1.69179	1.69237	1.69294	1.69354	1.6942	1.69492	1.69566	1.69635	1.69698	1.69758	1.69818	1.6988	1.69941	1.69994	1.70038	1.70075	1.70112	1.70155	1.70205	1.70259	1.70312	1.70364	1.70413	1.70464	1.70517
IBON 174/03	1.51022	1.51008	1.50994	1.50991	1.51009	1.51053	1.51118	1.51202	1.51295	1.51385	1.51461	1.51545	1.51629	1.51706	1.51777	1.51842	1.51902	1.51954	1.52002	1.52049	1.52102	1.52167	1.5224	1.52317	1.52392	1.52462	1.52531	1.52602	1.5268	1.52763	1.52848	1.52929	1.53006	1.53079	1.53152	1.53226	1.53298	1.53365	1.53424	1.53477	1.53532	1.53592	1.53659	1.5373	1.53801	1.53868	1.53933	1.53999	1.54065
IBON 174/03	1.6199	1.62001	1.61999	1.62002	1.62017	1.62054	1.6211	1.62184	1.62267	1.62347	1.62413	1.6249	1.62569	1.62641	1.62707	1.62766	1.62817	1.62859	1.62893	1.62924	1.6296	1.63008	1.63065	1.63129	1.63193	1.63254	1.63316	1.63383	1.63458	1.63539	1.6362	1.63696	1.63764	1.63827	1.63888	1.63949	1.64007	1.6406	1.64104	1.64145	1.64187	1.64237	1.64295	1.64359	1.64422	1.64482	1.64539	1.64596	1.64653
IBON 174/03	1.53554	1.5352	1.53492	1.53482	1.53496	1.53537	1.53601	1.53683	1.53772	1.53856	1.53922	1.53994	1.54063	1.54124	1.54179	1.5423	1.54276	1.54318	1.54357	1.54398	1.54446	1.54505	1.54573	1.54644	1.54711	1.5477	1.54826	1.54883	1.54946	1.55015	1.55087	1.55157	1.55224	1.55289	1.55356	1.55426	1.55494	1.55557	1.55611	1.5566	1.55708	1.55761	1.55821	1.55885	1.55949	1.5601	1.5607	1.56129	1.56189
IBON 174/03	1.65276	1.65263	1.65245	1.65238	1.65252	1.65291	1.65354	1.65437	1.65529	1.65618	1.65691	1.65772	1.65851	1.65921	1.65983	1.66037	1.66083	1.66122	1.66155	1.66189	1.6623	1.66285	1.66352	1.66424	1.66495	1.66561	1.66625	1.6669	1.66762	1.66839	1.66917	1.66991	1.6706	1.67126	1.67193	1.67262	1.6733	1.67392	1.67445	1.67491	1.67536	1.67587	1.67644	1.67704	1.67765	1.67823	1.67879	1.67937	1.67996
IBON 174/03	1.49663	1.49663	1.49659	1.49663	1.49685	1.4973	1.49795	1.49879	1.49972	1.50063	1.50141	1.50228	1.50316	1.50398	1.50474	1.50545	1.5061	1.50667	1.50718	1.50767	1.50822	1.50888	1.50963	1.51042	1.5112	1.51195	1.51268	1.51345	1.51429	1.51518	1.51608	1.51694	1.51774	1.5185	1.51925	1.52001	1.52075	1.52143	1.52204	1.5226	1.52318	1.52383	1.52455	1.52533	1.5261	1.52686	1.52759	1.52832	1.52906
IBON 174/03	1.61904	1.61899	1.61888	1.61884	1.61897	1.61932	1.61987	1.62061	1.62143	1.62222	1.62287	1.62362	1.62439	1.6251	1.62574	1.62633	1.62686	1.6273	1.62767	1.62802	1.62842	1.62894	1.62954	1.63019	1.63083	1.63143	1.63201	1.63264	1.63333	1.63408	1.63484	1.63555	1.63621	1.63682	1.63744	1.63807	1.6387	1.63927	1.63977	1.64023	1.6407	1.64123	1.64183	1.64247	1.64308	1.64365	1.64419	1.64474	1.64529
IBON 174/03	1.53293	1.53272	1.53254	1.53251	1.5327	1.53314	1.5338	1.53463	1.53553	1.53638	1.53705	1.5378	1.53854	1.53921	1.53983	1.54042	1.54096	1.54146	1.54192	1.54238	1.5429	1.54352	1.54421	1.54492	1.54557	1.54615	1.54668	1.54724	1.54786	1.54856	1.54929	1.55002	1.55074	1.55146	1.5522	1.55297	1.55374	1.55444	1.55505	1.55557	1.55608	1.55662	1.55721	1.55783	1.55843	1.55902	1.55959	1.56017	1.56078
IBON 174/03	1.68278	1.68287	1.68286	1.68288	1.68305	1.68342	1.68397	1.68469	1.68547	1.68619	1.68673	1.68737	1.68801	1.68859	1.68911	1.6896	1.69005	1.69043	1.69077	1.6911	1.69151	1.69203	1.69264	1.69328	1.69389	1.69442	1.69493	1.69546	1.69606	1.69673	1.69742	1.69809	1.69871	1.69931	1.69993	1.70056	1.70118	1.70172	1.70217	1.70255	1.70291	1.70333	1.70382	1.70434	1.70487	1.70537	1.70586	1.70637	1.7069
IBON 174/03	1.50322	1.50312	1.50304	1.5031	1.50337	1.5039	1.50465	1.50559	1.50662	1.50762	1.50847	1.5094	1.51032	1.51117	1.51195	1.51267	1.51333	1.51391	1.51444	1.51495	1.51551	1.51618	1.51693	1.51773	1.5185	1.51922	1.51992	1.52066	1.52145	1.52231	1.52319	1.52403	1.52482	1.52558	1.52634	1.52712	1.52788	1.52859	1.52922	1.52981	1.5304	1.53106	1.5318	1.53258	1.53336	1.53412	1.53484	1.53557	1.5363
IBON 174/03	1.64073	1.64064	1.64048	1.6404	1.64049	1.64082	1.64136	1.64208	1.64289	1.64366	1.64428	1.64499	1.64571	1.64636	1.64694	1.64746	1.64793	1.64831	1.64863	1.64893	1.64929	1.64975	1.65031	1.65091	1.65149	1.65203	1.65254	1.65309	1.65372	1.65441	1.65512	1.6558	1.65643	1.65703	1.65762	1.65823	1.65881	1.65934	1.65979	1.66018	1.66058	1.66104	1.66159	1.66217	1.66275	1.66329	1.66381	1.66432	1.66483
IBON 174/03	1.52796	1.52785	1.52767	1.52756	1.52762	1.5279	1.52838	1.52905	1.52981	1.53056	1.53116	1.53188	1.53261	1.53329	1.53393	1.53452	1.53506	1.53552	1.53593	1.53633	1.53678	1.53732	1.53795	1.53861	1.53924	1.53982	1.54038	1.54097	1.54162	1.54234	1.54308	1.54379	1.54446	1.5451	1.54574	1.5464	1.54706	1.54766	1.54819	1.54866	1.54915	1.54969	1.5503	1.55095	1.55159	1.55219	1.55275	1.55332	1.55388
IBON 174/03	1.66125	1.66105	1.6608	1.66065	1.66072	1.66107	1.66166	1.66247	1.6634	1.66431	1.66507	1.66592	1.66676	1.66751	1.66817	1.66874	1.66924	1.66964	1.66998	1.67031	1.67072	1.67126	1.67192	1.67264	1.67336	1.67402	1.67467	1.67535	1.67608	1.67686	1.67765	1.67838	1.67906	1.67968	1.68031	1.68095	1.68157	1.68214	1.68262	1.68304	1.68347	1.68396	1.68453	1.68515	1.68576	1.68635	1.68692	1.68751	1.6881
IBON 174/03	1.49477	1.49478	1.49479	1.49492	1.49524	1.49582	1.4966	1.49757	1.49862	1.49962	1.50047	1.50139	1.5023	1.50314	1.50391	1.50464	1.50532	1.50594	1.50652	1.5071	1.50775	1.5085	1.50934	1.5102	1.51103	1.51181	1.51255	1.51332	1.51416	1.51506	1.51598	1.51689	1.51777	1.51863	1.51949	1.52036	1.52121	1.52198	1.52266	1.52327	1.52386	1.52451	1.52522	1.52598	1.52674	1.52749	1.52824	1.529	1.52978
IBON 174/03	1.59695	1.59667	1.59645	1.5964	1.5966	1.59706	1.59775	1.59863	1.5996	1.60052	1.60128	1.60212	1.60297	1.60374	1.60444	1.60508	1.60566	1.60614	1.60657	1.60697	1.60742	1.60798	1.60862	1.6093	1.60996	1.61059	1.61122	1.6119	1.61267	1.61352	1.61439	1.61524	1.61603	1.61678	1.61751	1.61825	1.61896	1.61958	1.62012	1.62059	1.62107	1.62161	1.62223	1.62289	1.62356	1.62421	1.62483	1.62546	1.62609
IBON 174/03	1.52789	1.52775	1.52763	1.52764	1.52787	1.52835	1.52904	1.52991	1.53084	1.53172	1.53243	1.53319	1.53394	1.5346	1.53521	1.53576	1.53627	1.53672	1.53714	1.53755	1.53802	1.53859	1.53924	1.53991	1.54054	1.54111	1.54165	1.54222	1.54286	1.54359	1.54435	1.54511	1.54584	1.54655	1.54728	1.54802	1.54873	1.54938	1.54992	1.5504	1.55086	1.55138	1.55197	1.5526	1.55324	1.55386	1.55446	1.55506	1.55566
IBON 174/03	1.69652	1.69615	1.69579	1.69558	1.69563	1.69597	1.69656	1.69737	1.69827	1.69913	1.6998	1.70054	1.70125	1.70186	1.70238	1.70282	1.7032	1.7035	1.70374	1.704	1.70434	1.70483	1.70543	1.70609	1.70672	1.7073	1.70784	1.70841	1.70903	1.7097	1.71037	1.711	1.71157	1.7121	1.71264	1.71321	1.71377	1.71427	1.71469	1.71505	1.71541	1.71583	1.71632	1.71685	1.71737	1.71786	1.71832	1.71879	1.71928
IBON 174/03	1.4968	1.49676	1.49671	1.49678	1.49706	1.49759	1.49834	1.49928	1.50031	1.50131	1.50217	1.5031	1.50403	1.50488	1.50565	1.50637	1.50702	1.5076	1.50812	1.50862	1.50919	1.50986	1.51061	1.5114	1.51218	1.51292	1.51364	1.51441	1.51525	1.51616	1.5171	1.518	1.51886	1.51967	1.52048	1.52128	1.52205	1.52275	1.52336	1.52392	1.52448	1.52511	1.52582	1.52659	1.52737	1.52814	1.52889	1.52965	1.53041
IBON 174/03	1.6066	1.60656	1.60645	1.60643	1.60658	1.60696	1.60753	1.60829	1.60912	1.60992	1.61057	1.61132	1.61207	1.61277	1.6134	1.61397	1.61448	1.61491	1.61527	1.61561	1.616	1.6165	1.61709	1.61772	1.61834	1.61893	1.61953	1.62018	1.62091	1.62172	1.62255	1.62335	1.62409	1.62478	1.62546	1.62612	1.62675	1.62729	1.62774	1.62812	1.62852	1.62898	1.62953	1.63014	1.63075	1.63136	1.63195	1.63256	1.63317
IBON 174/03	1.52682	1.52644	1.52613	1.52601	1.52614	1.52655	1.52719	1.52802	1.52894	1.5298	1.5305	1.53127	1.53202	1.5327	1.53331	1.53388	1.5344	1.53486	1.53527	1.53569	1.53616	1.53674	1.53739	1.53808	1.53873	1.53933	1.53991	1.54052	1.5412	1.54195	1.54274	1.5435	1.54423	1.54494	1.54566	1.54639	1.5471	1.54776	1.54833	1.54885	1.54937	1.54995	1.55059	1.55127	1.55194	1.55257	1.55317	1.55376	1.55434
IBON 174/03	1.68465	1.6845	1.68429	1.68417	1.68426	1.68462	1.68521	1.686	1.68689	1.68773	1.68838	1.68911	1.68982	1.69044	1.69097	1.69143	1.69184	1.69218	1.69247	1.69278	1.69318	1.69372	1.69436	1.69504	1.6957	1.69628	1.69681	1.69737	1.69797	1.69864	1.69933	1.69998	1.7006	1.7012	1.70181	1.70244	1.70305	1.70359	1.70402	1.70438	1.70473	1.70513	1.7056	1.70613	1.70667	1.70721	1.70775	1.70833	1.70893
IBON 174/03	1.51107	1.5111	1.5111	1.51119	1.51147	1.51197	1.51269	1.51358	1.51455	1.51549	1.51628	1.51714	1.518	1.51879	1.51952	1.52018	1.5208	1.52134	1.52183	1.52232	1.52287	1.52353	1.52426	1.52504	1.52578	1.52648	1.52714	1.52783	1.52858	1.52938	1.53019	1.53098	1.53172	1.53243	1.53314	1.53388	1.53459	1.53526	1.53585	1.53639	1.53694	1.53756	1.53825	1.53899	1.53972	1.54043	1.54111	1.5418	1.54248
IBON 174/03	1.62776	1.62779	1.62771	1.62768	1.62782	1.62818	1.62875	1.62951	1.63036	1.63119	1.63187	1.63265	1.63344	1.63415	1.63479	1.63536	1.63586	1.63627	1.63661	1.63693	1.6373	1.63778	1.63835	1.63897	1.63956	1.64012	1.64065	1.64123	1.64187	1.64258	1.64332	1.64401	1.64467	1.64529	1.64593	1.64658	1.64722	1.64781	1.64831	1.64874	1.64918	1.64966	1.65021	1.65079	1.65136	1.65189	1.65239	1.6529	1.65342
IBON 174/03	1.52503	1.52481	1.52461	1.52456	1.52473	1.52515	1.52577	1.52658	1.52745	1.52828	1.52893	1.52966	1.53038	1.53104	1.53165	1.53223	1.53278	1.53328	1.53375	1.53423	1.53477	1.53542	1.53614	1.53688	1.53757	1.53819	1.53876	1.53936	1.54001	1.54073	1.54149	1.54223	1.54295	1.54366	1.54439	1.54515	1.5459	1.5466	1.54721	1.54776	1.5483	1.54888	1.54953	1.5502	1.55087	1.55152	1.55213	1.55275	1.55338
IBON 174/03	1.64516	1.64531	1.64534	1.64542	1.64564	1.6461	1.64676	1.64763	1.6486	1.64955	1.65035	1.65127	1.65219	1.65305	1.65383	1.65454	1.65518	1.65572	1.65619	1.65663	1.65713	1.65776	1.65848	1.65926	1.66003	1.66076	1.66148	1.66223	1.66305	1.66392	1.66481	1.66565	1.66642	1.66716	1.66789	1.66863	1.66935	1.67002	1.6706	1.67113	1.67167	1.67227	1.67295	1.67366	1.67437	1.67505	1.6757	1.67636	1.67703
HB-1533	1.65042	1.65044	1.6504	1.65044	1.65065	1.65111	1.65178	1.65265	1.65361	1.65454	1.6553	1.65616	1.65701	1.65779	1.6585	1.65914	1.65972	1.66021	1.66065	1.66109	1.66159	1.66221	1.66293	1.6637	1.66444	1.66513	1.6658	1.66649	1.66725	1.66806	1.66889	1.66968	1.67041	1.67111	1.6718	1.67251	1.67319	1.6738	1.67431	1.67476	1.6752	1.67569	1.67626	1.67687	1.67749	1.67809	1.67866	1.67926	1.67987
HB-1533	1.54246	1.54211	1.54184	1.54177	1.54195	1.54242	1.54311	1.54399	1.54492	1.5458	1.54649	1.54724	1.54797	1.54861	1.5492	1.54975	1.55026	1.55072	1.55114	1.55158	1.55208	1.5527	1.55339	1.5541	1.55478	1.55538	1.55595	1.55655	1.5572	1.55793	1.55869	1.55943	1.56012	1.5608	1.56148	1.56217	1.56284	1.56343	1.56394	1.56438	1.56482	1.56531	1.56589	1.56651	1.56715	1.56778	1.5684	1.56903	1.56968
HB-1533	1.50615	1.50611	1.50607	1.50615	1.50643	1.50696	1.50772	1.50866	1.50968	1.51067	1.5115	1.51241	1.51331	1.51413	1.51488	1.51558	1.51623	1.5168	1.51733	1.51784	1.51842	1.51909	1.51984	1.52062	1.52136	1.52204	1.52269	1.52337	1.52412	1.52494	1.52579	1.52662	1.52742	1.5282	1.52899	1.5298	1.5306	1.53132	1.53196	1.53253	1.5331	1.53371	1.53438	1.5351	1.53581	1.5365	1.53717	1.53785	1.53854
HB-1533	1.64007	1.64016	1.64023	1.64042	1.64081	1.64143	1.64225	1.64325	1.6443	1.6453	1.64611	1.64699	1.64785	1.64861	1.64929	1.64988	1.65041	1.65084	1.6512	1.65154	1.65194	1.65245	1.65305	1.6537	1.65434	1.65493	1.65551	1.65613	1.65683	1.6576	1.65838	1.65912	1.65979	1.66041	1.66102	1.66162	1.6622	1.6627	1.66311	1.66347	1.66383	1.66427	1.66478	1.66535	1.6659	1.66642	1.6669	1.66738	1.66786
HB-1533	1.65476	1.65506	1.65529	1.65561	1.65609	1.65681	1.65772	1.65882	1.65999	1.66112	1.66207	1.6631	1.66412	1.66504	1.66586	1.66661	1.66728	1.66786	1.66837	1.66886	1.66942	1.67011	1.67091	1.67176	1.67259	1.67338	1.67414	1.67492	1.67576	1.67664	1.67753	1.67836	1.67913	1.67985	1.68056	1.68128	1.68199	1.68263	1.6832	1.68371	1.68424	1.68483	1.6855	1.6862	1.6869	1.68757	1.6882	1.68882	1.68945
HB-1533	1.53827	1.53844	1.53862	1.53892	1.53941	1.54012	1.541	1.54204	1.54312	1.54413	1.54495	1.54582	1.54666	1.54741	1.54808	1.5487	1.54926	1.54976	1.55021	1.55067	1.55119	1.55183	1.55255	1.55332	1.55406	1.55474	1.55539	1.55606	1.55678	1.55755	1.55834	1.55909	1.55979	1.56046	1.56114	1.56184	1.56252	1.56315	1.5637	1.56418	1.56467	1.5652	1.56578	1.5664	1.567	1.56757	1.56811	1.56867	1.56924
HB-1533	1.49915	1.4994	1.49963	1.49997	1.50051	1.50128	1.50226	1.50342	1.50466	1.50585	1.50688	1.50798	1.50905	1.51003	1.51093	1.51177	1.51255	1.51325	1.51391	1.51458	1.51531	1.51617	1.51711	1.5181	1.51906	1.51996	1.52082	1.5217	1.52262	1.52358	1.52455	1.52548	1.52636	1.52722	1.52809	1.52899	1.52987	1.53069	1.53143	1.5321	1.53277	1.53349	1.53427	1.53507	1.53588	1.53666	1.53743	1.53821	1.53901
HB-1533	1.63511	1.6351	1.63504	1.63507	1.63528	1.63572	1.63636	1.6372	1.63811	1.63899	1.63972	1.64054	1.64137	1.64212	1.64279	1.64339	1.64391	1.64432	1.64465	1.64496	1.64532	1.64578	1.64635	1.64697	1.64759	1.64818	1.64877	1.64941	1.65012	1.65089	1.65167	1.65239	1.65304	1.65363	1.6542	1.65478	1.65534	1.65583	1.65625	1.65663	1.65703	1.6575	1.65806	1.65865	1.65923	1.65977	1.66026	1.66075	1.66124
HB-1533	1.67643	1.67631	1.67617	1.67616	1.67638	1.67686	1.67756	1.67846	1.67944	1.68036	1.6811	1.6819	1.68268	1.68337	1.68398	1.68453	1.68502	1.68544	1.68582	1.6862	1.68665	1.68723	1.6879	1.6886	1.68925	1.68983	1.69036	1.69091	1.69151	1.69218	1.69286	1.69352	1.69414	1.69475	1.69538	1.69605	1.6967	1.6973	1.6978	1.69824	1.69866	1.69914	1.69968	1.70026	1.70082	1.70137	1.70188	1.70241	1.70296
HB-1533	1.56727	1.56673	1.56625	1.56598	1.56597	1.56626	1.56681	1.56757	1.56844	1.56928	1.56997	1.57074	1.5715	1.57218	1.57279	1.57333	1.57382	1.57422	1.57457	1.5749	1.57529	1.57578	1.57635	1.57695	1.57751	1.578	1.57847	1.57896	1.57952	1.58015	1.58082	1.58147	1.58208	1.58268	1.5833	1.58394	1.58456	1.58511	1.58557	1.58596	1.58633	1.58676	1.58725	1.58778	1.58831	1.58883	1.58934	1.58987	1.59043
HB-1533	1.52229	1.52224	1.52218	1.52225	1.52253	1.52307	1.52383	1.52479	1.52584	1.52684	1.52768	1.52859	1.52948	1.53027	1.53097	1.53161	1.53219	1.5327	1.53317	1.53364	1.53417	1.53483	1.53558	1.53637	1.53712	1.53782	1.53848	1.53916	1.53988	1.54065	1.54145	1.54221	1.54294	1.54365	1.54437	1.54512	1.54586	1.54654	1.54714	1.54768	1.54822	1.54881	1.54945	1.55014	1.55082	1.55148	1.55213	1.55278	1.55344
HB-1533	1.61779	1.61782	1.61784	1.61798	1.61831	1.61889	1.61965	1.62058	1.62157	1.6225	1.62323	1.62405	1.62485	1.62557	1.62623	1.62684	1.62739	1.62787	1.62831	1.62873	1.62923	1.62983	1.63053	1.63125	1.63195	1.6326	1.63322	1.63387	1.63459	1.63536	1.63616	1.63692	1.63762	1.6383	1.63898	1.63968	1.64037	1.64101	1.64156	1.64207	1.64258	1.64316	1.6438	1.64448	1.64514	1.64575	1.64633	1.64689	1.64745
HB-1533	1.62617	1.62608	1.6258	1.62573	1.62599	1.62665	1.62745	1.62824	1.62885	1.62922	1.6294	1.62998	1.63081	1.63166	1.63239	1.63296	1.63346	1.63398	1.63462	1.63541	1.63622	1.63694	1.63745	1.63777	1.638	1.63829	1.63873	1.63929	1.63991	1.64048	1.64096	1.64136	1.64178	1.64228	1.64287	1.64351	1.64411	1.64459	1.645	1.64542	1.64596	1.64668	1.64754	1.6484	1.64914	1.64968	1.65006	1.65041	1.65082
HB-1533	1.68973	1.68961	1.68928	1.68917	1.6894	1.69001	1.69076	1.69148	1.69199	1.69225	1.69231	1.6928	1.69356	1.69436	1.69507	1.69564	1.69616	1.69674	1.69744	1.69828	1.69915	1.6999	1.70041	1.70069	1.70087	1.70108	1.70144	1.70194	1.70251	1.70305	1.70353	1.70397	1.70444	1.70503	1.70573	1.70646	1.70713	1.70765	1.70805	1.70843	1.70889	1.70952	1.71026	1.711	1.71162	1.71204	1.71234	1.71264	1.71302
HB-1533	1.53409	1.53434	1.53438	1.53457	1.53505	1.53585	1.53676	1.53762	1.53828	1.53868	1.5389	1.53949	1.54032	1.54118	1.54196	1.5426	1.54318	1.54381	1.54456	1.54544	1.54633	1.54713	1.54771	1.54809	1.54839	1.54873	1.5492	1.5498	1.55047	1.5511	1.55166	1.55218	1.55273	1.55337	1.55412	1.5549	1.55563	1.55625	1.55676	1.55728	1.55788	1.55864	1.55951	1.56038	1.56113	1.56169	1.56212	1.56253	1.56302
HB-1533	1.53149	1.53148	1.53129	1.53129	1.53161	1.5323	1.53315	1.53399	1.53467	1.53512	1.53541	1.53608	1.537	1.53792	1.53874	1.53941	1.53999	1.54061	1.54133	1.54218	1.54306	1.54384	1.54444	1.54486	1.5452	1.54561	1.54615	1.54683	1.54756	1.54824	1.54885	1.54939	1.54995	1.55059	1.55131	1.55207	1.55277	1.55336	1.55386	1.55436	1.55495	1.55572	1.5566	1.55749	1.55826	1.55886	1.55933	1.55978	1.56029
HB-1533	1.64062	1.64092	1.64091	1.64099	1.64134	1.64201	1.64278	1.64349	1.64399	1.64422	1.64425	1.64469	1.6454	1.64614	1.6468	1.64731	1.64777	1.64828	1.64893	1.64973	1.65057	1.65132	1.65185	1.65219	1.65243	1.65272	1.65315	1.65372	1.65435	1.65492	1.6554	1.65581	1.65624	1.65676	1.65737	1.65802	1.65861	1.65907	1.65944	1.65981	1.66028	1.66095	1.66175	1.66255	1.66324	1.66374	1.66411	1.66446	1.66488
HB-1533	1.68374	1.68371	1.68345	1.68338	1.68365	1.68431	1.68512	1.68589	1.68644	1.68673	1.6868	1.68728	1.68802	1.68878	1.68945	1.68996	1.69042	1.69094	1.69159	1.6924	1.69324	1.69397	1.69447	1.69475	1.69492	1.69513	1.69548	1.69597	1.69654	1.69707	1.69754	1.69797	1.69844	1.69902	1.69971	1.70044	1.70109	1.70161	1.702	1.70239	1.70286	1.70351	1.70428	1.70507	1.70574	1.70624	1.7066	1.70695	1.70738
HB-1533	1.54035	1.5402	1.53987	1.53974	1.53993	1.54051	1.54123	1.54194	1.54248	1.54278	1.54292	1.54343	1.54419	1.54496	1.54565	1.54619	1.54667	1.5472	1.54785	1.54865	1.54947	1.55021	1.55074	1.55108	1.55135	1.55166	1.55211	1.55269	1.55334	1.55395	1.5545	1.555	1.55553	1.55615	1.55686	1.55759	1.55826	1.55879	1.55922	1.55964	1.56015	1.56082	1.56161	1.56241	1.56311	1.56364	1.56406	1.56447	1.56496
HB-1533	1.52931	1.5293	1.5291	1.52908	1.52939	1.53007	1.53089	1.5317	1.53234	1.53275	1.53299	1.53362	1.53451	1.53542	1.53625	1.53695	1.53759	1.53826	1.53904	1.53995	1.54088	1.5417	1.5423	1.54271	1.54303	1.54339	1.54389	1.54452	1.54523	1.5459	1.54651	1.54706	1.54765	1.54833	1.5491	1.54989	1.55063	1.55125	1.55177	1.55228	1.55288	1.55364	1.55452	1.5554	1.55615	1.55673	1.55718	1.55761	1.5581
HB-1533	1.61534	1.61522	1.6149	1.61479	1.61501	1.61563	1.6164	1.61714	1.6177	1.618	1.61812	1.61863	1.61939	1.62017	1.62085	1.62138	1.62184	1.62236	1.623	1.6238	1.62464	1.62538	1.62592	1.62626	1.62653	1.62684	1.62731	1.62791	1.62857	1.62918	1.62972	1.63019	1.63068	1.63126	1.63194	1.63266	1.63332	1.63386	1.63431	1.63476	1.63532	1.63605	1.6369	1.63774	1.63846	1.63898	1.63936	1.63972	1.64016
HB-1533	1.69573	1.69568	1.69535	1.69515	1.69527	1.69575	1.69638	1.69698	1.69738	1.69752	1.69749	1.69788	1.69856	1.69927	1.69988	1.70036	1.70077	1.70123	1.70181	1.70255	1.70332	1.70398	1.70441	1.70463	1.70475	1.70492	1.70524	1.70571	1.70625	1.70674	1.70717	1.70754	1.70794	1.70844	1.70904	1.70967	1.71024	1.71068	1.71101	1.71134	1.71177	1.71239	1.71315	1.71392	1.71456	1.715	1.71531	1.71559	1.71594
HB-1533	1.52071	1.52085	1.52073	1.52075	1.52105	1.52171	1.52251	1.5233	1.52392	1.52434	1.5246	1.52525	1.52615	1.52708	1.5279	1.52857	1.52916	1.52978	1.53049	1.53132	1.53218	1.53295	1.53352	1.53393	1.53427	1.53468	1.53524	1.53594	1.53671	1.53744	1.5381	1.5387	1.53932	1.54002	1.5408	1.54162	1.54238	1.54302	1.54357	1.54412	1.54477	1.54559	1.54653	1.54748	1.54832	1.54898	1.54952	1.55003	1.5506
HB-1533	1.51718	1.51722	1.51708	1.51712	1.51748	1.5182	1.51906	1.5199	1.52056	1.52098	1.52123	1.52185	1.52271	1.5236	1.52439	1.52505	1.52565	1.52629	1.52705	1.52794	1.52885	1.52966	1.53027	1.53069	1.53104	1.53143	1.53197	1.53264	1.53338	1.53408	1.53472	1.5353	1.5359	1.53659	1.53736	1.53816	1.5389	1.53953	1.54007	1.54061	1.54124	1.54205	1.54298	1.54392	1.54475	1.54539	1.5459	1.54638	1.54692
HB-1533	1.6256	1.62558	1.62535	1.6253	1.62557	1.62623	1.62702	1.62779	1.62835	1.62867	1.62879	1.62931	1.6301	1.6309	1.63162	1.63219	1.63271	1.63328	1.63398	1.63483	1.63572	1.63651	1.63709	1.63747	1.63776	1.63809	1.63857	1.63918	1.63985	1.64048	1.64103	1.64151	1.64203	1.64263	1.64334	1.64408	1.64477	1.64534	1.64582	1.64631	1.64691	1.64769	1.6486	1.64951	1.65029	1.65087	1.6513	1.65169	1.65214
HB-1533	1.67779	1.67873	1.67967	1.68058	1.68145	1.68225	1.68303	1.68385	1.6847	1.6855	1.68616	1.68669	1.68714	1.68755	1.68803	1.68863	1.68931	1.69	1.69064	1.69125	1.69186	1.69257	1.69337	1.69421	1.69504	1.6958	1.6965	1.69716	1.69779	1.69839	1.69899	1.69957	1.70015	1.70075	1.70137	1.70198	1.70255	1.70308	1.7036	1.70417	1.70479	1.70541	1.70599	1.70647	1.70687	1.70723	1.70761	1.70805	1.70851
HB-1533	1.55061	1.55157	1.55252	1.55344	1.55428	1.55505	1.55578	1.55651	1.55726	1.55796	1.55853	1.55901	1.55942	1.55983	1.56033	1.56096	1.56168	1.56241	1.56308	1.56369	1.56427	1.5649	1.56558	1.56626	1.56691	1.56749	1.56803	1.56854	1.56906	1.5696	1.57015	1.57071	1.57129	1.5719	1.57252	1.57311	1.57364	1.57412	1.57458	1.57507	1.57561	1.57617	1.57669	1.57715	1.57755	1.57793	1.57833	1.57879	1.57928
HB-1533	1.51279	1.51392	1.51507	1.51621	1.51729	1.51829	1.51924	1.52019	1.52112	1.52199	1.52271	1.52334	1.52389	1.52443	1.52506	1.52584	1.52671	1.52759	1.52844	1.52923	1.52999	1.5308	1.53165	1.5325	1.5333	1.53403	1.5347	1.53534	1.53599	1.53665	1.53732	1.53801	1.53872	1.53946	1.54021	1.54094	1.54162	1.54224	1.54285	1.54349	1.54418	1.54489	1.54558	1.54621	1.54677	1.54733	1.54791	1.54855	1.54921
HB-1533	1.60948	1.61041	1.61137	1.61233	1.61325	1.61411	1.61494	1.61579	1.61666	1.61747	1.61815	1.61872	1.61921	1.61968	1.62022	1.6209	1.62166	1.62242	1.62313	1.62379	1.62443	1.62515	1.62593	1.62674	1.62753	1.62825	1.62893	1.62957	1.63021	1.63085	1.63149	1.63212	1.63276	1.63342	1.63408	1.63472	1.6353	1.63583	1.63634	1.6369	1.63751	1.63814	1.63874	1.63928	1.63975	1.64022	1.64072	1.64129	1.64188
HB-1533	1.6779	1.67936	1.68074	1.68201	1.68312	1.68407	1.6849	1.68569	1.68643	1.68709	1.68758	1.68796	1.68826	1.68855	1.68895	1.68951	1.69018	1.69088	1.69156	1.6922	1.69285	1.69358	1.69436	1.69518	1.69595	1.69665	1.69727	1.69786	1.69843	1.69899	1.69956	1.70013	1.70072	1.70135	1.70199	1.70262	1.70319	1.70371	1.70421	1.70473	1.7053	1.70587	1.7064	1.70684	1.7072	1.70754	1.70791	1.70835	1.70881
HB-1533	1.50865	1.50962	1.5106	1.51156	1.51246	1.51329	1.51408	1.51489	1.5157	1.51647	1.51713	1.5177	1.51822	1.51873	1.51933	1.52007	1.52089	1.52172	1.5225	1.52323	1.52393	1.52468	1.52548	1.5263	1.52709	1.52782	1.52851	1.52917	1.52984	1.53052	1.53122	1.53193	1.53267	1.53343	1.53422	1.53498	1.5357	1.53638	1.53703	1.53772	1.53845	1.53919	1.53988	1.5405	1.54103	1.54154	1.54206	1.54264	1.54323
HB-1533	1.50569	1.50656	1.50747	1.50838	1.50928	1.51012	1.51094	1.51178	1.51263	1.51344	1.51412	1.51469	1.51519	1.51568	1.51626	1.51698	1.51779	1.51863	1.51943	1.52019	1.52095	1.52176	1.52261	1.52348	1.5243	1.52505	1.52574	1.5264	1.52706	1.52774	1.52845	1.52918	1.52995	1.53076	1.53159	1.53239	1.53314	1.53382	1.53446	1.5351	1.53576	1.53642	1.53704	1.53758	1.53808	1.53858	1.53913	1.53976	1.54044
HB-1533	1.50422	1.50518	1.50616	1.50714	1.50808	1.50895	1.50979	1.51064	1.51148	1.51228	1.51294	1.5135	1.514	1.51449	1.51507	1.5158	1.51663	1.51748	1.51829	1.51907	1.51983	1.52064	1.52149	1.52236	1.52319	1.52394	1.52465	1.52534	1.52604	1.52677	1.52753	1.52831	1.52913	1.52998	1.53084	1.53166	1.53241	1.53308	1.53371	1.53434	1.53499	1.53564	1.53626	1.53681	1.53731	1.53781	1.53837	1.539	1.53967
HB-1533	1.57816	1.57967	1.58111	1.58246	1.58368	1.58477	1.58575	1.58671	1.58765	1.58853	1.58928	1.58994	1.59053	1.59112	1.59179	1.5926	1.59349	1.59439	1.59524	1.59603	1.59682	1.59768	1.59859	1.59954	1.60047	1.60133	1.60213	1.6029	1.60365	1.60439	1.60511	1.60583	1.60656	1.6073	1.60807	1.60881	1.60952	1.61018	1.61083	1.61152	1.61225	1.61299	1.61369	1.6143	1.61483	1.61535	1.61589	1.6165	1.61715
HB-1533	1.67541	1.67635	1.67729	1.67822	1.67911	1.67993	1.68072	1.68154	1.68236	1.68315	1.68378	1.6843	1.68473	1.68512	1.68559	1.68618	1.68685	1.68753	1.68816	1.68874	1.68932	1.68999	1.69074	1.69153	1.6923	1.69301	1.69368	1.69431	1.69493	1.69555	1.69618	1.69679	1.69743	1.69807	1.69873	1.69935	1.6999	1.70038	1.70084	1.70132	1.70184	1.70237	1.70287	1.7033	1.70366	1.70401	1.70441	1.70488	1.70539
HB-1533	1.471	1.47228	1.47356	1.47481	1.47599	1.47707	1.47807	1.47904	1.47999	1.48087	1.48163	1.4823	1.4829	1.48351	1.48423	1.48509	1.48605	1.48705	1.488	1.48891	1.4898	1.49074	1.49173	1.49272	1.49368	1.49457	1.4954	1.4962	1.497	1.49781	1.49862	1.49944	1.50028	1.50114	1.50201	1.50286	1.50366	1.50441	1.50513	1.50588	1.50667	1.50748	1.50825	1.50896	1.5096	1.51024	1.51091	1.51164	1.5124
HB-1533	1.53165	1.5328	1.53393	1.53501	1.53601	1.53691	1.53774	1.53855	1.53935	1.5401	1.54071	1.54122	1.54166	1.5421	1.54263	1.5433	1.54405	1.54483	1.54556	1.54624	1.5469	1.54762	1.54839	1.54918	1.54994	1.55063	1.55128	1.5519	1.55253	1.55316	1.55381	1.55447	1.55515	1.55585	1.55656	1.55724	1.55786	1.55843	1.55897	1.55954	1.56015	1.56077	1.56136	1.56188	1.56233	1.56277	1.56323	1.56375	1.56429
HB-1533	1.60764	1.60829	1.60896	1.60966	1.61035	1.61102	1.61172	1.61248	1.6133	1.61413	1.61485	1.61548	1.61605	1.61659	1.6172	1.61792	1.6187	1.61947	1.62018	1.62082	1.62145	1.62216	1.62294	1.62376	1.62457	1.62532	1.62603	1.62671	1.62737	1.62802	1.62866	1.62929	1.62993	1.63057	1.63123	1.63186	1.63245	1.63301	1.63355	1.63415	1.6348	1.63548	1.63612	1.63668	1.63717	1.63763	1.63811	1.63864	1.63918
HB-1533	1.67556	1.67688	1.67813	1.67931	1.68037	1.68128	1.6821	1.68287	1.68362	1.68428	1.68479	1.68518	1.68549	1.68578	1.68615	1.68668	1.6873	1.68794	1.68854	1.6891	1.68966	1.69032	1.69104	1.69182	1.69257	1.69327	1.69393	1.69456	1.69518	1.69581	1.69643	1.69705	1.69767	1.69831	1.69896	1.69957	1.70012	1.7006	1.70107	1.70155	1.70208	1.70261	1.7031	1.70349	1.70381	1.7041	1.70442	1.70481	1.70523
HB-1533	1.50647	1.50737	1.5083	1.50925	1.51018	1.51106	1.51191	1.51279	1.51369	1.51455	1.51528	1.51593	1.51651	1.51709	1.51775	1.51854	1.51942	1.52031	1.52115	1.52194	1.52271	1.52354	1.52441	1.5253	1.52616	1.52694	1.52768	1.5284	1.52911	1.52983	1.53057	1.53133	1.5321	1.53291	1.53373	1.53452	1.53527	1.53596	1.53662	1.53731	1.53803	1.53876	1.53946	1.54008	1.54063	1.54117	1.54175	1.54238	1.54305
HB-1533	1.51575	1.51669	1.51765	1.51862	1.51956	1.52045	1.5213	1.52217	1.52305	1.52387	1.52455	1.52513	1.52562	1.52608	1.52662	1.52728	1.52801	1.52877	1.52948	1.53015	1.53082	1.53155	1.53235	1.53318	1.53398	1.53472	1.53541	1.53607	1.53673	1.53739	1.53807	1.53876	1.53948	1.54022	1.54099	1.54173	1.54243	1.54306	1.54367	1.54429	1.54493	1.54557	1.54615	1.54665	1.54708	1.5475	1.54794	1.54846	1.54901
HB-1533	1.60673	1.60791	1.60903	1.61011	1.61109	1.61197	1.6128	1.61364	1.61449	1.61531	1.61601	1.61661	1.61714	1.61766	1.61825	1.61896	1.61974	1.62051	1.62122	1.62187	1.62251	1.62322	1.62401	1.62486	1.62569	1.62647	1.62722	1.62792	1.62862	1.6293	1.62997	1.63062	1.63127	1.63193	1.6326	1.63325	1.63385	1.63442	1.63498	1.63558	1.63623	1.6369	1.63752	1.63806	1.63851	1.63894	1.63939	1.6399	1.64045
HB-1533	1.69017	1.69158	1.69291	1.69415	1.69525	1.69619	1.69701	1.69778	1.6985	1.69914	1.6996	1.69993	1.70018	1.70041	1.70074	1.70121	1.70179	1.70241	1.703	1.70355	1.70412	1.70478	1.70551	1.70629	1.70705	1.70773	1.70837	1.70896	1.70953	1.71008	1.71063	1.71116	1.71169	1.71223	1.71278	1.7133	1.71377	1.71418	1.71458	1.71503	1.71552	1.71603	1.7165	1.71689	1.7172	1.7175	1.71784	1.71824	1.71867
HB-1533	1.49368	1.49465	1.49566	1.49671	1.49773	1.4987	1.49963	1.50057	1.5015	1.50239	1.50314	1.5038	1.50439	1.50499	1.50567	1.5065	1.50743	1.50838	1.50929	1.51014	1.51096	1.51183	1.51272	1.51361	1.51445	1.51521	1.51592	1.5166	1.5173	1.51803	1.51879	1.51958	1.5204	1.52126	1.52213	1.52297	1.52374	1.52445	1.52511	1.52579	1.5265	1.52721	1.52789	1.5285	1.52906	1.52962	1.53021	1.53086	1.53154
HB-1533	1.5295	1.53023	1.53103	1.53187	1.53271	1.53351	1.53429	1.53509	1.53589	1.53666	1.5373	1.53785	1.53833	1.53882	1.53941	1.54013	1.54095	1.54179	1.54257	1.5433	1.544	1.54475	1.54554	1.54635	1.54713	1.54784	1.54851	1.54917	1.54985	1.55055	1.55128	1.55202	1.55279	1.55358	1.55437	1.55513	1.55583	1.55647	1.55707	1.5577	1.55836	1.55903	1.55966	1.56021	1.5607	1.56116	1.56165	1.5622	1.56277
HB-1533	1.59349	1.59492	1.59627	1.59754	1.59867	1.59966	1.60054	1.60138	1.60219	1.60294	1.60355	1.60407	1.60452	1.60497	1.60552	1.60621	1.60698	1.60778	1.60852	1.6092	1.60987	1.6106	1.61139	1.61221	1.613	1.61374	1.61443	1.61511	1.61578	1.61647	1.61717	1.61787	1.6186	1.61934	1.6201	1.62082	1.62148	1.62208	1.62266	1.62326	1.62389	1.62454	1.62515	1.62569	1.62617	1.62664	1.62715	1.62773	1.62835
HB-1533	1.68386	1.68523	1.68649	1.68762	1.68859	1.6894	1.6901	1.69077	1.69142	1.69202	1.69249	1.69286	1.69317	1.69349	1.6939	1.69447	1.69512	1.69579	1.69641	1.69697	1.69752	1.69816	1.69886	1.69961	1.70035	1.70102	1.70166	1.70226	1.70285	1.70344	1.70401	1.70457	1.70513	1.7057	1.70628	1.70683	1.70732	1.70777	1.7082	1.70867	1.7092	1.70974	1.71024	1.71066	1.711	1.71131	1.71165	1.71206	1.71251
HB-1533	1.51021	1.51081	1.5115	1.51228	1.5131	1.51391	1.51474	1.5156	1.51649	1.51733	1.51804	1.51864	1.51916	1.51967	1.52025	1.52097	1.52178	1.52263	1.52344	1.52422	1.525	1.52584	1.52672	1.52762	1.52847	1.52923	1.52993	1.53058	1.53122	1.53187	1.53254	1.53322	1.53394	1.5347	1.53549	1.53628	1.53701	1.53771	1.53837	1.53907	1.53979	1.54052	1.54121	1.54182	1.54235	1.54286	1.5434	1.54399	1.5446
HB-1533	1.53332	1.5342	1.53514	1.5361	1.53703	1.53789	1.5387	1.5395	1.54028	1.541	1.54157	1.54204	1.54244	1.54283	1.54333	1.54397	1.54472	1.54549	1.54622	1.54691	1.54757	1.54829	1.54904	1.5498	1.55052	1.55117	1.55177	1.55236	1.55296	1.55358	1.55423	1.55491	1.55561	1.55634	1.55708	1.55778	1.55842	1.55899	1.55953	1.56009	1.56069	1.5613	1.56187	1.56238	1.56282	1.56324	1.5637	1.5642	1.56473
HB-1533	1.60886	1.60965	1.61052	1.61143	1.61235	1.61323	1.61409	1.61497	1.61586	1.61669	1.61738	1.61795	1.61843	1.61888	1.6194	1.62004	1.62077	1.6215	1.62219	1.62284	1.62349	1.62422	1.62503	1.62587	1.62669	1.62745	1.62816	1.62883	1.62948	1.63013	1.63077	1.6314	1.63205	1.63271	1.63339	1.63406	1.63467	1.63525	1.63581	1.63642	1.63706	1.63772	1.63834	1.63888	1.63933	1.63977	1.64024	1.64077	1.64134
Holker	1.59607	1.59742	1.59871	1.59991	1.60102	1.60201	1.60294	1.60386	1.60478	1.60566	1.6064	1.60705	1.60763	1.60818	1.60881	1.60957	1.6104	1.61123	1.612	1.61271	1.61342	1.61419	1.61503	1.6159	1.61675	1.61754	1.61828	1.61898	1.61967	1.62035	1.62102	1.62169	1.62237	1.62306	1.62376	1.62443	1.62505	1.62563	1.62618	1.62677	1.6274	1.62805	1.62865	1.62918	1.62964	1.6301	1.63058	1.63114	1.63174
Holker	1.67097	1.67177	1.6726	1.67347	1.67434	1.67517	1.676	1.67686	1.67774	1.67857	1.67925	1.67982	1.68028	1.6807	1.68118	1.68178	1.68244	1.68312	1.68375	1.68433	1.68493	1.68562	1.68641	1.68724	1.68807	1.68884	1.68956	1.69025	1.69092	1.69158	1.69222	1.69285	1.69349	1.69413	1.69478	1.69541	1.69597	1.69649	1.69699	1.69753	1.69811	1.69872	1.69928	1.69976	1.70017	1.70055	1.70096	1.70144	1.70194
Holker	1.51878	1.52007	1.52136	1.52262	1.5238	1.52486	1.52583	1.52676	1.52765	1.52845	1.52911	1.52965	1.53012	1.53058	1.53115	1.53187	1.53268	1.53353	1.53435	1.53511	1.53587	1.53668	1.53753	1.53839	1.5392	1.53993	1.54061	1.54126	1.5419	1.54255	1.54322	1.54389	1.54459	1.54531	1.54604	1.54676	1.54743	1.54805	1.54864	1.54927	1.54994	1.55062	1.55127	1.55185	1.55236	1.55285	1.55336	1.55393	1.55452
Holker	1.54822	1.54914	1.55009	1.55107	1.55201	1.55288	1.5537	1.55451	1.55532	1.55606	1.55667	1.55717	1.55759	1.55801	1.55851	1.55915	1.55988	1.56062	1.56131	1.56195	1.56258	1.56327	1.56401	1.56478	1.56553	1.56622	1.56688	1.56751	1.56816	1.56882	1.56948	1.57015	1.57083	1.57153	1.57222	1.57288	1.57347	1.574	1.57449	1.57501	1.57556	1.57611	1.57663	1.57708	1.57746	1.57783	1.57824	1.57871	1.57922
Holker	1.61122	1.61194	1.6127	1.61349	1.61428	1.61504	1.61581	1.61662	1.61746	1.61827	1.61895	1.61953	1.62003	1.62049	1.62102	1.62167	1.62239	1.62312	1.62381	1.62445	1.6251	1.62583	1.62663	1.62748	1.62831	1.62908	1.6298	1.63048	1.63115	1.63181	1.63247	1.63313	1.63381	1.63451	1.63522	1.63589	1.63651	1.63706	1.63758	1.63813	1.6387	1.63929	1.63984	1.64031	1.64073	1.64116	1.64163	1.64219	1.64279
Holker	1.66464	1.66548	1.66638	1.66731	1.66822	1.66907	1.66989	1.67071	1.67153	1.67229	1.6729	1.6734	1.67383	1.67424	1.67475	1.67541	1.67617	1.67694	1.67766	1.67833	1.67899	1.6797	1.68048	1.68129	1.68206	1.68278	1.68346	1.68412	1.6848	1.68549	1.68621	1.68693	1.68766	1.6884	1.68912	1.68979	1.69038	1.69087	1.69132	1.69178	1.69228	1.69279	1.69328	1.69371	1.69408	1.69446	1.69488	1.69538	1.69592
Holker	1.46655	1.46765	1.46883	1.47008	1.47135	1.47261	1.47386	1.47514	1.47642	1.47766	1.47875	1.47973	1.48062	1.48148	1.4824	1.48344	1.48457	1.48573	1.48686	1.48797	1.48908	1.49026	1.4915	1.49277	1.49399	1.49514	1.49622	1.49726	1.49828	1.4993	1.50032	1.50136	1.50244	1.50355	1.5047	1.50584	1.50695	1.50801	1.50905	1.5101	1.51117	1.51223	1.51323	1.51413	1.51494	1.51573	1.51654	1.51741	1.51833
Holker	1.51197	1.51272	1.51359	1.51457	1.51559	1.51663	1.51768	1.51876	1.51987	1.52092	1.52184	1.52265	1.52337	1.52407	1.52484	1.52575	1.52673	1.52774	1.52872	1.52965	1.53059	1.53158	1.53262	1.53368	1.53469	1.53563	1.53652	1.53738	1.53824	1.53911	1.54	1.54092	1.54188	1.54288	1.54389	1.54489	1.54583	1.54671	1.54756	1.54841	1.54929	1.55016	1.55098	1.55171	1.55238	1.55303	1.55372	1.55448	1.55527
Holker	1.60275	1.60354	1.60438	1.60526	1.60614	1.60701	1.60789	1.60881	1.60977	1.6107	1.6115	1.6122	1.6128	1.61337	1.61399	1.61472	1.61551	1.61629	1.61702	1.61768	1.61835	1.6191	1.61992	1.62079	1.62164	1.62243	1.62317	1.62387	1.62454	1.6252	1.62583	1.62646	1.62707	1.62771	1.62834	1.62896	1.62954	1.63008	1.63062	1.6312	1.63184	1.6325	1.63314	1.6337	1.63419	1.63466	1.63516	1.63572	1.6363
Holker	1.68784	1.68895	1.69002	1.69105	1.69199	1.69284	1.69364	1.69446	1.69527	1.69604	1.69666	1.69716	1.69756	1.69793	1.69836	1.69891	1.69953	1.70016	1.70074	1.70128	1.70184	1.70251	1.70328	1.7041	1.70492	1.70568	1.70638	1.70704	1.70767	1.70826	1.70884	1.70939	1.70993	1.7105	1.71108	1.71165	1.71217	1.71265	1.71311	1.71361	1.71416	1.7147	1.71518	1.71556	1.71585	1.71612	1.71641	1.71679	1.71721
Holker	1.49479	1.49566	1.49662	1.49762	1.49862	1.4996	1.50055	1.50152	1.50249	1.50342	1.50422	1.50492	1.50556	1.50618	1.50689	1.50775	1.50869	1.50966	1.51058	1.51146	1.51233	1.51325	1.5142	1.51517	1.5161	1.51695	1.51775	1.51851	1.51927	1.52003	1.52081	1.52159	1.5224	1.52324	1.5241	1.52494	1.52572	1.52646	1.52717	1.52791	1.52869	1.52946	1.53019	1.53085	1.53143	1.53199	1.53258	1.53322	1.53389
Holker	1.54645	1.54727	1.54815	1.54905	1.54992	1.55073	1.5515	1.55226	1.55302	1.55373	1.5543	1.55478	1.55519	1.5556	1.55611	1.55677	1.55752	1.5583	1.55902	1.55968	1.56031	1.56099	1.56171	1.56244	1.56313	1.56375	1.56433	1.56489	1.56547	1.56607	1.56669	1.56733	1.56799	1.56867	1.56936	1.57002	1.5706	1.57112	1.5716	1.5721	1.57263	1.57317	1.57369	1.57413	1.57452	1.5749	1.57532	1.57581	1.57634
Holker	1.61732	1.61845	1.61956	1.62064	1.62166	1.62259	1.62349	1.6244	1.62531	1.62619	1.62692	1.62755	1.62809	1.6286	1.62918	1.62988	1.63065	1.63142	1.63214	1.6328	1.63346	1.63418	1.63498	1.6358	1.6366	1.63733	1.63802	1.63866	1.6393	1.63993	1.64058	1.64123	1.64189	1.64259	1.64329	1.64398	1.6446	1.64516	1.64569	1.64625	1.64683	1.64742	1.64798	1.64845	1.64886	1.64927	1.64973	1.65026	1.65083
Holker	1.68206	1.68294	1.68387	1.68483	1.68578	1.68668	1.68755	1.68844	1.68932	1.69015	1.69081	1.69134	1.69178	1.69218	1.69266	1.69327	1.69397	1.69469	1.69536	1.69599	1.69662	1.69733	1.69811	1.69893	1.69972	1.70044	1.70111	1.70175	1.70239	1.70303	1.70368	1.70434	1.705	1.70568	1.70635	1.70699	1.70755	1.70804	1.70849	1.70896	1.70947	1.70999	1.71049	1.71093	1.71131	1.7117	1.71214	1.71265	1.7132
Holker	1.50063	1.50215	1.50359	1.50494	1.50616	1.50725	1.50825	1.50922	1.51017	1.51108	1.51185	1.51254	1.51315	1.51376	1.51446	1.51528	1.51618	1.5171	1.51796	1.51877	1.51957	1.52042	1.52132	1.52224	1.52314	1.52396	1.52474	1.52549	1.52625	1.52702	1.5278	1.5286	1.52943	1.53028	1.53115	1.532	1.53279	1.53352	1.53422	1.53492	1.53565	1.53637	1.53705	1.53764	1.53817	1.53868	1.53923	1.53985	1.5405
Holker	1.51729	1.51826	1.51924	1.52022	1.52116	1.52203	1.52286	1.52369	1.52453	1.52532	1.52598	1.52654	1.52703	1.5275	1.52806	1.52876	1.52954	1.53035	1.53112	1.53184	1.53256	1.53334	1.53417	1.53503	1.53585	1.53661	1.53732	1.53801	1.5387	1.5394	1.54011	1.54083	1.54156	1.54231	1.54307	1.54378	1.54444	1.54503	1.54559	1.54618	1.54682	1.54747	1.54809	1.54865	1.54915	1.54965	1.55018	1.55076	1.55136
Holker	1.58783	1.58905	1.59025	1.5914	1.59247	1.59343	1.59432	1.5952	1.59607	1.59691	1.59762	1.59824	1.5988	1.59937	1.60004	1.60084	1.60172	1.6026	1.60342	1.60417	1.6049	1.60568	1.60652	1.60739	1.60824	1.60905	1.60982	1.61058	1.61134	1.6121	1.61287	1.61364	1.6144	1.61518	1.61594	1.61667	1.61733	1.61794	1.61852	1.61913	1.6198	1.62048	1.62114	1.62172	1.62225	1.62277	1.62332	1.62394	1.62461
Holker	1.67176	1.67289	1.67403	1.67516	1.67623	1.67721	1.67811	1.679	1.67987	1.68066	1.68129	1.68178	1.68218	1.68255	1.68301	1.68361	1.68431	1.68503	1.68571	1.68636	1.68702	1.68776	1.68857	1.68942	1.69024	1.691	1.69171	1.69238	1.69305	1.69371	1.69439	1.69506	1.69574	1.69644	1.69714	1.6978	1.69839	1.69892	1.69941	1.69992	1.70047	1.70103	1.70155	1.70199	1.70237	1.70274	1.70315	1.70363	1.70415
Holker	1.47883	1.4805	1.48212	1.48364	1.48505	1.48632	1.48749	1.48862	1.48973	1.49078	1.49169	1.49252	1.49328	1.49405	1.49492	1.49593	1.49704	1.49817	1.49927	1.50032	1.50137	1.50246	1.5036	1.50475	1.50586	1.50689	1.50786	1.5088	1.50972	1.51065	1.51159	1.51254	1.51352	1.51453	1.51556	1.51658	1.51756	1.51848	1.51938	1.52029	1.52124	1.52218	1.52308	1.52389	1.52463	1.52536	1.52612	1.52693	1.52778
Holker	1.53009	1.531	1.53198	1.533	1.53401	1.53496	1.53587	1.53677	1.53766	1.53847	1.53914	1.53969	1.54015	1.5406	1.54113	1.54179	1.54255	1.54332	1.54405	1.54473	1.54541	1.54615	1.54694	1.54776	1.54854	1.54926	1.54994	1.5506	1.55126	1.55192	1.5526	1.55329	1.554	1.55473	1.55548	1.5562	1.55686	1.55747	1.55804	1.55864	1.55927	1.55991	1.5605	1.561	1.56144	1.56185	1.56229	1.56278	1.56331
Holker	1.63769	1.63854	1.63944	1.64036	1.64125	1.64207	1.64285	1.64363	1.64439	1.64508	1.64561	1.64602	1.64633	1.64663	1.64702	1.64756	1.64821	1.64888	1.64953	1.65013	1.65074	1.65143	1.65218	1.65296	1.6537	1.65437	1.65498	1.65555	1.65611	1.65666	1.65722	1.65778	1.65835	1.65894	1.65953	1.66011	1.66063	1.6611	1.66156	1.66205	1.6626	1.66316	1.66369	1.66415	1.66453	1.6649	1.66528	1.66573	1.6662
Holker	1.68759	1.68886	1.69012	1.69134	1.69246	1.69347	1.69438	1.69525	1.6961	1.69686	1.69746	1.69794	1.69834	1.69871	1.69918	1.69979	1.70048	1.70119	1.70184	1.70245	1.70304	1.7037	1.70443	1.7052	1.70594	1.70663	1.70728	1.7079	1.70852	1.70914	1.70975	1.71035	1.71095	1.71156	1.71216	1.71272	1.71322	1.71367	1.7141	1.71457	1.7151	1.71566	1.71618	1.71662	1.71699	1.71734	1.7177	1.71811	1.71855
Holker	1.4961	1.49705	1.49805	1.49909	1.50013	1.50112	1.50209	1.50308	1.50406	1.505	1.50581	1.50652	1.50715	1.50777	1.50848	1.50933	1.51027	1.51123	1.51216	1.51304	1.51391	1.51482	1.51578	1.51674	1.51765	1.51848	1.51926	1.52001	1.52076	1.52152	1.52232	1.52314	1.52399	1.52487	1.52576	1.52663	1.52743	1.52816	1.52885	1.52955	1.53028	1.53101	1.5317	1.53232	1.53289	1.53346	1.53406	1.53472	1.53541
Holker	1.52654	1.52755	1.52858	1.52961	1.53058	1.53149	1.53235	1.53321	1.53407	1.53488	1.53557	1.53617	1.5367	1.53722	1.53783	1.53857	1.53939	1.54023	1.54101	1.54174	1.54245	1.54322	1.54404	1.54488	1.5457	1.54645	1.54716	1.54784	1.54851	1.54919	1.54988	1.55057	1.55128	1.55201	1.55275	1.55347	1.55414	1.55476	1.55536	1.556	1.55667	1.55736	1.558	1.55857	1.55907	1.55955	1.56005	1.56062	1.56121
Holker	1.61087	1.61205	1.61323	1.61437	1.61544	1.61642	1.61733	1.61823	1.61912	1.61994	1.62061	1.62115	1.62159	1.62201	1.6225	1.62312	1.62382	1.62455	1.62524	1.6259	1.62657	1.62732	1.62814	1.629	1.62982	1.63057	1.63125	1.63187	1.63246	1.63304	1.6336	1.63417	1.63475	1.63537	1.63601	1.63665	1.63725	1.63782	1.63838	1.63898	1.63962	1.64028	1.64088	1.64141	1.64185	1.64228	1.64273	1.64324	1.64379
Holker	1.67771	1.6785	1.67938	1.68033	1.68128	1.6822	1.68309	1.68398	1.68486	1.68566	1.68629	1.68678	1.68716	1.68751	1.68795	1.68853	1.68922	1.68995	1.69065	1.69132	1.69199	1.69275	1.69357	1.69442	1.69524	1.69597	1.69665	1.69729	1.69792	1.69855	1.69919	1.69983	1.70048	1.70115	1.70181	1.70244	1.70299	1.70347	1.70391	1.70438	1.70489	1.70542	1.70592	1.70636	1.70674	1.70712	1.70754	1.70803	1.70855
Holker	1.50131	1.50237	1.50345	1.50453	1.50559	1.50657	1.50751	1.50845	1.50938	1.51026	1.511	1.51164	1.51221	1.51277	1.51342	1.5142	1.51508	1.51597	1.51683	1.51763	1.51841	1.51925	1.52012	1.52101	1.52186	1.52263	1.52336	1.52406	1.52478	1.52552	1.52628	1.52707	1.52789	1.52874	1.5296	1.53043	1.53119	1.53187	1.53252	1.53317	1.53384	1.53452	1.53515	1.53572	1.53622	1.53671	1.53724	1.53783	1.53844
Holker	1.51834	1.51921	1.5201	1.52102	1.52191	1.52276	1.52359	1.52444	1.52531	1.52615	1.52687	1.5275	1.52806	1.5286	1.52923	1.52998	1.5308	1.53163	1.53241	1.53313	1.53385	1.53463	1.53547	1.53633	1.53718	1.53796	1.5387	1.53941	1.54012	1.54084	1.54157	1.5423	1.54306	1.54384	1.54464	1.54542	1.54616	1.54684	1.5475	1.54819	1.54889	1.5496	1.55026	1.55082	1.5513	1.55176	1.55224	1.55278	1.55336
Holker	1.62314	1.62431	1.62546	1.62656	1.62759	1.62852	1.62938	1.63024	1.63109	1.63188	1.63253	1.63307	1.63352	1.63396	1.63447	1.63511	1.63583	1.63656	1.63724	1.63787	1.6385	1.6392	1.63997	1.64078	1.64157	1.64229	1.64297	1.64361	1.64425	1.64488	1.64552	1.64615	1.64679	1.64745	1.6481	1.64873	1.64929	1.64979	1.65027	1.65078	1.65133	1.6519	1.65245	1.65293	1.65335	1.65376	1.65422	1.65474	1.65529
Holker	1.64084	1.64197	1.64311	1.64424	1.64532	1.64631	1.64725	1.64819	1.64911	1.64997	1.65068	1.65126	1.65174	1.65219	1.65272	1.65338	1.65412	1.65488	1.65559	1.65626	1.65694	1.65771	1.65856	1.65945	1.66032	1.66113	1.66189	1.66261	1.66333	1.66403	1.66474	1.66544	1.66615	1.66689	1.66763	1.66836	1.66903	1.66965	1.67025	1.67087	1.67154	1.67221	1.67284	1.67338	1.67383	1.67426	1.6747	1.6752	1.67572
Holker	1.49663	1.49806	1.49945	1.50078	1.502	1.5031	1.5041	1.50505	1.50597	1.50681	1.50752	1.50811	1.50864	1.50917	1.5098	1.51057	1.51145	1.51235	1.51322	1.51404	1.51485	1.51571	1.5166	1.5175	1.51836	1.51914	1.51987	1.52057	1.52128	1.52202	1.52278	1.52357	1.5244	1.52526	1.52613	1.52698	1.52776	1.52847	1.52914	1.52982	1.53053	1.53124	1.53191	1.53252	1.53308	1.53364	1.53423	1.5349	1.53559
Holker	1.53767	1.53877	1.53985	1.5409	1.54186	1.54272	1.5435	1.54427	1.54502	1.54573	1.54632	1.54682	1.54727	1.54772	1.54827	1.54896	1.54973	1.55051	1.55122	1.55186	1.55247	1.55313	1.55385	1.55459	1.55533	1.55602	1.5567	1.55737	1.55807	1.55877	1.55949	1.56021	1.56092	1.56164	1.56235	1.56302	1.56362	1.56416	1.56468	1.56523	1.56583	1.56644	1.56702	1.56753	1.56796	1.56836	1.56877	1.56923	1.56971
Holker	1.60922	1.61041	1.61155	1.61263	1.61363	1.61453	1.61536	1.61619	1.61703	1.61782	1.61849	1.61905	1.61954	1.62002	1.62057	1.62126	1.62203	1.62281	1.62354	1.62423	1.62492	1.62568	1.62651	1.62739	1.62823	1.629	1.62972	1.63039	1.63104	1.63167	1.63229	1.63292	1.63355	1.63422	1.63491	1.6356	1.63624	1.63685	1.63743	1.63805	1.6387	1.63935	1.63996	1.64047	1.64091	1.64133	1.64178	1.6423	1.64286
Holker	1.6896	1.69047	1.69136	1.69226	1.69314	1.69397	1.69477	1.69559	1.69642	1.6972	1.69782	1.69832	1.69871	1.69906	1.69948	1.70002	1.70063	1.70126	1.70185	1.70241	1.70298	1.70365	1.70442	1.70524	1.70605	1.7068	1.70751	1.70817	1.70881	1.70944	1.71005	1.71065	1.71126	1.71189	1.71253	1.71314	1.7137	1.7142	1.71467	1.71518	1.71571	1.71624	1.71671	1.71708	1.71737	1.71764	1.71794	1.71833	1.71876
Holker	1.51428	1.51517	1.51612	1.51712	1.5181	1.51902	1.5199	1.52078	1.52164	1.52244	1.52309	1.52364	1.52412	1.5246	1.52517	1.52591	1.52674	1.52762	1.52846	1.52925	1.53002	1.53083	1.53168	1.53254	1.53334	1.53406	1.53473	1.53538	1.53605	1.53674	1.53746	1.53822	1.53901	1.53983	1.54066	1.54146	1.5422	1.54286	1.54347	1.5441	1.54474	1.54539	1.54601	1.54655	1.54704	1.54752	1.54804	1.54864	1.54927
Holker	1.55686	1.55757	1.55832	1.5591	1.55987	1.56059	1.56129	1.56201	1.56275	1.56345	1.56402	1.5645	1.56491	1.56532	1.56581	1.56644	1.56715	1.56788	1.56856	1.56918	1.5698	1.57048	1.57122	1.57199	1.57274	1.57343	1.57408	1.5747	1.57532	1.57594	1.57657	1.5772	1.57784	1.57849	1.57914	1.57977	1.58034	1.58086	1.58136	1.58189	1.58247	1.58306	1.58361	1.58409	1.5845	1.58488	1.5853	1.58576	1.58625
Holker	1.65338	1.65344	1.65334	1.65323	1.65323	1.6534	1.65374	1.65424	1.65481	1.65535	1.65574	1.65625	1.65679	1.65729	1.65774	1.65817	1.65856	1.65891	1.65924	1.65958	1.66002	1.6606	1.66128	1.662	1.66269	1.6633	1.66385	1.66438	1.66492	1.66549	1.66605	1.66656	1.66704	1.66752	1.66805	1.66866	1.6693	1.66993	1.67051	1.67103	1.67154	1.67208	1.67262	1.67315	1.6736	1.67398	1.67428	1.67458	1.67488
Holker	1.69705	1.69714	1.69701	1.69686	1.6968	1.69692	1.69722	1.69769	1.69825	1.69877	1.69915	1.69964	1.70017	1.70064	1.70108	1.7015	1.70189	1.70223	1.70256	1.70291	1.70335	1.70392	1.70459	1.70529	1.70593	1.70648	1.70695	1.70741	1.70789	1.70841	1.70893	1.70942	1.7099	1.71039	1.71094	1.71156	1.71222	1.71284	1.71338	1.71386	1.7143	1.71477	1.71525	1.71572	1.71613	1.71649	1.71681	1.71713	1.71748
Holker	1.52161	1.52176	1.52177	1.52179	1.52192	1.52224	1.52273	1.52338	1.52412	1.52483	1.52541	1.52611	1.52683	1.52751	1.52815	1.52875	1.52933	1.52985	1.53033	1.53083	1.53139	1.53208	1.53284	1.53365	1.53442	1.53513	1.5358	1.53647	1.53718	1.53793	1.53868	1.53939	1.54007	1.54074	1.54144	1.5422	1.54297	1.54372	1.5444	1.54503	1.54566	1.54633	1.54703	1.54772	1.54837	1.54896	1.54951	1.55004	1.55059
Holker	1.54894	1.54869	1.54837	1.54813	1.54807	1.54824	1.54861	1.54917	1.54982	1.55045	1.55094	1.55153	1.55215	1.55272	1.55325	1.55375	1.55422	1.55465	1.55504	1.55545	1.55594	1.55655	1.55723	1.55795	1.55862	1.55921	1.55976	1.56031	1.56089	1.56153	1.56217	1.56279	1.56339	1.56399	1.56463	1.56533	1.56604	1.56671	1.56731	1.56786	1.56838	1.56894	1.56954	1.57013	1.57068	1.57118	1.57163	1.57207	1.57252
Holker	1.64911	1.64913	1.64897	1.6488	1.64873	1.64885	1.64914	1.6496	1.65014	1.65067	1.65105	1.65156	1.6521	1.6526	1.65306	1.65349	1.65389	1.65423	1.65453	1.65484	1.65522	1.65572	1.65631	1.65694	1.65754	1.65808	1.65857	1.65906	1.65959	1.66016	1.66075	1.66129	1.66181	1.66232	1.66287	1.66348	1.6641	1.6647	1.66523	1.66571	1.66617	1.66667	1.66719	1.6677	1.66815	1.66854	1.66887	1.66919	1.66952
Holker	1.68595	1.68565	1.68523	1.68488	1.68472	1.68482	1.68517	1.68574	1.68644	1.68711	1.68763	1.68824	1.68885	1.68937	1.68981	1.69019	1.69051	1.69078	1.69103	1.69131	1.6917	1.69226	1.69294	1.69367	1.69437	1.69498	1.69553	1.69605	1.69659	1.69715	1.69772	1.69826	1.69878	1.69931	1.69992	1.7006	1.70132	1.702	1.70261	1.70313	1.70361	1.70409	1.70458	1.70504	1.70545	1.7058	1.70613	1.70647	1.70685
Holker	1.52667	1.52661	1.5265	1.52646	1.52658	1.52693	1.52746	1.52817	1.52895	1.52968	1.53026	1.53092	1.53159	1.5322	1.53278	1.53333	1.53387	1.53438	1.53489	1.53541	1.53603	1.53675	1.53756	1.53838	1.53914	1.5398	1.54039	1.54095	1.54154	1.54216	1.5428	1.54342	1.54404	1.54467	1.54537	1.54615	1.54697	1.54777	1.54851	1.5492	1.54986	1.55055	1.55124	1.55192	1.55253	1.55307	1.55356	1.55403	1.55451
Holker	1.55887	1.55876	1.55855	1.55838	1.55836	1.55854	1.55889	1.5594	1.55997	1.56051	1.56089	1.56137	1.56187	1.56233	1.56277	1.56318	1.56359	1.56395	1.5643	1.56467	1.56511	1.56567	1.5663	1.56696	1.56756	1.56808	1.56855	1.56902	1.56952	1.57008	1.57066	1.57122	1.57177	1.57234	1.57295	1.57363	1.57433	1.57499	1.57558	1.5761	1.5766	1.57713	1.57769	1.57825	1.57877	1.57924	1.57967	1.58011	1.58058
Holker	1.60701	1.60714	1.60712	1.60711	1.60719	1.60744	1.60785	1.60839	1.609	1.60956	1.60997	1.61049	1.61106	1.6116	1.61212	1.61263	1.61312	1.61357	1.61399	1.61441	1.6149	1.61549	1.61616	1.61686	1.61751	1.61809	1.61863	1.61917	1.61977	1.62043	1.6211	1.62175	1.62238	1.62302	1.62369	1.62442	1.62516	1.62586	1.62649	1.62705	1.6276	1.62817	1.62877	1.62937	1.62991	1.63039	1.63082	1.63124	1.63168
Holker	1.68904	1.68902	1.68886	1.68872	1.6887	1.68888	1.68924	1.68976	1.69035	1.6909	1.69128	1.69177	1.69227	1.69273	1.69315	1.69354	1.6939	1.69422	1.69451	1.69482	1.69521	1.69574	1.69637	1.69704	1.69766	1.69822	1.69872	1.69924	1.6998	1.70041	1.70102	1.70161	1.70216	1.70269	1.70326	1.70387	1.70449	1.70505	1.70554	1.70595	1.70635	1.70679	1.70726	1.70774	1.70818	1.70857	1.70893	1.70928	1.70965
Holker	1.49243	1.49266	1.49273	1.49279	1.49295	1.49329	1.4938	1.49447	1.49523	1.49596	1.49657	1.4973	1.49805	1.49876	1.49945	1.5001	1.50073	1.5013	1.50184	1.50239	1.503	1.50373	1.50454	1.50538	1.5062	1.50695	1.50766	1.50837	1.50912	1.50992	1.51072	1.51149	1.51223	1.51297	1.51374	1.51457	1.51543	1.51626	1.51703	1.51775	1.51846	1.5192	1.51996	1.52071	1.5214	1.52202	1.52259	1.52315	1.52371
Holker	1.52935	1.52957	1.52965	1.52971	1.52988	1.53022	1.5307	1.53133	1.53202	1.53266	1.53314	1.53372	1.53432	1.53487	1.53539	1.53589	1.53639	1.53685	1.53729	1.53776	1.5383	1.53896	1.53969	1.54045	1.54116	1.54178	1.54235	1.54291	1.54351	1.54415	1.54481	1.54546	1.54608	1.54672	1.5474	1.54813	1.54889	1.54962	1.55028	1.55088	1.55146	1.55207	1.55271	1.55335	1.55395	1.5545	1.55499	1.55548	1.55597
Holker	1.61197	1.61183	1.61161	1.61144	1.61144	1.61166	1.61207	1.61265	1.61331	1.61394	1.61441	1.61499	1.61559	1.61614	1.61664	1.61711	1.61754	1.61793	1.61828	1.61865	1.61911	1.6197	1.62038	1.62112	1.62183	1.62248	1.62309	1.62371	1.62436	1.62504	1.62573	1.62637	1.62698	1.62758	1.62821	1.6289	1.62962	1.63032	1.63095	1.63155	1.63213	1.63275	1.63339	1.63401	1.63457	1.63505	1.63546	1.63586	1.63626
Holker	1.68761	1.68769	1.68755	1.68737	1.68728	1.68739	1.68767	1.68813	1.68866	1.68916	1.68951	1.68997	1.69046	1.69091	1.69132	1.69171	1.69208	1.6924	1.6927	1.69302	1.69342	1.69396	1.69458	1.69524	1.69584	1.69635	1.6968	1.69725	1.69774	1.69828	1.69884	1.69937	1.69989	1.70042	1.701	1.70165	1.70231	1.70293	1.70348	1.70395	1.70441	1.7049	1.70542	1.70594	1.70642	1.70684	1.70722	1.70759	1.70798
Beka	1.61632	1.61675	1.61697	1.61714	1.61738	1.61777	1.61832	1.61901	1.61976	1.62048	1.62106	1.62175	1.62247	1.62315	1.62379	1.62439	1.62496	1.62547	1.62594	1.62642	1.62697	1.62763	1.62839	1.62918	1.62994	1.63063	1.63127	1.63191	1.63259	1.63329	1.634	1.63466	1.63529	1.63591	1.63656	1.63728	1.63802	1.63874	1.63941	1.64002	1.64063	1.64127	1.64194	1.64259	1.64319	1.64372	1.64418	1.64463	1.64508
Beka	1.6649	1.66505	1.66503	1.66502	1.66513	1.66546	1.66598	1.66667	1.66746	1.66821	1.6688	1.66951	1.67022	1.67088	1.67149	1.67206	1.6726	1.6731	1.67356	1.67405	1.67463	1.67534	1.67615	1.67699	1.67779	1.6785	1.67914	1.67976	1.68041	1.68108	1.68176	1.6824	1.683	1.68361	1.68427	1.685	1.68576	1.6865	1.68717	1.6878	1.68841	1.68905	1.68973	1.69039	1.69101	1.69155	1.69203	1.69249	1.69296
Beka	1.49895	1.4989	1.49881	1.4988	1.49895	1.49933	1.4999	1.50064	1.50146	1.50225	1.50289	1.50363	1.5044	1.50512	1.50582	1.50649	1.50714	1.50776	1.50836	1.50898	1.50967	1.51047	1.51134	1.51223	1.51307	1.51383	1.51453	1.51523	1.51595	1.51671	1.51748	1.51823	1.51896	1.5197	1.52049	1.52134	1.52222	1.52307	1.52387	1.52463	1.52537	1.52615	1.52695	1.52773	1.52847	1.52914	1.52976	1.53037	1.53097
Beka	1.49806	1.49838	1.49855	1.49871	1.49897	1.4994	1.49998	1.5007	1.50148	1.50223	1.50284	1.50354	1.50428	1.50498	1.50565	1.50631	1.50696	1.50758	1.50819	1.50883	1.50954	1.51037	1.51127	1.5122	1.51307	1.51386	1.51459	1.5153	1.51603	1.51678	1.51755	1.51829	1.51901	1.51974	1.52052	1.52137	1.52225	1.52311	1.52392	1.52467	1.52542	1.52618	1.52696	1.52772	1.52843	1.52907	1.52965	1.53022	1.53079
Beka	1.62205	1.62188	1.62161	1.62139	1.62133	1.6215	1.62188	1.62246	1.62314	1.62381	1.62434	1.625	1.62569	1.62632	1.62691	1.62745	1.62795	1.62838	1.62877	1.62916	1.62963	1.63022	1.63091	1.63163	1.63233	1.63295	1.63353	1.6341	1.6347	1.63534	1.63598	1.63657	1.63714	1.63771	1.63832	1.63901	1.63973	1.64044	1.64109	1.64171	1.64231	1.64295	1.6436	1.64425	1.64482	1.64531	1.64573	1.64613	1.64653
Beka	1.6535	1.65357	1.65347	1.65339	1.65344	1.65369	1.65415	1.6548	1.65554	1.65626	1.65683	1.65752	1.65822	1.65886	1.65946	1.66002	1.66056	1.66106	1.66154	1.66204	1.66264	1.66337	1.6642	1.66508	1.6659	1.66663	1.66729	1.66792	1.66857	1.66925	1.66993	1.67058	1.67121	1.67185	1.67256	1.67335	1.67417	1.67498	1.67573	1.67641	1.67707	1.67775	1.67844	1.6791	1.6797	1.68022	1.68068	1.68112	1.68157
Beka	1.50013	1.50035	1.50046	1.50058	1.50082	1.50124	1.50182	1.50254	1.50333	1.50407	1.50468	1.50538	1.5061	1.50679	1.50746	1.50811	1.50873	1.50932	1.50989	1.51046	1.5111	1.51185	1.51267	1.51352	1.51432	1.51505	1.51574	1.51644	1.51717	1.51796	1.51876	1.51953	1.52029	1.52105	1.52185	1.5227	1.52358	1.52443	1.52523	1.52597	1.52671	1.52747	1.52825	1.52903	1.52974	1.53038	1.53096	1.53151	1.53207
Beka	1.52786	1.52808	1.52814	1.52817	1.52829	1.52857	1.529	1.52958	1.53022	1.53081	1.53126	1.53182	1.5324	1.53295	1.53349	1.53401	1.53454	1.53504	1.53553	1.53604	1.53662	1.53731	1.53807	1.53884	1.53954	1.54015	1.54069	1.54121	1.54177	1.54237	1.54299	1.54361	1.54423	1.54488	1.54559	1.54637	1.5472	1.54799	1.54873	1.5494	1.55004	1.5507	1.55136	1.55199	1.55257	1.55307	1.55351	1.55393	1.55437
Beka	1.61021	1.61029	1.61036	1.61055	1.61091	1.61149	1.61224	1.61314	1.61409	1.61498	1.6157	1.61652	1.61735	1.61814	1.6189	1.61964	1.62036	1.62104	1.62169	1.62235	1.62307	1.62389	1.62478	1.62568	1.62652	1.62728	1.62799	1.62871	1.62948	1.6303	1.63114	1.63196	1.63275	1.63354	1.63437	1.63525	1.63612	1.63695	1.6377	1.63838	1.63904	1.63973	1.64045	1.64118	1.64186	1.64249	1.64308	1.64366	1.64426
Beka	1.51381	1.51388	1.51391	1.51402	1.51429	1.51476	1.51541	1.51623	1.51711	1.51795	1.51864	1.51942	1.52021	1.52094	1.52163	1.52231	1.52296	1.52358	1.52418	1.5248	1.5255	1.52631	1.52719	1.5281	1.52894	1.5297	1.53039	1.53106	1.53177	1.53252	1.53329	1.53406	1.53481	1.53558	1.5364	1.53729	1.53819	1.53906	1.53984	1.54056	1.54123	1.54192	1.54262	1.54331	1.54395	1.54455	1.54511	1.54568	1.54629
Beka	1.69579	1.69559	1.69531	1.69509	1.69505	1.69525	1.69566	1.69627	1.69697	1.69764	1.69816	1.69878	1.69941	1.69998	1.70049	1.70097	1.70141	1.7018	1.70217	1.70256	1.70304	1.70366	1.70438	1.70512	1.70581	1.70641	1.70694	1.70746	1.70799	1.70855	1.70912	1.70964	1.71015	1.71065	1.71121	1.71184	1.7125	1.71313	1.7137	1.71421	1.7147	1.71523	1.71578	1.71632	1.71679	1.71719	1.71753	1.71785	1.71817
Beka	1.51576	1.51609	1.51632	1.51658	1.51695	1.51747	1.51814	1.51893	1.51976	1.52054	1.52117	1.52189	1.52264	1.52336	1.52405	1.52474	1.52542	1.52607	1.5267	1.52733	1.52804	1.52884	1.5297	1.53058	1.53141	1.53216	1.53286	1.53357	1.53432	1.53512	1.53595	1.53675	1.53753	1.53831	1.53912	1.53997	1.54083	1.54163	1.54235	1.54301	1.54364	1.5443	1.54499	1.54568	1.54633	1.54693	1.54749	1.54806	1.54864
Beka	1.62377	1.62398	1.62402	1.62403	1.62412	1.62437	1.62478	1.62535	1.626	1.62663	1.62714	1.6278	1.62851	1.62919	1.62985	1.63048	1.63106	1.63158	1.63204	1.63249	1.633	1.63361	1.63431	1.63504	1.63575	1.6364	1.63701	1.63765	1.63832	1.63903	1.63975	1.64041	1.64104	1.64166	1.64231	1.64301	1.64374	1.64444	1.6451	1.6457	1.64631	1.64697	1.64765	1.64832	1.64892	1.64945	1.64991	1.65034	1.65077
Beka	1.6714	1.67163	1.67167	1.6717	1.67183	1.67216	1.67265	1.67332	1.67406	1.67476	1.6753	1.67595	1.67661	1.67722	1.67779	1.67832	1.67883	1.67928	1.67971	1.68015	1.68068	1.68134	1.6821	1.68289	1.68363	1.68428	1.68486	1.68543	1.68603	1.68666	1.6873	1.68791	1.68849	1.68907	1.6897	1.69039	1.6911	1.69178	1.69239	1.69294	1.69346	1.69401	1.69459	1.69516	1.69569	1.69615	1.69656	1.69697	1.69739
Beka	1.51046	1.5107	1.51083	1.511	1.51129	1.51177	1.51241	1.5132	1.51405	1.51486	1.51552	1.51628	1.51705	1.51777	1.51845	1.51911	1.51974	1.52033	1.5209	1.52149	1.52216	1.52295	1.52382	1.52472	1.52557	1.52635	1.52706	1.52775	1.52847	1.52921	1.52995	1.53066	1.53135	1.53205	1.5328	1.53362	1.53448	1.53533	1.53612	1.53686	1.53759	1.53833	1.5391	1.53984	1.54053	1.54115	1.54172	1.54228	1.54286
Beka	1.51013	1.51036	1.51049	1.51064	1.5109	1.51135	1.51195	1.51271	1.51351	1.51428	1.5149	1.51563	1.51637	1.51708	1.51775	1.51842	1.51906	1.51967	1.52026	1.52086	1.52154	1.52232	1.52317	1.52405	1.52489	1.52564	1.52634	1.52704	1.52777	1.52854	1.52932	1.53006	1.53079	1.53151	1.53226	1.53307	1.5339	1.5347	1.53544	1.53612	1.53681	1.53753	1.53829	1.53905	1.53977	1.54044	1.54106	1.54167	1.54227
Beka	1.58556	1.58574	1.58581	1.58592	1.58614	1.58655	1.58712	1.58784	1.5886	1.58932	1.58988	1.59054	1.59122	1.59188	1.59251	1.59313	1.59374	1.59432	1.59487	1.59543	1.59606	1.5968	1.5976	1.59842	1.59918	1.59987	1.60051	1.60115	1.60185	1.60261	1.60339	1.60416	1.60491	1.60566	1.60645	1.60729	1.60814	1.60894	1.60967	1.61034	1.611	1.61168	1.6124	1.61311	1.61378	1.61439	1.61495	1.61551	1.61609
Beka	1.54733	1.54705	1.54673	1.54653	1.54652	1.54675	1.54719	1.54781	1.54851	1.54917	1.54968	1.55029	1.5509	1.55146	1.55197	1.55247	1.55294	1.55337	1.55379	1.55423	1.55474	1.55537	1.55608	1.55681	1.55747	1.55805	1.55857	1.55907	1.5596	1.56018	1.56078	1.56138	1.56196	1.56256	1.56323	1.56396	1.56472	1.56546	1.56612	1.56672	1.56729	1.56787	1.56847	1.56905	1.56959	1.57006	1.57048	1.57091	1.57134
Beka	1.68171	1.68179	1.68165	1.68147	1.68139	1.68152	1.68183	1.68234	1.68295	1.68354	1.68399	1.68457	1.68516	1.6857	1.68619	1.68663	1.68703	1.68736	1.68767	1.688	1.68843	1.689	1.68969	1.69043	1.69113	1.69175	1.69231	1.69285	1.69341	1.69399	1.69457	1.69511	1.69562	1.69614	1.69672	1.69738	1.69809	1.69877	1.69939	1.69994	1.70046	1.701	1.70153	1.70203	1.70246	1.70281	1.70309	1.70337	1.70368
Beka	1.47939	1.4797	1.4799	1.48012	1.48047	1.48098	1.48165	1.48247	1.48335	1.48418	1.48488	1.48567	1.48649	1.48728	1.48804	1.48879	1.48952	1.49022	1.49089	1.49158	1.49233	1.49318	1.4941	1.49505	1.49594	1.49676	1.49752	1.49829	1.49909	1.49993	1.50079	1.50162	1.50243	1.50324	1.5041	1.50501	1.50594	1.50684	1.50769	1.50848	1.50927	1.51009	1.51093	1.51177	1.51257	1.5133	1.51399	1.51467	1.51535
Beka	1.64111	1.64108	1.64093	1.6408	1.6408	1.641	1.64138	1.64193	1.64256	1.64316	1.64361	1.64417	1.64476	1.6453	1.64581	1.64627	1.64671	1.64709	1.64743	1.64779	1.64822	1.64878	1.64942	1.65011	1.65075	1.65132	1.65185	1.65237	1.65292	1.65352	1.65411	1.65467	1.65519	1.65572	1.65628	1.65691	1.65756	1.65819	1.65875	1.65927	1.65978	1.66033	1.66091	1.66148	1.66199	1.66244	1.66282	1.66318	1.66354
Beka	1.55134	1.5515	1.55151	1.55151	1.55162	1.55188	1.5523	1.55285	1.55346	1.55403	1.55445	1.55498	1.55555	1.5561	1.55663	1.55715	1.55766	1.55813	1.55858	1.55903	1.55955	1.56016	1.56083	1.56151	1.56213	1.56266	1.56314	1.56362	1.56415	1.56473	1.56533	1.56593	1.56651	1.56711	1.56776	1.56847	1.5692	1.56988	1.57048	1.57102	1.57153	1.57206	1.57261	1.57317	1.57367	1.57414	1.57456	1.57499	1.57545
Beka	1.6712	1.6715	1.6716	1.67166	1.67181	1.67214	1.67262	1.67327	1.67399	1.67466	1.67517	1.67579	1.67642	1.677	1.67753	1.67803	1.6785	1.67892	1.67932	1.67975	1.68028	1.68095	1.68173	1.68255	1.68332	1.68401	1.68464	1.68525	1.68588	1.68654	1.6872	1.68783	1.68843	1.68905	1.68974	1.6905	1.6913	1.69208	1.69278	1.69342	1.69403	1.69464	1.69526	1.69585	1.69636	1.69681	1.6972	1.6976	1.69802
Beka	1.47203	1.47231	1.47243	1.47256	1.4728	1.47323	1.47383	1.47459	1.47544	1.47627	1.47698	1.47779	1.47863	1.47943	1.4802	1.48094	1.48165	1.48231	1.48294	1.48357	1.48426	1.48506	1.48593	1.48681	1.48766	1.48843	1.48916	1.4899	1.49068	1.49151	1.49236	1.4932	1.49402	1.49484	1.4957	1.49661	1.49753	1.49841	1.49922	1.49998	1.50074	1.50153	1.50236	1.50319	1.504	1.50475	1.50545	1.50614	1.50683
Beka	1.54644	1.54663	1.54663	1.5466	1.54666	1.54689	1.54727	1.54781	1.54843	1.54902	1.54947	1.55004	1.55066	1.55124	1.55179	1.55233	1.55286	1.55334	1.5538	1.55426	1.55479	1.55543	1.55613	1.55685	1.5575	1.55808	1.5586	1.55911	1.55967	1.56028	1.56091	1.56153	1.56215	1.56279	1.56348	1.56422	1.56499	1.56573	1.56638	1.56696	1.56751	1.56808	1.56866	1.56922	1.56974	1.5702	1.57063	1.57105	1.5715
Beka	1.54705	1.54694	1.54674	1.54659	1.54659	1.54681	1.54722	1.54781	1.54848	1.54911	1.5496	1.55018	1.55077	1.5513	1.5518	1.55228	1.55274	1.55316	1.55357	1.55401	1.55454	1.55518	1.5559	1.55664	1.55733	1.55791	1.55843	1.55892	1.55943	1.55997	1.56053	1.56108	1.56161	1.56217	1.5628	1.56351	1.56426	1.56498	1.56565	1.56627	1.56686	1.56746	1.56808	1.56869	1.56924	1.56973	1.57017	1.57062	1.57109
Beka	1.66723	1.66739	1.66738	1.66739	1.66751	1.66784	1.66834	1.66903	1.66979	1.67052	1.67108	1.67174	1.67242	1.67303	1.67359	1.67411	1.6746	1.67503	1.67543	1.67587	1.6764	1.67708	1.67788	1.67873	1.67955	1.68029	1.68097	1.68163	1.68231	1.68301	1.68369	1.68433	1.68493	1.68553	1.68618	1.6869	1.68767	1.68842	1.68912	1.68977	1.6904	1.69106	1.69174	1.69239	1.69297	1.69347	1.6939	1.69432	1.69475
Beka	1.51362	1.51341	1.51318	1.51308	1.51318	1.51352	1.51407	1.5148	1.51559	1.51635	1.51694	1.5176	1.51827	1.51887	1.51943	1.51996	1.52048	1.52098	1.52147	1.522	1.52262	1.52337	1.52419	1.52503	1.52582	1.52652	1.52715	1.52776	1.5284	1.52907	1.52976	1.53045	1.53112	1.53182	1.53258	1.5334	1.53425	1.53506	1.5358	1.53648	1.53713	1.5378	1.53848	1.53916	1.53979	1.54037	1.54091	1.54146	1.54202
Beka	1.62279	1.62289	1.62285	1.62283	1.62292	1.62321	1.62368	1.62431	1.625	1.62567	1.62618	1.62681	1.62745	1.62804	1.62858	1.62908	1.62954	1.62993	1.63029	1.63065	1.6311	1.63168	1.63236	1.6331	1.63382	1.63449	1.63513	1.63578	1.63646	1.63717	1.63786	1.6385	1.63909	1.63966	1.64027	1.64095	1.64166	1.64236	1.64302	1.64365	1.64428	1.64496	1.64566	1.64634	1.64694	1.64744	1.64786	1.64825	1.64863
Beka	1.51104	1.51113	1.51114	1.51118	1.51136	1.51172	1.51225	1.51291	1.51362	1.51428	1.51478	1.51537	1.51597	1.51653	1.51707	1.51759	1.5181	1.51858	1.51904	1.51952	1.52007	1.52074	1.52147	1.52223	1.52293	1.52355	1.52412	1.52469	1.52531	1.52597	1.52665	1.52732	1.52798	1.52866	1.52939	1.53018	1.53099	1.53176	1.53247	1.53311	1.53372	1.53436	1.53501	1.53566	1.53626	1.5368	1.53731	1.53781	1.53834
Beka	1.67023	1.67044	1.6704	1.67032	1.67033	1.67053	1.67091	1.67147	1.67212	1.67275	1.67323	1.67384	1.67447	1.67505	1.6756	1.67611	1.67659	1.67702	1.67744	1.67787	1.6784	1.67906	1.67983	1.68063	1.68138	1.68205	1.68265	1.68324	1.68384	1.68448	1.68512	1.68573	1.68632	1.68692	1.68759	1.68833	1.68912	1.6899	1.69061	1.69126	1.6919	1.69254	1.69319	1.69381	1.69435	1.6948	1.69518	1.69553	1.69588
Beka	1.50995	1.51034	1.51053	1.51066	1.51087	1.51123	1.51174	1.51239	1.5131	1.51379	1.51434	1.515	1.5157	1.51636	1.51699	1.51761	1.51822	1.51878	1.51931	1.51986	1.52048	1.52122	1.52205	1.52291	1.52373	1.52448	1.52518	1.52588	1.52662	1.52739	1.52818	1.52893	1.52965	1.53038	1.53114	1.53196	1.5328	1.53362	1.53438	1.53509	1.53579	1.53652	1.53728	1.53803	1.53872	1.53935	1.53992	1.54047	1.54102
Beka	1.61835	1.6182	1.61798	1.61785	1.61788	1.61814	1.61859	1.61921	1.6199	1.62056	1.62105	1.62165	1.62228	1.62286	1.6234	1.62393	1.62444	1.6249	1.62534	1.6258	1.62633	1.62698	1.62772	1.62848	1.6292	1.62984	1.63042	1.63101	1.63163	1.63229	1.63296	1.63361	1.63423	1.63487	1.63555	1.6363	1.63708	1.63783	1.63851	1.63913	1.63973	1.64035	1.64099	1.6416	1.64215	1.64262	1.64304	1.64344	1.64386
Beka	1.54373	1.54395	1.54398	1.54398	1.54406	1.54431	1.54472	1.54528	1.54591	1.54652	1.547	1.54759	1.54822	1.54883	1.5494	1.54996	1.55048	1.55095	1.55138	1.5518	1.55228	1.55285	1.55349	1.55414	1.55474	1.55527	1.55575	1.55623	1.55677	1.55737	1.558	1.55861	1.55923	1.55985	1.56053	1.56127	1.56203	1.56275	1.5634	1.56398	1.56454	1.56511	1.56571	1.56629	1.56683	1.5673	1.56774	1.56817	1.56862
Beka	1.68352	1.68365	1.68358	1.68348	1.68348	1.68368	1.68405	1.6846	1.68522	1.68581	1.68625	1.68681	1.68739	1.68793	1.68842	1.68889	1.68933	1.68972	1.69009	1.69047	1.69094	1.69154	1.69223	1.69295	1.69362	1.6942	1.69471	1.69521	1.69575	1.69633	1.69693	1.69751	1.69807	1.69866	1.69931	1.70004	1.7008	1.70152	1.70217	1.70275	1.70329	1.70384	1.7044	1.70495	1.70543	1.70585	1.70622	1.7066	1.707
Beka	1.5031	1.50298	1.50281	1.50274	1.50285	1.50322	1.5038	1.50457	1.50545	1.50632	1.50704	1.50787	1.5087	1.50947	1.51019	1.51088	1.51153	1.51213	1.51271	1.5133	1.51397	1.51476	1.51563	1.51653	1.51739	1.51818	1.51891	1.51964	1.5204	1.5212	1.52202	1.52281	1.52359	1.52438	1.52521	1.5261	1.52701	1.5279	1.52871	1.52947	1.5302	1.53096	1.53175	1.53252	1.53326	1.53394	1.53459	1.53524	1.53591
Beka	1.61612	1.61625	1.6162	1.61614	1.61617	1.61638	1.61676	1.61731	1.61793	1.61853	1.61899	1.61957	1.6202	1.6208	1.62138	1.62193	1.62247	1.62295	1.62341	1.62388	1.62441	1.62506	1.62579	1.62655	1.62727	1.62791	1.62852	1.62912	1.62977	1.63046	1.63116	1.63183	1.63247	1.6331	1.63376	1.63447	1.6352	1.63588	1.6365	1.63707	1.63763	1.63823	1.63887	1.63952	1.64012	1.64066	1.64116	1.64164	1.64213
Beka	1.52104	1.52142	1.52158	1.52169	1.52185	1.52216	1.5226	1.52318	1.52381	1.52442	1.52489	1.52547	1.5261	1.52671	1.52731	1.52791	1.52851	1.52906	1.5296	1.53014	1.53074	1.53144	1.5322	1.53297	1.53368	1.53429	1.53485	1.5354	1.53599	1.53663	1.53729	1.53794	1.53858	1.53924	1.53996	1.54074	1.54155	1.54233	1.54305	1.54372	1.54437	1.54505	1.54576	1.54646	1.54711	1.54769	1.54822	1.54874	1.54925
Beka	1.68144	1.68151	1.6814	1.68127	1.68127	1.68147	1.68187	1.68244	1.6831	1.68374	1.68421	1.6848	1.68541	1.68597	1.68648	1.68695	1.6874	1.68779	1.68816	1.68855	1.68903	1.68965	1.69036	1.69111	1.69181	1.69242	1.69297	1.69349	1.69405	1.69464	1.69524	1.69581	1.69635	1.69691	1.69753	1.69823	1.69896	1.69966	1.7003	1.70086	1.7014	1.70195	1.70252	1.70306	1.70354	1.70394	1.7043	1.70465	1.70503
Beka	1.52564	1.52573	1.52572	1.52576	1.52595	1.52635	1.52693	1.52767	1.52847	1.52924	1.52984	1.53054	1.53125	1.5319	1.53252	1.53311	1.53369	1.53422	1.53475	1.53529	1.53592	1.53666	1.53748	1.53832	1.5391	1.5398	1.54044	1.54107	1.54173	1.54243	1.54314	1.54384	1.54452	1.54521	1.54596	1.54678	1.54763	1.54844	1.54919	1.54989	1.55056	1.55125	1.55196	1.55265	1.55329	1.55386	1.55439	1.55491	1.55544
Beka	1.62316	1.62365	1.62386	1.62397	1.62411	1.62437	1.62476	1.62528	1.62588	1.62644	1.62687	1.62743	1.62804	1.62862	1.62917	1.6297	1.6302	1.63065	1.63105	1.63145	1.63191	1.63249	1.63316	1.63387	1.63454	1.63515	1.63572	1.63628	1.63689	1.63753	1.63818	1.63879	1.63937	1.63995	1.64058	1.64127	1.642	1.64271	1.64336	1.64396	1.64456	1.64518	1.64582	1.64645	1.647	1.64748	1.64789	1.64828	1.64868
Beka	1.53591	1.53602	1.53601	1.53602	1.53616	1.53647	1.53693	1.53752	1.53817	1.53876	1.53919	1.53973	1.54029	1.54083	1.54136	1.5419	1.54244	1.54295	1.54346	1.54397	1.54454	1.54521	1.54592	1.54663	1.54727	1.54781	1.5483	1.5488	1.54936	1.54999	1.55066	1.55134	1.55202	1.55271	1.55344	1.55422	1.555	1.55571	1.55634	1.55689	1.55741	1.55796	1.55854	1.55914	1.55972	1.56026	1.56077	1.56128	1.5618
Beka	1.68403	1.68424	1.68424	1.6842	1.68425	1.68449	1.68488	1.68545	1.68608	1.68666	1.68709	1.68762	1.68818	1.68868	1.68914	1.68958	1.69	1.69039	1.69076	1.69116	1.69165	1.69228	1.69301	1.69377	1.69448	1.6951	1.69564	1.69617	1.69671	1.69729	1.69787	1.69842	1.69894	1.69948	1.70007	1.70073	1.70143	1.7021	1.7027	1.70324	1.70376	1.70431	1.70489	1.70546	1.70599	1.70645	1.70688	1.70731	1.70775
Beka	1.50855	1.50887	1.50906	1.50925	1.50953	1.50998	1.51057	1.5113	1.51207	1.51281	1.51339	1.51407	1.51478	1.51545	1.51611	1.51676	1.51741	1.51804	1.51866	1.51929	1.51999	1.5208	1.52168	1.52257	1.52339	1.52412	1.52479	1.52545	1.52614	1.52689	1.52765	1.52842	1.52917	1.52995	1.53079	1.53168	1.5326	1.53349	1.5343	1.53505	1.53577	1.53651	1.53728	1.53803	1.53874	1.5394	1.54001	1.54061	1.54121
Beka	1.61678	1.61709	1.61719	1.61724	1.61738	1.61767	1.61811	1.6187	1.61936	1.61998	1.62046	1.62106	1.6217	1.6223	1.62288	1.62344	1.62397	1.62445	1.62489	1.62534	1.62586	1.62649	1.6272	1.62794	1.62864	1.62926	1.62985	1.63044	1.63107	1.63175	1.63243	1.63309	1.63371	1.63432	1.63498	1.63568	1.63641	1.63711	1.63776	1.63836	1.63896	1.63961	1.6403	1.64098	1.64162	1.64218	1.64267	1.64315	1.64362
Beka	1.53202	1.53214	1.53212	1.5321	1.53219	1.53246	1.53288	1.53344	1.53407	1.53464	1.53506	1.53558	1.53613	1.53663	1.53712	1.53759	1.53806	1.5385	1.53892	1.53937	1.53989	1.54052	1.54122	1.54193	1.54258	1.54315	1.54365	1.54416	1.5447	1.5453	1.54592	1.54655	1.54716	1.5478	1.54849	1.54925	1.55002	1.55075	1.5514	1.55197	1.55252	1.55308	1.55366	1.55423	1.55476	1.55524	1.55568	1.55613	1.55661
Beka	1.68091	1.68112	1.68111	1.68106	1.68111	1.68134	1.68175	1.68233	1.68299	1.68362	1.68409	1.68467	1.68527	1.68582	1.68632	1.68679	1.68723	1.68761	1.68796	1.68833	1.68879	1.68939	1.69009	1.69082	1.69152	1.69213	1.69268	1.69322	1.69379	1.69441	1.69503	1.69562	1.69619	1.69676	1.69739	1.69808	1.69881	1.69949	1.7001	1.70063	1.70113	1.70164	1.70216	1.70267	1.70312	1.70351	1.70386	1.70422	1.70462
Beka	1.50194	1.50259	1.50301	1.50335	1.50374	1.50426	1.50491	1.5057	1.50654	1.50734	1.50799	1.50874	1.50952	1.51025	1.51094	1.51161	1.51226	1.51286	1.51345	1.51406	1.51474	1.51555	1.51645	1.51738	1.51826	1.51908	1.51983	1.52057	1.52134	1.52213	1.52292	1.52368	1.52442	1.52517	1.52597	1.52683	1.52773	1.52862	1.52944	1.53022	1.53099	1.53178	1.53258	1.53337	1.53411	1.53478	1.53539	1.536	1.53661
Beka	1.60264	1.60274	1.60272	1.60273	1.60287	1.60321	1.60371	1.60438	1.60511	1.60579	1.60632	1.60695	1.60761	1.60822	1.6088	1.60936	1.6099	1.6104	1.61087	1.61136	1.61192	1.61259	1.61334	1.61411	1.61483	1.61547	1.61605	1.61662	1.61723	1.61789	1.61857	1.61922	1.61985	1.62049	1.62118	1.62194	1.62273	1.62348	1.62417	1.62481	1.62542	1.62607	1.62675	1.62741	1.62803	1.62859	1.62909	1.62959	1.6301
Beka	1.54768	1.54779	1.54777	1.54775	1.54784	1.54811	1.54854	1.54912	1.54975	1.55034	1.55077	1.55131	1.55187	1.55239	1.5529	1.55339	1.55388	1.55434	1.55478	1.55524	1.55577	1.5564	1.5571	1.55781	1.55847	1.55903	1.55953	1.56004	1.56058	1.56118	1.56181	1.56243	1.56303	1.56365	1.56431	1.56504	1.56578	1.56648	1.56711	1.56768	1.56822	1.56879	1.56938	1.56998	1.57053	1.57103	1.57149	1.57195	1.57242
Cross 41/98	1.64616	1.64638	1.64654	1.64676	1.64712	1.64767	1.64838	1.64925	1.65017	1.65106	1.65178	1.65262	1.65348	1.6543	1.65508	1.65583	1.65654	1.65718	1.65778	1.65837	1.65902	1.65978	1.66064	1.66154	1.66241	1.66323	1.66402	1.66483	1.6657	1.66663	1.66757	1.66847	1.66933	1.67017	1.67105	1.67196	1.67288	1.67376	1.67456	1.67529	1.676	1.67674	1.6775	1.67825	1.67894	1.67956	1.68013	1.6807	1.68129
Cross 41/98	1.56884	1.56897	1.56903	1.56915	1.5694	1.56985	1.57045	1.57121	1.57203	1.5728	1.5734	1.5741	1.57482	1.57548	1.57611	1.57672	1.57731	1.57785	1.57837	1.57889	1.57948	1.58017	1.58094	1.58172	1.58245	1.58309	1.58367	1.58425	1.58488	1.58557	1.5863	1.58704	1.58777	1.58853	1.58936	1.59026	1.59118	1.59206	1.59285	1.59355	1.5942	1.59484	1.59547	1.59607	1.59661	1.59709	1.59754	1.598	1.5985
Cross 41/98	1.54782	1.54806	1.54819	1.54835	1.54863	1.5491	1.54973	1.55052	1.5514	1.55225	1.55296	1.55378	1.55464	1.55545	1.55623	1.55697	1.55768	1.55834	1.55894	1.55955	1.56021	1.56098	1.56183	1.56271	1.56355	1.56432	1.56505	1.56579	1.56657	1.56742	1.56828	1.56914	1.56997	1.57081	1.57169	1.57262	1.57357	1.57447	1.57529	1.57603	1.57673	1.57745	1.57818	1.57889	1.57955	1.58015	1.58072	1.5813	1.58192
Cross 41/98	1.63551	1.63538	1.63522	1.63516	1.63528	1.63563	1.63619	1.63693	1.63775	1.63855	1.6392	1.63997	1.64077	1.64152	1.64222	1.64289	1.64352	1.64409	1.6446	1.6451	1.64566	1.64632	1.64707	1.64785	1.64859	1.64927	1.64993	1.65061	1.65135	1.65217	1.65302	1.65386	1.65467	1.65549	1.65634	1.65724	1.65813	1.65897	1.65971	1.66036	1.66096	1.66156	1.66217	1.66277	1.6633	1.66378	1.66423	1.6647	1.66523
Cross 41/98	1.62461	1.62455	1.62432	1.62433	1.6247	1.62549	1.62645	1.62741	1.62819	1.62871	1.62903	1.62973	1.63067	1.6316	1.63242	1.63309	1.6337	1.63436	1.63516	1.63612	1.63714	1.63808	1.6388	1.63934	1.63977	1.64025	1.64086	1.64159	1.64238	1.64312	1.64378	1.64437	1.64499	1.64569	1.64649	1.64732	1.64808	1.64871	1.64924	1.64975	1.65037	1.65115	1.65206	1.65298	1.65376	1.65435	1.6548	1.65523	1.65573
Cross 41/98	1.51524	1.51523	1.51508	1.51516	1.51558	1.51638	1.51732	1.51824	1.51898	1.51947	1.51977	1.52042	1.52131	1.52222	1.52304	1.52374	1.5244	1.52512	1.52598	1.527	1.52805	1.52902	1.52978	1.53034	1.5308	1.53129	1.5319	1.53262	1.5334	1.53414	1.53482	1.53544	1.5361	1.53685	1.5377	1.53857	1.53939	1.54007	1.54064	1.54119	1.54181	1.54259	1.54348	1.54437	1.54514	1.54575	1.54624	1.54672	1.54728
Cross 41/98	1.50202	1.50222	1.50221	1.50237	1.50283	1.50366	1.50463	1.50558	1.50637	1.50694	1.50734	1.5081	1.5091	1.51012	1.51104	1.51182	1.51253	1.51328	1.51415	1.51516	1.5162	1.51715	1.51791	1.5185	1.51901	1.51958	1.52028	1.52112	1.52201	1.52287	1.52366	1.52438	1.52511	1.52591	1.52679	1.52769	1.52852	1.52922	1.5298	1.53037	1.53103	1.53184	1.53276	1.53369	1.5345	1.53514	1.53565	1.53615	1.53672
Cross 41/98	1.63533	1.63509	1.63469	1.63454	1.63477	1.6354	1.63621	1.63701	1.63763	1.638	1.63817	1.63874	1.63956	1.64039	1.64111	1.64168	1.64217	1.64271	1.64336	1.64417	1.64502	1.64577	1.64631	1.64666	1.64693	1.64726	1.64774	1.64836	1.64904	1.64966	1.65019	1.65064	1.65109	1.65162	1.65224	1.65288	1.65346	1.65393	1.6543	1.65468	1.65517	1.65585	1.65665	1.65746	1.65813	1.6586	1.65892	1.65921	1.65958
Cross 41/98	1.68775	1.68753	1.68712	1.68693	1.68711	1.68771	1.68848	1.68922	1.68976	1.69003	1.69009	1.69054	1.69125	1.69198	1.69261	1.69311	1.69356	1.69408	1.69476	1.69563	1.69655	1.69737	1.69797	1.69837	1.69865	1.69896	1.6994	1.69997	1.70059	1.70115	1.70164	1.70207	1.70254	1.70311	1.70379	1.7045	1.70515	1.70565	1.70603	1.70638	1.7068	1.70738	1.70805	1.70871	1.70924	1.70957	1.70978	1.71	1.71033
Cross 41/98	1.51286	1.51275	1.51247	1.5124	1.51267	1.51333	1.51414	1.51493	1.51556	1.51595	1.51617	1.51675	1.51758	1.51843	1.51921	1.51986	1.52047	1.52115	1.52196	1.52292	1.52391	1.52482	1.52551	1.52601	1.52641	1.52685	1.52742	1.52812	1.5289	1.52965	1.53035	1.53101	1.53171	1.53249	1.53334	1.53421	1.53498	1.53561	1.5361	1.53656	1.5371	1.5378	1.53862	1.53946	1.54021	1.54081	1.54131	1.54182	1.5424
Cross 41/98	1.52083	1.52078	1.52053	1.52048	1.52078	1.52146	1.52233	1.5232	1.52392	1.52443	1.52477	1.52549	1.52645	1.52742	1.5283	1.52902	1.52969	1.53039	1.53122	1.5322	1.53322	1.53416	1.5349	1.53545	1.53592	1.53643	1.53707	1.53783	1.53863	1.53939	1.54008	1.54072	1.54137	1.54212	1.54295	1.54381	1.5446	1.54525	1.54579	1.5463	1.5469	1.54764	1.5485	1.54936	1.55012	1.55073	1.55124	1.55177	1.55238
Cross 41/98	1.61131	1.61114	1.61082	1.61073	1.61101	1.61173	1.61262	1.61352	1.61423	1.6147	1.61497	1.61562	1.61651	1.61741	1.6182	1.61886	1.61946	1.62012	1.62092	1.6219	1.62293	1.62386	1.62458	1.6251	1.62552	1.62596	1.62653	1.62721	1.62795	1.62863	1.62925	1.6298	1.63039	1.63108	1.63186	1.63268	1.63345	1.63408	1.63461	1.63513	1.63574	1.63653	1.63744	1.63835	1.63914	1.63974	1.64021	1.64066	1.64119
Cross 41/98	1.55194	1.55213	1.55204	1.55207	1.55238	1.55303	1.5538	1.55454	1.5551	1.55541	1.55554	1.55606	1.55684	1.55765	1.55838	1.55899	1.55956	1.56019	1.56094	1.56185	1.5628	1.56364	1.56427	1.5647	1.56502	1.56537	1.56584	1.56643	1.56708	1.56769	1.56822	1.56871	1.56922	1.56983	1.57054	1.57129	1.57198	1.57253	1.57298	1.57341	1.57393	1.57459	1.57537	1.57613	1.57678	1.57725	1.5776	1.57793	1.57835
Cross 41/98	1.66267	1.6626	1.66227	1.66212	1.6623	1.66287	1.66361	1.66433	1.66485	1.66513	1.66521	1.66571	1.66648	1.66729	1.66801	1.6686	1.66914	1.66975	1.67049	1.6714	1.67233	1.67315	1.67374	1.67411	1.67436	1.67465	1.67507	1.67564	1.67629	1.6769	1.67745	1.67796	1.6785	1.67914	1.67987	1.68062	1.68129	1.68182	1.68222	1.68261	1.68309	1.68374	1.68452	1.68531	1.68598	1.68645	1.68679	1.68712	1.68751
Cross 41/98	1.52281	1.52249	1.52207	1.52193	1.52218	1.52285	1.52371	1.52456	1.52525	1.5257	1.52597	1.52659	1.52746	1.52834	1.52914	1.52981	1.53043	1.53112	1.53193	1.53289	1.5339	1.5348	1.5355	1.536	1.53639	1.53682	1.53737	1.53804	1.53876	1.53945	1.54006	1.54063	1.54122	1.5419	1.54267	1.54347	1.54422	1.54485	1.54537	1.54589	1.54651	1.54728	1.54817	1.54907	1.54984	1.55043	1.55088	1.55131	1.5518
Cross 41/98	1.5873	1.58686	1.58623	1.58583	1.58583	1.58628	1.58695	1.58767	1.58825	1.58863	1.58885	1.58946	1.59031	1.59116	1.59188	1.59244	1.59291	1.59343	1.59407	1.59488	1.59576	1.59657	1.5972	1.59767	1.59806	1.59851	1.59909	1.59978	1.60052	1.60118	1.60174	1.60222	1.60271	1.60329	1.60396	1.60468	1.60536	1.60593	1.60641	1.6069	1.60749	1.60825	1.60912	1.60999	1.61072	1.61125	1.61163	1.612	1.61243
Cross 41/98	1.51743	1.51756	1.51743	1.51743	1.51771	1.51835	1.51912	1.51987	1.52044	1.52078	1.52096	1.52152	1.52234	1.52319	1.52396	1.52462	1.52522	1.52589	1.52668	1.52762	1.52859	1.52948	1.53017	1.53066	1.53107	1.53152	1.53209	1.53279	1.53354	1.53425	1.53489	1.53548	1.5361	1.53681	1.53762	1.53846	1.53925	1.53992	1.54048	1.54102	1.54164	1.54241	1.54327	1.54413	1.54486	1.54541	1.54583	1.54625	1.54676
Cross 41/98	1.52537	1.52545	1.52539	1.52556	1.52609	1.52702	1.52812	1.52922	1.53016	1.53086	1.53137	1.53224	1.53333	1.53441	1.53538	1.53619	1.53692	1.53768	1.53855	1.53956	1.5406	1.54154	1.54228	1.54282	1.54328	1.54376	1.54437	1.5451	1.54587	1.5466	1.54725	1.54786	1.54849	1.54921	1.55003	1.55088	1.55168	1.55236	1.55293	1.55349	1.55412	1.5549	1.55577	1.55663	1.55736	1.5579	1.55831	1.55871	1.55918
Cross 41/98	1.52625	1.52637	1.52631	1.52645	1.52692	1.52776	1.52876	1.52973	1.53052	1.53108	1.53146	1.53219	1.53317	1.53416	1.53506	1.53582	1.53651	1.53725	1.53811	1.5391	1.54011	1.54103	1.54174	1.54225	1.54266	1.54312	1.54371	1.54443	1.54521	1.54596	1.54664	1.54726	1.5479	1.54862	1.54942	1.55023	1.55097	1.55158	1.55207	1.55256	1.55313	1.55387	1.55472	1.55558	1.55633	1.55691	1.55737	1.55781	1.55832
Cross 41/98	1.64614	1.64591	1.64549	1.64529	1.64547	1.64606	1.64684	1.64761	1.6482	1.64855	1.64871	1.64926	1.65007	1.65088	1.65159	1.65215	1.65263	1.65317	1.65384	1.65468	1.65555	1.65633	1.65689	1.65725	1.65751	1.65781	1.65824	1.6588	1.65942	1.65998	1.66048	1.66092	1.66139	1.66196	1.66262	1.66332	1.66395	1.66444	1.6648	1.66514	1.66556	1.66614	1.66684	1.66755	1.66813	1.66854	1.66883	1.66911	1.66948
Cross 41/98	1.5328	1.533	1.53294	1.53302	1.53339	1.5341	1.53495	1.53578	1.53644	1.53688	1.53716	1.53783	1.53876	1.53973	1.54062	1.54136	1.54205	1.54277	1.54359	1.54453	1.54549	1.54633	1.54696	1.54739	1.54772	1.54811	1.54863	1.54929	1.55002	1.55072	1.55136	1.55195	1.55257	1.55328	1.55408	1.55491	1.55567	1.55631	1.55684	1.55735	1.55794	1.55869	1.55953	1.56037	1.56107	1.5616	1.56199	1.56238	1.56285
Cross 41/98	1.69481	1.69472	1.69438	1.69421	1.6944	1.695	1.69577	1.69652	1.69708	1.69739	1.6975	1.69803	1.69883	1.69966	1.70039	1.70097	1.7015	1.70209	1.70282	1.70371	1.70464	1.70545	1.70602	1.70637	1.7066	1.70686	1.70724	1.70776	1.70834	1.70888	1.70936	1.7098	1.71028	1.71089	1.7116	1.71235	1.71303	1.71357	1.71397	1.71433	1.71477	1.71537	1.71607	1.71677	1.71734	1.71773	1.718	1.71827	1.71864
Cross 41/98	1.51496	1.51495	1.51472	1.51466	1.51492	1.51556	1.51636	1.51716	1.51782	1.51826	1.51855	1.51923	1.52016	1.52111	1.52197	1.52269	1.52335	1.52404	1.52484	1.52578	1.52675	1.52761	1.52828	1.52877	1.52918	1.52964	1.53025	1.53098	1.53179	1.53255	1.53324	1.53388	1.53453	1.53525	1.53604	1.53686	1.53759	1.53819	1.53869	1.53917	1.53975	1.54049	1.54136	1.54225	1.54304	1.54367	1.54418	1.54469	1.54528
Cross 41/98	1.64044	1.64009	1.63955	1.63924	1.63932	1.63985	1.64057	1.6413	1.64187	1.64221	1.64235	1.64288	1.64365	1.64441	1.64506	1.64554	1.64595	1.64641	1.64701	1.64779	1.64863	1.64939	1.64997	1.65036	1.65068	1.65104	1.65153	1.65215	1.6528	1.65339	1.65388	1.6543	1.65474	1.65527	1.65591	1.6566	1.65724	1.65777	1.65821	1.65864	1.65918	1.65987	1.66068	1.66146	1.6621	1.66254	1.66283	1.6631	1.66346
Cross 41/98	1.53784	1.53777	1.53746	1.5373	1.53745	1.53799	1.53869	1.53939	1.53994	1.54028	1.54046	1.54102	1.54184	1.54267	1.54341	1.544	1.54451	1.54506	1.54572	1.54652	1.54736	1.54811	1.54866	1.54905	1.54935	1.54971	1.55021	1.55084	1.55153	1.55218	1.55276	1.55327	1.5538	1.55442	1.55512	1.55585	1.55652	1.55706	1.55749	1.5579	1.55838	1.55902	1.55976	1.56049	1.56111	1.56155	1.56187	1.5622	1.56262
Cross 41/98	1.67638	1.67673	1.67674	1.67683	1.67718	1.67787	1.67866	1.67939	1.6799	1.68015	1.68019	1.68065	1.68139	1.68217	1.68289	1.68347	1.68402	1.68463	1.68538	1.68629	1.68723	1.68806	1.68865	1.68903	1.6893	1.68961	1.69006	1.69065	1.69131	1.69193	1.69248	1.69298	1.6935	1.69411	1.69482	1.69556	1.69623	1.69675	1.69716	1.69754	1.69801	1.69866	1.69942	1.70018	1.7008	1.70124	1.70154	1.70183	1.70221
Cross 41/98	1.49369	1.49404	1.49412	1.49432	1.4948	1.49562	1.49657	1.49749	1.49824	1.49876	1.4991	1.49981	1.50077	1.50175	1.50265	1.50343	1.50417	1.50496	1.50586	1.50691	1.50799	1.50898	1.50975	1.51034	1.51083	1.51136	1.51201	1.5128	1.51365	1.51446	1.51522	1.51593	1.51667	1.51749	1.51839	1.51931	1.52017	1.5209	1.52151	1.52212	1.5228	1.52365	1.52462	1.52559	1.52646	1.52716	1.52775	1.52832	1.52897
Cross 41/98	1.61375	1.61355	1.61312	1.61288	1.61298	1.6135	1.6142	1.61492	1.61547	1.61581	1.61599	1.61657	1.61743	1.61831	1.6191	1.61974	1.62031	1.62093	1.62166	1.62253	1.62343	1.62424	1.62483	1.62522	1.62553	1.62589	1.6264	1.62704	1.62775	1.62842	1.62902	1.62955	1.63011	1.63075	1.63148	1.63225	1.63295	1.63353	1.634	1.63447	1.63503	1.63576	1.6366	1.63744	1.63815	1.63866	1.63902	1.63936	1.63977
Cross 41/98	1.5276	1.5276	1.52737	1.52729	1.52752	1.52812	1.52888	1.52964	1.53023	1.53062	1.53085	1.53147	1.53236	1.53329	1.53413	1.53486	1.53552	1.53622	1.53703	1.53797	1.53892	1.53977	1.5404	1.54085	1.5412	1.54161	1.54215	1.54283	1.54359	1.54431	1.54499	1.54561	1.54625	1.54698	1.5478	1.54864	1.54941	1.55004	1.55057	1.55107	1.55164	1.55237	1.5532	1.55402	1.55473	1.55527	1.55568	1.55609	1.55659
Cross 41/98	1.69235	1.69225	1.69188	1.69168	1.69182	1.69237	1.69307	1.69376	1.69425	1.69448	1.69451	1.69494	1.69565	1.69639	1.69703	1.69754	1.69799	1.69851	1.69917	1.69999	1.70085	1.7016	1.70212	1.70242	1.70261	1.70284	1.70321	1.70371	1.70428	1.70481	1.70528	1.7057	1.70616	1.70672	1.70739	1.70808	1.7087	1.70918	1.70952	1.70985	1.71025	1.71082	1.71152	1.71222	1.7128	1.7132	1.71348	1.71377	1.71415
Cross 41/98	1.51955	1.5197	1.51959	1.51962	1.51995	1.52065	1.5215	1.52235	1.52303	1.52349	1.52379	1.52446	1.52537	1.52629	1.52711	1.52779	1.52841	1.52906	1.52983	1.53075	1.5317	1.53257	1.53325	1.53374	1.53415	1.53461	1.53518	1.53588	1.53663	1.53733	1.53796	1.53854	1.53914	1.53984	1.54064	1.54149	1.54229	1.54297	1.54355	1.54412	1.54476	1.54555	1.54643	1.5473	1.54804	1.54859	1.54901	1.54942	1.54991
Cross 41/98	1.63664	1.63652	1.63617	1.63601	1.6362	1.63681	1.63759	1.63837	1.63896	1.63929	1.63941	1.63991	1.64065	1.64138	1.64201	1.64248	1.6429	1.64339	1.64402	1.64484	1.64572	1.64653	1.64713	1.64754	1.64784	1.64817	1.64862	1.64918	1.64978	1.65032	1.65079	1.65121	1.65167	1.65225	1.65294	1.65369	1.65439	1.65496	1.65541	1.65585	1.65636	1.65702	1.65779	1.65854	1.65918	1.65963	1.65995	1.66028	1.6607
Cross 41/98	1.52688	1.52694	1.52678	1.52677	1.52708	1.52777	1.5286	1.52942	1.53006	1.53046	1.53068	1.53128	1.53212	1.53299	1.53377	1.53443	1.53503	1.5357	1.53649	1.53744	1.53842	1.53931	1.53999	1.54048	1.54088	1.54132	1.54188	1.54257	1.54333	1.54405	1.54471	1.54533	1.54597	1.54671	1.54753	1.54838	1.54916	1.54979	1.55031	1.5508	1.55136	1.55208	1.55291	1.55375	1.55449	1.55507	1.55555	1.55603	1.55659
Cross 41/98	1.67113	1.67079	1.67031	1.67009	1.6703	1.67098	1.67188	1.6728	1.67354	1.67404	1.67433	1.67501	1.67593	1.67685	1.67766	1.6783	1.67888	1.67951	1.68028	1.68123	1.68222	1.68312	1.6838	1.68428	1.68465	1.68506	1.6856	1.68627	1.687	1.68768	1.68829	1.68884	1.68942	1.6901	1.69089	1.69172	1.69249	1.69312	1.69364	1.69414	1.69474	1.6955	1.69639	1.69727	1.69802	1.69857	1.69899	1.69939	1.69987
Cross 41/98	1.49658	1.49662	1.49645	1.49644	1.49675	1.49744	1.49829	1.49913	1.49981	1.50028	1.50057	1.50124	1.50214	1.50306	1.50389	1.50458	1.50521	1.50589	1.50668	1.50761	1.50857	1.50944	1.51013	1.51063	1.51105	1.51151	1.51211	1.51283	1.5136	1.51432	1.51498	1.51557	1.51619	1.5169	1.51769	1.51852	1.5193	1.51996	1.52054	1.5211	1.52176	1.52256	1.52347	1.52437	1.52514	1.52572	1.52617	1.52661	1.52711
Cross 41/98	1.62857	1.62831	1.62785	1.6276	1.62771	1.62826	1.62899	1.62973	1.6303	1.63064	1.63081	1.63137	1.63219	1.63304	1.63378	1.63437	1.6349	1.63546	1.63615	1.63699	1.63787	1.63866	1.63923	1.63962	1.63992	1.64028	1.64079	1.64143	1.64215	1.64282	1.64341	1.64393	1.64448	1.64511	1.64584	1.64659	1.64729	1.64786	1.64832	1.64876	1.6493	1.65	1.65082	1.65163	1.65231	1.6528	1.65316	1.6535	1.65393
Cross 41/98	1.5212	1.52107	1.52072	1.52055	1.52071	1.52129	1.52206	1.52285	1.52351	1.52398	1.52431	1.52503	1.52602	1.52702	1.52793	1.52868	1.52936	1.53006	1.53086	1.53179	1.53275	1.5336	1.53426	1.53475	1.53517	1.53565	1.53628	1.53706	1.5379	1.53872	1.53946	1.54015	1.54085	1.54162	1.54248	1.54336	1.54416	1.54484	1.54541	1.54597	1.54662	1.54742	1.54834	1.54926	1.55005	1.55067	1.55117	1.55165	1.55221
Cross 41/98	1.67466	1.67425	1.6737	1.67343	1.67358	1.67422	1.67506	1.6759	1.67656	1.67694	1.67711	1.67766	1.67845	1.67924	1.67993	1.68048	1.68098	1.68156	1.68231	1.68324	1.68423	1.68512	1.68579	1.68624	1.68657	1.68692	1.68739	1.688	1.68867	1.6893	1.68988	1.69043	1.69102	1.69174	1.69256	1.69341	1.69418	1.69481	1.69529	1.69573	1.69625	1.69693	1.69773	1.69853	1.69921	1.69972	1.7001	1.70048	1.70096
Cross 41/98	1.50721	1.50749	1.50749	1.50758	1.50794	1.50865	1.5095	1.51033	1.51099	1.51144	1.51174	1.51244	1.51339	1.51438	1.5153	1.51608	1.51679	1.51754	1.51838	1.51934	1.52032	1.52119	1.52186	1.52234	1.52276	1.52324	1.52387	1.52465	1.52551	1.52634	1.52711	1.52782	1.52854	1.52933	1.53019	1.53106	1.53186	1.53253	1.5331	1.53366	1.53432	1.53514	1.53607	1.53701	1.53782	1.53845	1.53894	1.53941	1.53995
Cross 41/98	1.61168	1.61137	1.61088	1.61062	1.61076	1.61136	1.61217	1.61301	1.6137	1.61417	1.61447	1.61516	1.6161	1.61704	1.61787	1.61854	1.61913	1.61976	1.62051	1.62141	1.62235	1.62321	1.62387	1.62434	1.62473	1.62517	1.62576	1.62649	1.62728	1.62803	1.6287	1.6293	1.62992	1.63063	1.63143	1.63226	1.63302	1.63366	1.63418	1.6347	1.63531	1.63609	1.63699	1.63789	1.63865	1.63923	1.63966	1.64008	1.64057
Cross 41/98	1.5315	1.53132	1.53092	1.53072	1.53086	1.53142	1.53215	1.5329	1.5335	1.53388	1.53411	1.53471	1.53557	1.53644	1.53722	1.53786	1.53844	1.53906	1.53979	1.54067	1.54158	1.54239	1.54301	1.54345	1.5438	1.5442	1.54472	1.54538	1.5461	1.54678	1.54739	1.54795	1.54853	1.5492	1.54997	1.55077	1.55152	1.55216	1.5527	1.55323	1.55384	1.55462	1.5555	1.55637	1.55711	1.55767	1.55809	1.55849	1.55895
Cross 41/98	1.65982	1.65991	1.65972	1.65969	1.66	1.66072	1.6616	1.66248	1.66316	1.66359	1.66382	1.66445	1.66533	1.66623	1.66702	1.66767	1.66825	1.66889	1.66967	1.67062	1.67161	1.67252	1.67321	1.67371	1.6741	1.67454	1.67511	1.67581	1.67656	1.67727	1.67791	1.6785	1.67913	1.67987	1.68072	1.68161	1.68244	1.68313	1.6837	1.68423	1.68484	1.68559	1.68644	1.68727	1.68797	1.68847	1.68886	1.68925	1.68975
Cross 41/98	1.48414	1.4842	1.48404	1.48405	1.48437	1.48506	1.48589	1.48671	1.48735	1.48778	1.48803	1.48866	1.48953	1.49043	1.49126	1.49196	1.49261	1.4933	1.49411	1.49506	1.49603	1.4969	1.49757	1.49805	1.49845	1.4989	1.49949	1.5002	1.50099	1.50175	1.50244	1.50308	1.50375	1.50449	1.50531	1.50616	1.50695	1.50762	1.50818	1.50875	1.5094	1.5102	1.51111	1.51202	1.51281	1.51342	1.51389	1.51436	1.5149
Cross 41/98	1.63441	1.63418	1.63374	1.63353	1.63368	1.63426	1.63503	1.63578	1.63634	1.63664	1.63674	1.63721	1.63793	1.63866	1.6393	1.63979	1.64023	1.64073	1.64139	1.64222	1.6431	1.6439	1.64448	1.64487	1.64516	1.6455	1.64596	1.64655	1.64721	1.64782	1.64835	1.64883	1.64933	1.64992	1.65061	1.65133	1.65198	1.65249	1.65289	1.65328	1.65375	1.6544	1.65518	1.65595	1.65661	1.65709	1.65743	1.65777	1.65818
Cross 41/98	1.52763	1.52758	1.52729	1.52715	1.52732	1.52787	1.52856	1.52925	1.52977	1.53008	1.53023	1.53077	1.53156	1.53239	1.53315	1.53377	1.53433	1.53494	1.53566	1.53652	1.5374	1.53819	1.53878	1.53919	1.53953	1.53993	1.54048	1.54117	1.54195	1.54269	1.54336	1.54397	1.5446	1.5453	1.54606	1.54684	1.54755	1.54812	1.54858	1.54903	1.54957	1.55028	1.55111	1.55194	1.55267	1.55322	1.55364	1.55405	1.55454
Cross 41/98	1.69077	1.69078	1.69056	1.69052	1.69081	1.69151	1.69234	1.69311	1.69365	1.69389	1.6939	1.6943	1.69495	1.69563	1.69622	1.69669	1.69713	1.69764	1.69831	1.69915	1.70003	1.70081	1.70134	1.70166	1.70185	1.70206	1.70241	1.7029	1.70346	1.70399	1.70446	1.70488	1.70536	1.70594	1.70663	1.70736	1.70801	1.70853	1.70891	1.70927	1.70971	1.71032	1.71105	1.71177	1.71237	1.71278	1.71306	1.71333	1.71369
Cross 41/98	1.51293	1.51326	1.51329	1.5134	1.51376	1.51446	1.51529	1.51609	1.5167	1.5171	1.51734	1.51796	1.51885	1.51977	1.52063	1.52135	1.52203	1.52276	1.52359	1.52456	1.52555	1.52644	1.52712	1.5276	1.52798	1.5284	1.52894	1.5296	1.53032	1.53099	1.5316	1.53216	1.53275	1.53343	1.53423	1.53507	1.53587	1.53656	1.53717	1.53776	1.53844	1.53927	1.5402	1.54111	1.54189	1.54247	1.54292	1.54333	1.54382
Cross 41/98	1.63012	1.62978	1.62929	1.62904	1.6292	1.62979	1.63058	1.63136	1.63196	1.6323	1.63243	1.63295	1.63371	1.63448	1.63516	1.63569	1.63617	1.63672	1.63741	1.63827	1.63916	1.63996	1.64053	1.6409	1.64115	1.64145	1.64188	1.64244	1.64307	1.64367	1.64421	1.64471	1.64526	1.6459	1.64664	1.64742	1.64811	1.64867	1.6491	1.6495	1.64999	1.65063	1.65138	1.65214	1.65278	1.65325	1.6536	1.65394	1.65438
Cross 41/98	1.53165	1.53148	1.53112	1.53095	1.53115	1.53177	1.53258	1.5334	1.53408	1.53454	1.53483	1.5355	1.53641	1.53733	1.53813	1.53879	1.53938	1.54	1.54073	1.54161	1.54253	1.54336	1.54399	1.54445	1.54484	1.54528	1.54586	1.54657	1.54735	1.54809	1.54875	1.54935	1.54997	1.55068	1.55146	1.55228	1.55302	1.55365	1.55417	1.55468	1.55528	1.55604	1.55691	1.55777	1.55851	1.55906	1.55948	1.55987	1.56034
Cross 41/98	1.70558	1.70547	1.70512	1.70494	1.7051	1.70567	1.7064	1.70708	1.70756	1.70776	1.70777	1.70819	1.70889	1.70963	1.71028	1.71078	1.71123	1.71173	1.71236	1.71315	1.71395	1.71464	1.71509	1.71532	1.71545	1.71562	1.71596	1.71644	1.717	1.71752	1.71797	1.71836	1.71878	1.7193	1.71992	1.72058	1.72116	1.72162	1.72196	1.72231	1.72275	1.72336	1.72409	1.72482	1.72539	1.72576	1.72598	1.72617	1.72646
Sabini	1.52176	1.52184	1.52166	1.52162	1.52188	1.52251	1.52329	1.52406	1.52466	1.52505	1.52527	1.52588	1.52674	1.52762	1.52842	1.52908	1.52967	1.5303	1.53104	1.53191	1.53281	1.53361	1.53422	1.53464	1.53498	1.53537	1.53591	1.53657	1.5373	1.538	1.53862	1.5392	1.5398	1.54049	1.54127	1.54209	1.54285	1.54349	1.54403	1.54455	1.54514	1.54589	1.54673	1.54755	1.54826	1.54879	1.5492	1.54961	1.55012
Sabini	1.66551	1.6656	1.66545	1.66548	1.66584	1.66661	1.66752	1.6684	1.66906	1.66945	1.66962	1.67018	1.671	1.67184	1.67258	1.67318	1.67373	1.67434	1.6751	1.67601	1.67697	1.67783	1.67846	1.67888	1.6792	1.67956	1.68007	1.6807	1.68141	1.68207	1.68266	1.68319	1.68375	1.68441	1.68516	1.68594	1.68665	1.68723	1.68769	1.68814	1.68868	1.68938	1.69021	1.69103	1.69172	1.69222	1.69258	1.69293	1.69337
Sabini	1.50449	1.50441	1.50417	1.50413	1.50444	1.50516	1.50605	1.50694	1.50767	1.50818	1.50852	1.50921	1.51015	1.51111	1.51198	1.51272	1.5134	1.51414	1.515	1.516	1.51703	1.51796	1.51869	1.51922	1.51966	1.52014	1.52074	1.52148	1.52227	1.52303	1.52373	1.52439	1.52507	1.52584	1.5267	1.52758	1.52841	1.52911	1.5297	1.53029	1.53095	1.53178	1.53271	1.53365	1.53448	1.53513	1.53566	1.53617	1.53676
Sabini	1.59618	1.5962	1.59597	1.5959	1.59616	1.59683	1.59767	1.5985	1.59916	1.59958	1.59983	1.60045	1.60133	1.60223	1.60302	1.60367	1.60426	1.6049	1.60567	1.60659	1.60755	1.60842	1.60909	1.60956	1.60994	1.61036	1.61092	1.6116	1.61235	1.61306	1.61369	1.61427	1.61488	1.61558	1.61637	1.6172	1.61797	1.61861	1.61914	1.61967	1.62028	1.62107	1.62197	1.62286	1.62364	1.62422	1.62467	1.62511	1.62562
Sabini	1.55368	1.55321	1.55259	1.55222	1.55225	1.55272	1.55341	1.55414	1.55472	1.55509	1.5553	1.55588	1.5567	1.55752	1.55823	1.55878	1.55925	1.55975	1.56037	1.56113	1.56193	1.56266	1.5632	1.56356	1.56385	1.56419	1.56467	1.56528	1.56593	1.56654	1.56705	1.5675	1.56797	1.56852	1.56917	1.56986	1.5705	1.57103	1.57147	1.57191	1.57244	1.57312	1.57391	1.57469	1.57534	1.5758	1.57613	1.57646	1.57688
Sabini	1.69743	1.69695	1.69627	1.69585	1.69584	1.69631	1.69701	1.69772	1.69827	1.69858	1.69869	1.69921	1.69999	1.70077	1.70144	1.70196	1.7024	1.7029	1.70353	1.70433	1.70516	1.70589	1.7064	1.70669	1.70686	1.70707	1.70742	1.7079	1.70844	1.70895	1.7094	1.70981	1.71028	1.71086	1.71157	1.71232	1.71301	1.71357	1.71399	1.71439	1.71485	1.71547	1.71618	1.71688	1.71745	1.71782	1.71806	1.7183	1.71866
Sabini	1.51168	1.51178	1.51164	1.51165	1.51198	1.51269	1.51357	1.51445	1.51517	1.51568	1.51602	1.51673	1.51767	1.51862	1.51948	1.52019	1.52083	1.52151	1.52231	1.52326	1.52424	1.52514	1.52584	1.52637	1.52681	1.5273	1.52791	1.52865	1.52943	1.53016	1.53082	1.53141	1.53203	1.53274	1.53353	1.53437	1.53515	1.53583	1.53641	1.53698	1.53764	1.53845	1.53937	1.54028	1.54106	1.54166	1.54211	1.54255	1.54305
Sabini	1.62352	1.62348	1.62321	1.62312	1.62338	1.62405	1.62489	1.62571	1.62634	1.62672	1.6269	1.62747	1.62829	1.62913	1.62988	1.63048	1.63103	1.63164	1.63239	1.6333	1.63426	1.63513	1.63579	1.63623	1.63658	1.63696	1.63746	1.6381	1.63878	1.63942	1.63998	1.64049	1.64104	1.64169	1.64245	1.64325	1.64399	1.6446	1.6451	1.64558	1.64613	1.64684	1.64765	1.64845	1.64911	1.64958	1.64992	1.65023	1.65064
Sabini	1.51329	1.51329	1.51305	1.51297	1.51321	1.51384	1.51463	1.51544	1.5161	1.51654	1.51683	1.5175	1.51841	1.51934	1.52018	1.52088	1.52151	1.52218	1.52297	1.52391	1.52489	1.52578	1.52649	1.52703	1.52748	1.52798	1.52861	1.52936	1.53016	1.53091	1.53159	1.53221	1.53286	1.5336	1.53444	1.53532	1.53616	1.53688	1.5375	1.53811	1.53879	1.53962	1.54055	1.54147	1.54226	1.54287	1.54335	1.54383	1.54438
Sabini	1.68965	1.68968	1.68947	1.68944	1.68976	1.69049	1.69138	1.69223	1.69288	1.69326	1.69343	1.694	1.69483	1.69568	1.69642	1.69702	1.69755	1.69814	1.69885	1.69973	1.70063	1.70143	1.70201	1.70237	1.70264	1.70296	1.70342	1.70404	1.70473	1.70537	1.70594	1.70645	1.70697	1.70758	1.70828	1.70899	1.70963	1.71012	1.71049	1.71086	1.71132	1.71197	1.71275	1.71355	1.71422	1.71471	1.71507	1.71541	1.71584
Sabini	1.508	1.50794	1.5077	1.50766	1.50798	1.50871	1.50963	1.51058	1.51137	1.51195	1.51237	1.51315	1.51416	1.51518	1.51608	1.51683	1.51751	1.51821	1.51903	1.51999	1.52099	1.5219	1.52262	1.52317	1.52364	1.52416	1.52481	1.5256	1.52645	1.52726	1.528	1.52869	1.52939	1.53018	1.53106	1.53197	1.53282	1.53354	1.53415	1.53474	1.5354	1.53621	1.53712	1.53802	1.53879	1.53938	1.53984	1.54029	1.54082
Sabini	1.6116	1.61152	1.61119	1.61105	1.61125	1.61188	1.61269	1.6135	1.61415	1.61458	1.61484	1.61549	1.6164	1.61732	1.61815	1.61881	1.61942	1.62006	1.62082	1.62173	1.62267	1.62351	1.62415	1.62459	1.62494	1.62534	1.62588	1.62657	1.62732	1.62804	1.62868	1.62927	1.62988	1.63057	1.63136	1.63217	1.63292	1.63353	1.63403	1.63451	1.63509	1.63583	1.63669	1.63755	1.63829	1.63885	1.63926	1.63966	1.64013
Sabini	1.51121	1.5124	1.51351	1.51454	1.51544	1.51622	1.51693	1.51763	1.51833	1.51899	1.51955	1.52002	1.52046	1.5209	1.52145	1.52213	1.52291	1.5237	1.52443	1.52509	1.52572	1.52638	1.52708	1.52778	1.52845	1.52905	1.52961	1.53015	1.5307	1.53126	1.53185	1.53246	1.53309	1.53375	1.53442	1.53506	1.53563	1.53614	1.53662	1.53712	1.53765	1.53819	1.53868	1.5391	1.53947	1.53983	1.54023	1.5407	1.54121
Sabini	1.65958	1.66018	1.66077	1.66134	1.66189	1.66239	1.66292	1.66351	1.66418	1.66484	1.6654	1.66588	1.6663	1.6667	1.66717	1.66777	1.66842	1.66906	1.66963	1.67012	1.6706	1.67115	1.67177	1.67243	1.67308	1.67367	1.67424	1.67478	1.67533	1.67588	1.67643	1.67698	1.67754	1.67811	1.67868	1.67921	1.67967	1.68007	1.68044	1.68083	1.68125	1.68168	1.68207	1.68237	1.68261	1.68284	1.68311	1.68347	1.68386
Sabini	1.4564	1.45711	1.45789	1.45871	1.45954	1.46033	1.46114	1.46198	1.46285	1.4637	1.46445	1.46512	1.46574	1.46637	1.46708	1.46792	1.46886	1.4698	1.4707	1.47154	1.47236	1.47322	1.47412	1.47504	1.47593	1.47675	1.47753	1.47829	1.47905	1.47982	1.4806	1.48139	1.4822	1.48303	1.48386	1.48467	1.48543	1.48613	1.48681	1.48752	1.48827	1.48903	1.48975	1.4904	1.49099	1.49156	1.49217	1.49284	1.49355
Sabini	1.56969	1.57072	1.5717	1.57262	1.57345	1.57419	1.5749	1.57563	1.5764	1.57716	1.57782	1.57842	1.57898	1.57954	1.58018	1.58095	1.58178	1.5826	1.58333	1.58399	1.5846	1.58527	1.58599	1.58675	1.5875	1.58822	1.58892	1.58961	1.59032	1.59104	1.59176	1.59247	1.59318	1.59388	1.59456	1.59519	1.59574	1.59623	1.59669	1.59718	1.59772	1.59828	1.59881	1.59927	1.59967	1.60007	1.60051	1.60101	1.60156
Sabini	1.49127	1.49189	1.49252	1.49317	1.49379	1.49438	1.49497	1.49562	1.49633	1.49705	1.49769	1.49828	1.49884	1.49942	1.50008	1.50087	1.50172	1.50256	1.50331	1.50397	1.50458	1.50522	1.50589	1.50659	1.50727	1.50791	1.50853	1.50915	1.50979	1.51046	1.51115	1.51186	1.51257	1.5133	1.51403	1.51472	1.51534	1.5159	1.51644	1.51701	1.51761	1.51824	1.51882	1.51934	1.51978	1.52021	1.52066	1.52116	1.52169
Sabini	1.64365	1.64411	1.64463	1.64518	1.64575	1.64631	1.64689	1.64754	1.64825	1.64894	1.64953	1.65002	1.65045	1.65085	1.65132	1.65192	1.65258	1.65323	1.65382	1.65435	1.65487	1.65546	1.65612	1.65683	1.65753	1.6582	1.65884	1.65947	1.66012	1.66077	1.66143	1.66209	1.66275	1.66342	1.66407	1.66466	1.66518	1.66561	1.666	1.66642	1.66687	1.66732	1.66775	1.66809	1.66838	1.66866	1.66897	1.66936	1.66978
Sabini	1.46822	1.46918	1.47012	1.47102	1.47185	1.4726	1.47332	1.47406	1.47483	1.47558	1.47624	1.47683	1.47738	1.47795	1.47862	1.47942	1.4803	1.48119	1.48203	1.48281	1.48356	1.48436	1.4852	1.48605	1.48687	1.48763	1.48835	1.48904	1.48974	1.49045	1.49118	1.49193	1.4927	1.4935	1.4943	1.49509	1.49582	1.4965	1.49715	1.49781	1.49851	1.49921	1.49987	1.50046	1.50098	1.5015	1.50205	1.50267	1.50333
Sabini	1.56582	1.56654	1.56729	1.56806	1.5688	1.56949	1.57015	1.57084	1.57156	1.57225	1.57284	1.57334	1.57379	1.57423	1.57477	1.57545	1.57621	1.57698	1.57769	1.57835	1.579	1.57971	1.58048	1.58129	1.58208	1.58282	1.58352	1.5842	1.58488	1.58557	1.58625	1.58694	1.58763	1.58834	1.58904	1.58971	1.59031	1.59085	1.59137	1.59191	1.59248	1.59306	1.5936	1.59406	1.59445	1.59484	1.59527	1.59578	1.59634
Sabini	1.47847	1.47896	1.47953	1.48015	1.48079	1.48142	1.48205	1.48273	1.48345	1.48416	1.48478	1.48532	1.48583	1.48634	1.48696	1.48771	1.48856	1.48941	1.49021	1.49094	1.49163	1.49236	1.49313	1.4939	1.49465	1.49533	1.49599	1.49664	1.49731	1.49801	1.49874	1.49949	1.50026	1.50105	1.50184	1.50258	1.50325	1.50386	1.50442	1.50501	1.50562	1.50625	1.50684	1.50737	1.50785	1.50832	1.50883	1.50941	1.51003
Sabini	1.63377	1.63436	1.63498	1.6356	1.6362	1.63677	1.63734	1.63796	1.63863	1.63929	1.63984	1.64032	1.64074	1.64116	1.64166	1.6423	1.64302	1.64373	1.64439	1.64498	1.64556	1.64619	1.6469	1.64764	1.64837	1.64905	1.64969	1.65033	1.65098	1.65164	1.65231	1.653	1.65369	1.65439	1.65509	1.65574	1.65631	1.6568	1.65724	1.65771	1.65821	1.65872	1.65919	1.65959	1.65993	1.66028	1.66066	1.66112	1.66162
Sabini	1.46146	1.46213	1.46282	1.46352	1.46421	1.46485	1.46549	1.46617	1.46689	1.4676	1.46822	1.46879	1.46931	1.46986	1.4705	1.47128	1.47215	1.47303	1.47386	1.47463	1.47537	1.47616	1.47699	1.47783	1.47865	1.47941	1.48013	1.48084	1.48156	1.4823	1.48306	1.48384	1.48464	1.48546	1.48628	1.48707	1.48779	1.48845	1.48908	1.48972	1.49038	1.49105	1.49167	1.49222	1.49272	1.49321	1.49374	1.49434	1.49499
Sabini	1.56982	1.57057	1.5713	1.57202	1.57268	1.57327	1.57384	1.57444	1.57508	1.57572	1.57627	1.57675	1.57719	1.57763	1.57816	1.57882	1.57954	1.58026	1.58091	1.58149	1.58206	1.58269	1.58338	1.58413	1.58488	1.58559	1.58627	1.58694	1.5876	1.58827	1.58893	1.58958	1.59023	1.59088	1.59152	1.59214	1.59269	1.59321	1.59371	1.59426	1.59485	1.59547	1.59605	1.59656	1.59699	1.59741	1.59785	1.59835	1.59887
Sabini	1.47336	1.47405	1.4748	1.47559	1.47639	1.47715	1.4779	1.47866	1.47945	1.4802	1.48083	1.48139	1.4819	1.48241	1.48303	1.48379	1.48464	1.48552	1.48634	1.48711	1.48785	1.48863	1.48945	1.49028	1.49106	1.49179	1.49249	1.49317	1.49387	1.4946	1.49537	1.49615	1.49696	1.49779	1.49862	1.49941	1.50012	1.50076	1.50134	1.50194	1.50256	1.50318	1.50377	1.50429	1.50476	1.50523	1.50574	1.50633	1.50696
Sabini	1.61685	1.61751	1.61819	1.61889	1.61958	1.62023	1.62089	1.6216	1.62236	1.62311	1.62376	1.62433	1.62484	1.62534	1.62592	1.62663	1.6274	1.62817	1.62888	1.62951	1.63013	1.63081	1.63156	1.63236	1.63314	1.63388	1.63459	1.63528	1.63599	1.6367	1.63741	1.63813	1.63886	1.63959	1.64032	1.64101	1.64163	1.64219	1.64272	1.64327	1.64386	1.64445	1.64499	1.64544	1.64582	1.64618	1.64657	1.64702	1.64751
Sabini	1.47845	1.47902	1.47965	1.48034	1.48106	1.48177	1.4825	1.48328	1.4841	1.48491	1.48562	1.48624	1.48681	1.48737	1.48802	1.48879	1.48964	1.4905	1.49131	1.49206	1.49278	1.49355	1.49436	1.49519	1.49599	1.49672	1.49742	1.4981	1.49879	1.49951	1.50026	1.50103	1.50182	1.50263	1.50344	1.50422	1.50492	1.50555	1.50614	1.50674	1.50735	1.50797	1.50855	1.50906	1.50951	1.50996	1.51045	1.51101	1.51161
Sabini	1.59648	1.59687	1.59732	1.5978	1.5983	1.59881	1.59934	1.59995	1.60064	1.60134	1.60196	1.60253	1.60304	1.60354	1.60411	1.6048	1.60553	1.60623	1.60684	1.60737	1.60786	1.60842	1.60904	1.60971	1.61038	1.61102	1.61164	1.61226	1.61289	1.61353	1.61418	1.61482	1.61546	1.6161	1.61673	1.61732	1.61784	1.6183	1.61872	1.61918	1.61967	1.62018	1.62064	1.62103	1.62136	1.62168	1.62204	1.62248	1.62296
Sabini	1.49367	1.49444	1.49521	1.49596	1.49666	1.49728	1.49788	1.49849	1.49914	1.49978	1.50034	1.50084	1.50132	1.50182	1.50242	1.50317	1.50399	1.50482	1.50557	1.50624	1.50686	1.50752	1.50821	1.50892	1.50961	1.51026	1.51089	1.51153	1.51221	1.51292	1.51366	1.51442	1.51518	1.51594	1.51667	1.51734	1.51792	1.5184	1.51884	1.51928	1.51976	1.52026	1.52075	1.52119	1.5216	1.52202	1.52249	1.52304	1.52361
Sabini	1.63669	1.63772	1.6387	1.63962	1.64044	1.64116	1.64182	1.64249	1.64318	1.64385	1.64442	1.64492	1.64537	1.64583	1.64638	1.64707	1.64783	1.64857	1.64923	1.6498	1.65034	1.65093	1.65158	1.65228	1.65297	1.65363	1.65428	1.65493	1.65561	1.6563	1.65699	1.65768	1.65835	1.65901	1.65964	1.66021	1.66069	1.66109	1.66147	1.66188	1.66235	1.66285	1.66333	1.66375	1.66411	1.66447	1.66486	1.66532	1.66579
Sabini	1.46807	1.46878	1.46955	1.47036	1.47117	1.47195	1.47272	1.47352	1.47435	1.47516	1.47587	1.4765	1.47709	1.47768	1.47837	1.47919	1.4801	1.48101	1.48187	1.48266	1.48341	1.48421	1.48504	1.48588	1.4867	1.48747	1.48821	1.48895	1.48972	1.49052	1.49135	1.49219	1.49304	1.4939	1.49474	1.49553	1.49624	1.49686	1.49743	1.49802	1.49865	1.49929	1.49991	1.50048	1.501	1.50154	1.50212	1.50278	1.50347
Sabini	1.55661	1.55761	1.55857	1.55948	1.5603	1.56104	1.56172	1.56243	1.56316	1.56388	1.56451	1.5651	1.56564	1.5662	1.56686	1.56765	1.5685	1.56935	1.57011	1.57079	1.57143	1.57212	1.57287	1.57365	1.57443	1.57517	1.57591	1.57664	1.57739	1.57816	1.57894	1.57972	1.58049	1.58127	1.58202	1.58272	1.58334	1.58388	1.58439	1.58493	1.58551	1.5861	1.58666	1.58715	1.58759	1.58803	1.58852	1.58908	1.58967
Sabini	1.48847	1.48932	1.49016	1.491	1.49178	1.49249	1.49317	1.49387	1.49458	1.49527	1.49587	1.49639	1.49688	1.49738	1.49799	1.49874	1.49957	1.50042	1.50121	1.50194	1.50263	1.50336	1.50414	1.50492	1.50568	1.50638	1.50705	1.50772	1.50839	1.50909	1.50981	1.51054	1.51129	1.51206	1.51284	1.51357	1.51424	1.51485	1.51542	1.51602	1.51664	1.51726	1.51784	1.51833	1.51876	1.51916	1.51959	1.52009	1.52062
Sabini	1.60575	1.60675	1.60773	1.60868	1.60954	1.61032	1.61103	1.61175	1.61248	1.61316	1.61373	1.61422	1.61465	1.61508	1.61562	1.61629	1.61706	1.61784	1.61857	1.61924	1.61989	1.62062	1.6214	1.62222	1.62301	1.62375	1.62446	1.62514	1.62584	1.62654	1.62725	1.62797	1.6287	1.62945	1.6302	1.63091	1.63155	1.63212	1.63266	1.63321	1.6338	1.63439	1.63493	1.63539	1.63578	1.63615	1.63656	1.63704	1.63756
Sabini	1.45114	1.45205	1.45298	1.45392	1.45483	1.45568	1.4565	1.45733	1.45817	1.45898	1.45968	1.46031	1.46088	1.46146	1.46214	1.46296	1.46386	1.46478	1.46566	1.46647	1.46727	1.4681	1.46898	1.46987	1.47073	1.47154	1.47231	1.47306	1.47383	1.47462	1.47544	1.47627	1.47713	1.478	1.47886	1.47968	1.48043	1.48111	1.48174	1.48239	1.48306	1.48373	1.48438	1.48496	1.48549	1.48602	1.4866	1.48726	1.48795
Sabini	1.55638	1.55713	1.55789	1.55864	1.55936	1.56002	1.56064	1.56129	1.56197	1.56265	1.56324	1.56378	1.5643	1.56484	1.56548	1.56628	1.56715	1.56802	1.56881	1.56953	1.5702	1.57091	1.57167	1.57246	1.57324	1.57399	1.57474	1.57548	1.57626	1.57706	1.57787	1.57869	1.5795	1.5803	1.58108	1.5818	1.58243	1.58299	1.58351	1.58406	1.58466	1.58528	1.58588	1.58641	1.58689	1.58736	1.58787	1.58845	1.58906
Sabini	1.5008	1.50187	1.50287	1.5038	1.50461	1.5053	1.50591	1.50651	1.50712	1.50771	1.50821	1.50867	1.50911	1.50958	1.51016	1.51088	1.51168	1.51247	1.51319	1.51382	1.51441	1.51502	1.51568	1.51637	1.51705	1.51771	1.51836	1.51902	1.51972	1.52044	1.52118	1.52193	1.52267	1.52341	1.52413	1.52478	1.52536	1.52586	1.52633	1.52683	1.52736	1.52792	1.52846	1.52892	1.52932	1.52971	1.53012	1.53059	1.53107
Sabini	1.64012	1.64109	1.64201	1.64287	1.64365	1.64433	1.64495	1.64557	1.6462	1.64681	1.64731	1.64774	1.64811	1.64849	1.64897	1.6496	1.65031	1.65102	1.65168	1.65227	1.65285	1.65349	1.65421	1.65498	1.65574	1.65647	1.65717	1.65786	1.65856	1.65926	1.65996	1.66065	1.66133	1.662	1.66265	1.66324	1.66375	1.66419	1.6646	1.66504	1.66552	1.66603	1.6665	1.66691	1.66726	1.6676	1.66798	1.66844	1.66894
Sabini	1.48507	1.48569	1.48637	1.48711	1.48785	1.48856	1.48926	1.48998	1.49073	1.49144	1.49205	1.49259	1.49307	1.49357	1.49416	1.4949	1.49573	1.49657	1.49735	1.49808	1.49877	1.4995	1.50027	1.50105	1.5018	1.50249	1.50315	1.5038	1.50447	1.50516	1.50588	1.50661	1.50737	1.50814	1.50892	1.50967	1.51035	1.51097	1.51155	1.51215	1.51279	1.51342	1.51401	1.51452	1.51496	1.51537	1.51582	1.51632	1.51685
Sabini	1.58337	1.58374	1.58415	1.58461	1.58509	1.58557	1.58608	1.58667	1.58734	1.58802	1.58863	1.58917	1.58966	1.59015	1.5907	1.59137	1.59209	1.59279	1.59341	1.59395	1.59446	1.59503	1.59567	1.59637	1.59706	1.59773	1.59839	1.59904	1.5997	1.60038	1.60107	1.60175	1.60244	1.60313	1.60381	1.60445	1.60501	1.60552	1.60599	1.60649	1.60703	1.60757	1.60807	1.60849	1.60884	1.60918	1.60955	1.61	1.61048
Sabini	1.47628	1.47664	1.47712	1.47771	1.47836	1.47902	1.4797	1.48043	1.48119	1.48194	1.48257	1.48313	1.48364	1.48414	1.48475	1.48549	1.48631	1.48715	1.48794	1.48867	1.48938	1.49013	1.49092	1.49173	1.49251	1.49323	1.49393	1.49461	1.49531	1.49604	1.49679	1.49755	1.49833	1.49914	1.49993	1.5007	1.50139	1.50201	1.50261	1.50321	1.50385	1.5045	1.50511	1.50565	1.50613	1.50659	1.5071	1.50766	1.50826
Sabini	1.45164	1.45289	1.45411	1.4553	1.4564	1.4574	1.45833	1.45923	1.46012	1.46096	1.46167	1.46229	1.46285	1.4634	1.46404	1.46483	1.4657	1.46661	1.46748	1.4683	1.46913	1.47	1.47093	1.47187	1.47279	1.47363	1.47443	1.4752	1.47597	1.47675	1.47755	1.47837	1.47922	1.48011	1.48102	1.48191	1.48274	1.48352	1.48427	1.48502	1.48578	1.48653	1.48721	1.48781	1.48832	1.48883	1.48936	1.48996	1.49061
Sabini	1.61309	1.61373	1.61442	1.61518	1.61593	1.61665	1.61735	1.61809	1.61884	1.61956	1.62016	1.62066	1.6211	1.62153	1.62205	1.6227	1.62344	1.62419	1.62488	1.6255	1.62612	1.6268	1.62755	1.62834	1.62911	1.62985	1.63056	1.63126	1.63198	1.63271	1.63347	1.63423	1.635	1.63579	1.63657	1.63731	1.63796	1.63854	1.63906	1.63959	1.64014	1.64067	1.64114	1.64153	1.64183	1.64213	1.64246	1.64288	1.64336
Sabini	1.57657	1.57718	1.57783	1.5785	1.57916	1.57978	1.58041	1.58108	1.58179	1.5825	1.58311	1.58366	1.58415	1.58464	1.58522	1.58591	1.58667	1.58742	1.5881	1.5887	1.58929	1.58994	1.59066	1.59142	1.59219	1.59292	1.59364	1.59434	1.59506	1.59579	1.59652	1.59725	1.59798	1.59871	1.59944	1.60012	1.60073	1.60127	1.60178	1.60232	1.60289	1.60347	1.60401	1.60446	1.60485	1.60523	1.60565	1.60614	1.60667
Sabini	1.49908	1.49987	1.50066	1.50144	1.50217	1.50283	1.50345	1.50408	1.50473	1.50536	1.50589	1.50636	1.50679	1.50725	1.50782	1.50854	1.50934	1.51015	1.5109	1.51158	1.51222	1.5129	1.51361	1.51434	1.51505	1.51571	1.51636	1.51701	1.5177	1.51843	1.5192	1.51998	1.52077	1.52158	1.52236	1.52309	1.52372	1.52427	1.52475	1.52524	1.52574	1.52626	1.52673	1.52715	1.52751	1.52788	1.52829	1.52878	1.52931
Sabini	1.46988	1.47067	1.4715	1.47236	1.4732	1.474	1.47478	1.47558	1.4764	1.4772	1.47789	1.4785	1.47906	1.47963	1.48029	1.48108	1.48196	1.48285	1.48368	1.48445	1.4852	1.48599	1.48683	1.48769	1.48852	1.4893	1.49005	1.49079	1.49155	1.49233	1.49313	1.49394	1.49476	1.4956	1.49643	1.49722	1.49793	1.49856	1.49915	1.49975	1.50038	1.50101	1.50161	1.50215	1.50264	1.50313	1.50366	1.50426	1.50489
Sabini	1.64918	1.64991	1.65067	1.65145	1.65221	1.65291	1.65358	1.65428	1.655	1.65569	1.65627	1.65676	1.65719	1.65762	1.65814	1.65879	1.6595	1.66021	1.66085	1.66141	1.66194	1.66254	1.66321	1.66393	1.66465	1.66534	1.66601	1.66668	1.66737	1.66806	1.66875	1.66942	1.67008	1.67072	1.67134	1.6719	1.67238	1.67279	1.67317	1.67359	1.67405	1.67454	1.67499	1.67537	1.67569	1.67598	1.67632	1.67671	1.67715
Sabini	1.56185	1.56276	1.56366	1.56454	1.56535	1.5661	1.5668	1.56754	1.5683	1.56906	1.56973	1.57033	1.57089	1.57145	1.5721	1.57288	1.57372	1.57454	1.57528	1.57594	1.57657	1.57725	1.57799	1.57877	1.57956	1.58031	1.58106	1.5818	1.58257	1.58334	1.58412	1.58489	1.58565	1.5864	1.58713	1.58781	1.5884	1.58893	1.58943	1.58996	1.59055	1.59115	1.59173	1.59224	1.59268	1.59313	1.5936	1.59413	1.5947
Sabini	1.46216	1.46298	1.46382	1.46468	1.46552	1.46632	1.46711	1.46794	1.4688	1.46964	1.47039	1.47107	1.47169	1.47232	1.47303	1.47387	1.47477	1.47568	1.47653	1.47731	1.47806	1.47886	1.4797	1.48057	1.48141	1.48221	1.48298	1.48374	1.48452	1.48532	1.48614	1.48697	1.48781	1.48866	1.4895	1.4903	1.49102	1.49168	1.49231	1.49295	1.49363	1.49431	1.49496	1.49554	1.49607	1.49658	1.49713	1.49775	1.49839
Sabini	1.47124	1.47238	1.47349	1.47457	1.47557	1.47647	1.47729	1.47811	1.47893	1.47971	1.4804	1.48102	1.48161	1.48223	1.48296	1.48384	1.48481	1.48578	1.48669	1.48752	1.4883	1.48911	1.48994	1.49078	1.49159	1.49235	1.49308	1.49383	1.4946	1.4954	1.49624	1.4971	1.49797	1.49885	1.49972	1.50054	1.50128	1.50194	1.50256	1.50318	1.50384	1.50449	1.50512	1.50567	1.50616	1.50665	1.50718	1.50778	1.50843
Misccal-21	1.55565	1.55643	1.55722	1.55802	1.55879	1.55954	1.56029	1.56109	1.56194	1.5628	1.56358	1.5643	1.56496	1.56563	1.56638	1.56725	1.56817	1.56908	1.56991	1.57066	1.57137	1.57213	1.57295	1.57381	1.57465	1.57547	1.57626	1.57704	1.57784	1.57864	1.57945	1.58024	1.58103	1.58181	1.58257	1.58328	1.5839	1.58446	1.58499	1.58554	1.58614	1.58675	1.58733	1.58784	1.58828	1.58871	1.58918	1.58971	1.59027
Misccal-21	1.50785	1.50876	1.50967	1.51056	1.51139	1.51215	1.51288	1.51363	1.51441	1.51517	1.51583	1.51642	1.51696	1.51749	1.51811	1.51885	1.51965	1.52043	1.52114	1.52177	1.52237	1.52302	1.52372	1.52445	1.52517	1.52586	1.52651	1.52716	1.52782	1.52849	1.52917	1.52985	1.53054	1.53125	1.53195	1.53261	1.53321	1.53376	1.53427	1.5348	1.53535	1.5359	1.5364	1.5368	1.53712	1.53742	1.53775	1.53815	1.53859
Misccal-21	1.4415	1.4426	1.44371	1.44481	1.44586	1.44682	1.44773	1.44864	1.44954	1.4504	1.45116	1.45185	1.45249	1.45314	1.45391	1.45481	1.45581	1.45683	1.4578	1.45871	1.45959	1.46051	1.46146	1.46243	1.46336	1.46423	1.46506	1.46587	1.46669	1.46753	1.46839	1.46927	1.47016	1.47107	1.47199	1.47286	1.47368	1.47443	1.47514	1.47586	1.47661	1.47735	1.47805	1.47867	1.47923	1.47977	1.48035	1.48099	1.48167
Misccal-21	1.62547	1.6264	1.62732	1.62821	1.62903	1.62977	1.63047	1.63119	1.63192	1.63262	1.6332	1.63369	1.63411	1.63453	1.63503	1.63567	1.63638	1.6371	1.63776	1.63835	1.63893	1.63958	1.64028	1.64102	1.64175	1.64242	1.64306	1.64369	1.64434	1.64501	1.64571	1.64641	1.64714	1.64788	1.64861	1.6493	1.64989	1.65041	1.65087	1.65133	1.65181	1.65228	1.65271	1.65305	1.65333	1.6536	1.65392	1.65431	1.65474
Misccal-21	1.54751	1.54836	1.54924	1.55014	1.55102	1.55184	1.55263	1.55345	1.55429	1.55511	1.55583	1.55647	1.55708	1.55768	1.55838	1.55921	1.5601	1.56098	1.56179	1.56251	1.56319	1.56392	1.5647	1.5655	1.5663	1.56707	1.56781	1.56856	1.56933	1.57012	1.57092	1.57172	1.57251	1.57331	1.57409	1.57482	1.57547	1.57604	1.57658	1.57714	1.57775	1.57836	1.57894	1.57946	1.57991	1.58036	1.58085	1.58141	1.58201
Misccal-21	1.43071	1.43139	1.43213	1.43293	1.43374	1.43453	1.43532	1.43615	1.437	1.43783	1.43857	1.43924	1.43986	1.44048	1.4412	1.44205	1.44299	1.44393	1.44483	1.44566	1.44646	1.44729	1.44815	1.44902	1.44986	1.45064	1.45138	1.45212	1.45287	1.45365	1.45446	1.45529	1.45615	1.45703	1.45791	1.45877	1.45955	1.46027	1.46096	1.46166	1.46239	1.46312	1.46382	1.46445	1.46502	1.46559	1.46619	1.46686	1.46756
Misccal-21	1.44107	1.44211	1.44318	1.44427	1.44531	1.44629	1.44722	1.44814	1.44905	1.44992	1.45067	1.45134	1.45196	1.45259	1.45334	1.45423	1.45523	1.45626	1.45726	1.45821	1.45914	1.4601	1.4611	1.4621	1.46306	1.46395	1.46479	1.46561	1.46642	1.46726	1.46811	1.46898	1.46988	1.4708	1.47174	1.47265	1.47349	1.47428	1.47504	1.4758	1.47658	1.47736	1.47808	1.47872	1.47928	1.47982	1.48038	1.48101	1.48167
Misccal-21	1.58278	1.58355	1.58435	1.58517	1.58597	1.58673	1.58746	1.58821	1.58899	1.58975	1.59041	1.59098	1.59151	1.59204	1.59267	1.59345	1.59432	1.5952	1.59602	1.59678	1.59751	1.59828	1.59911	1.59995	1.60076	1.60152	1.60223	1.60292	1.60363	1.60435	1.60509	1.60585	1.60664	1.60745	1.60827	1.60906	1.60979	1.61045	1.61107	1.6117	1.61236	1.61301	1.61361	1.61413	1.61458	1.61501	1.61549	1.61604	1.61663
Misccal-21	1.54403	1.54487	1.54573	1.54659	1.54742	1.54819	1.54892	1.54966	1.55042	1.55116	1.5518	1.55237	1.5529	1.55344	1.55408	1.55487	1.55573	1.5566	1.5574	1.55813	1.55882	1.55955	1.56032	1.56111	1.56188	1.56259	1.56329	1.56398	1.56469	1.56542	1.56618	1.56694	1.56773	1.56852	1.56931	1.57005	1.57071	1.5713	1.57186	1.57244	1.57305	1.57368	1.57428	1.57482	1.5753	1.57579	1.57631	1.57691	1.57754
Misccal-21	1.4432	1.44403	1.4449	1.44579	1.44666	1.44748	1.44827	1.44908	1.4499	1.45071	1.45143	1.45208	1.4527	1.45334	1.45407	1.45496	1.45592	1.4569	1.45782	1.45867	1.45949	1.46033	1.4612	1.46209	1.46295	1.46376	1.46454	1.46532	1.46612	1.46694	1.46779	1.46866	1.46954	1.47043	1.47132	1.47216	1.47292	1.47362	1.47428	1.47496	1.47567	1.47639	1.47707	1.47769	1.47825	1.47881	1.47941	1.48007	1.48078
Misccal-21	1.44663	1.44771	1.44879	1.44986	1.45087	1.4518	1.45266	1.4535	1.45434	1.45514	1.45583	1.45645	1.45703	1.45763	1.45834	1.4592	1.46016	1.46114	1.46207	1.46294	1.46379	1.46467	1.46558	1.46649	1.46737	1.46819	1.46896	1.46972	1.47048	1.47126	1.47206	1.47287	1.4737	1.47455	1.4754	1.47621	1.47696	1.47765	1.47831	1.47899	1.4797	1.48042	1.4811	1.48171	1.48226	1.4828	1.48337	1.484	1.48467
Misccal-21	1.62235	1.62328	1.62417	1.62503	1.62581	1.62649	1.62711	1.62771	1.62832	1.6289	1.62935	1.62973	1.63007	1.63043	1.6309	1.63154	1.63227	1.63303	1.63372	1.63435	1.63495	1.6356	1.6363	1.63701	1.63771	1.63834	1.63896	1.63957	1.6402	1.64087	1.64156	1.64226	1.64299	1.64372	1.64444	1.64511	1.64568	1.64617	1.64661	1.64705	1.64753	1.64801	1.64846	1.64883	1.64914	1.64946	1.64982	1.65026	1.65074
Misccal-21	1.56868	1.56949	1.57029	1.57109	1.57184	1.57251	1.57314	1.57379	1.57446	1.57511	1.57566	1.57616	1.57661	1.57709	1.57768	1.57841	1.57922	1.58004	1.58079	1.58145	1.58208	1.58275	1.58347	1.58422	1.58495	1.58565	1.58633	1.58701	1.58772	1.58846	1.58921	1.58997	1.59072	1.59147	1.5922	1.59287	1.59344	1.59393	1.59438	1.59485	1.59535	1.59587	1.59637	1.5968	1.59718	1.59755	1.59797	1.59846	1.59898
Misccal-21	1.46042	1.46132	1.46225	1.46318	1.46407	1.46489	1.46565	1.4664	1.46716	1.46788	1.46849	1.46904	1.46956	1.47011	1.47077	1.47159	1.47252	1.47346	1.47435	1.47516	1.47594	1.47674	1.47755	1.47837	1.47914	1.47985	1.48054	1.48122	1.48193	1.48268	1.48347	1.48428	1.48514	1.48601	1.4869	1.48774	1.48851	1.48921	1.48986	1.49052	1.49119	1.49185	1.49246	1.49299	1.49344	1.49388	1.49435	1.49488	1.49546
Misccal-21	1.45284	1.45368	1.45458	1.45553	1.45647	1.45736	1.45823	1.45911	1.45999	1.46085	1.4616	1.46227	1.4629	1.46355	1.4643	1.4652	1.46619	1.4672	1.46816	1.46906	1.46992	1.47081	1.47174	1.47267	1.47355	1.47438	1.47516	1.47594	1.47672	1.47754	1.47838	1.47924	1.48014	1.48106	1.48199	1.48289	1.48372	1.4845	1.48523	1.48598	1.48674	1.48749	1.48819	1.48881	1.48936	1.48989	1.49046	1.49109	1.49177
Misccal-21	1.57711	1.57805	1.57899	1.57994	1.58086	1.58171	1.58254	1.5834	1.58429	1.58516	1.58593	1.58663	1.58727	1.58791	1.58864	1.5895	1.59045	1.59139	1.59226	1.59307	1.59386	1.59469	1.59558	1.59651	1.59741	1.59826	1.59907	1.59987	1.60067	1.60147	1.60229	1.60311	1.60395	1.60479	1.60564	1.60645	1.6072	1.60787	1.60852	1.60918	1.60987	1.61056	1.61121	1.61177	1.61226	1.61274	1.61327	1.61386	1.61451
Misccal-21	1.5611	1.56233	1.56351	1.56463	1.56564	1.56653	1.56732	1.56809	1.56884	1.56956	1.57016	1.57069	1.57118	1.57169	1.5723	1.57306	1.57391	1.57476	1.57554	1.57624	1.5769	1.5776	1.57834	1.57909	1.57983	1.58051	1.58117	1.58181	1.58246	1.58314	1.58382	1.58451	1.58522	1.58593	1.58665	1.58732	1.58792	1.58847	1.58898	1.58952	1.5901	1.59068	1.59121	1.59167	1.59205	1.59243	1.59284	1.59332	1.59385
Misccal-21	1.49169	1.4929	1.49404	1.49511	1.49605	1.49687	1.49759	1.4983	1.499	1.49967	1.50024	1.50076	1.50124	1.50176	1.50238	1.50315	1.504	1.50485	1.50563	1.50633	1.50698	1.50766	1.50837	1.50909	1.50978	1.51044	1.51108	1.51173	1.51241	1.51314	1.51389	1.51467	1.51547	1.51627	1.51706	1.51779	1.51843	1.51899	1.51948	1.51997	1.52048	1.52099	1.52145	1.52184	1.52217	1.5225	1.52287	1.52331	1.5238
Misccal-21	1.46312	1.46396	1.46485	1.46577	1.46667	1.46752	1.46832	1.46914	1.46997	1.47076	1.47145	1.47206	1.47263	1.47321	1.4739	1.47473	1.47566	1.4766	1.47748	1.47829	1.47907	1.47988	1.48071	1.48155	1.48235	1.4831	1.48381	1.48452	1.48526	1.48602	1.48681	1.48763	1.48846	1.48931	1.49015	1.49094	1.49165	1.49229	1.49288	1.49349	1.49412	1.49476	1.49538	1.49593	1.49643	1.49693	1.49747	1.49808	1.49873
Misccal-21	1.63506	1.63612	1.63716	1.63815	1.63906	1.63985	1.64055	1.64123	1.64189	1.6425	1.64297	1.64335	1.64367	1.64401	1.64446	1.64507	1.64577	1.6465	1.64718	1.64779	1.64838	1.64903	1.64971	1.65042	1.6511	1.65171	1.65229	1.65286	1.65345	1.65405	1.65468	1.65533	1.656	1.65669	1.65738	1.65802	1.65857	1.65904	1.65945	1.65986	1.66028	1.6607	1.66107	1.66138	1.66162	1.66189	1.66222	1.66265	1.66314
Misccal-21	1.52168	1.52288	1.52404	1.52516	1.52619	1.52711	1.52796	1.5288	1.52966	1.5305	1.53126	1.53197	1.53266	1.53339	1.53423	1.53522	1.5363	1.53737	1.53837	1.53927	1.54011	1.54098	1.54188	1.54279	1.54368	1.54453	1.54536	1.5462	1.54707	1.54796	1.54886	1.54978	1.55069	1.55161	1.5525	1.55334	1.5541	1.55478	1.55542	1.55609	1.5568	1.55752	1.55821	1.55883	1.5594	1.55995	1.56054	1.5612	1.56189
Misccal-21	1.49394	1.49442	1.49498	1.49558	1.4962	1.4968	1.4974	1.49804	1.49873	1.49941	1.50001	1.50056	1.50106	1.50159	1.50221	1.50297	1.50381	1.50464	1.5054	1.50608	1.50672	1.50738	1.50807	1.50879	1.50948	1.51013	1.51076	1.51139	1.51206	1.51276	1.51348	1.51423	1.51499	1.51576	1.51653	1.51725	1.5179	1.51848	1.51902	1.51958	1.52016	1.52074	1.52128	1.52174	1.52212	1.52249	1.52289	1.52334	1.52382
Misccal-21	1.43619	1.4369	1.43774	1.43868	1.43966	1.44063	1.44161	1.44261	1.44362	1.44459	1.44545	1.44623	1.44694	1.44767	1.44848	1.44944	1.45049	1.45156	1.45259	1.45356	1.45449	1.45545	1.45643	1.45741	1.45835	1.45921	1.46003	1.46083	1.46165	1.46251	1.4634	1.46432	1.46527	1.46626	1.46725	1.46821	1.46909	1.4699	1.47066	1.47142	1.4722	1.47298	1.47372	1.47438	1.47498	1.47558	1.47621	1.47691	1.47765
Misccal-21	1.60198	1.60235	1.60287	1.60351	1.60422	1.60495	1.6057	1.60652	1.60737	1.6082	1.60891	1.60952	1.61007	1.61061	1.61124	1.61201	1.61286	1.61371	1.6145	1.61522	1.61591	1.61665	1.61745	1.61827	1.61907	1.61982	1.62055	1.62127	1.62201	1.62278	1.62357	1.62437	1.62518	1.62599	1.62679	1.62754	1.62821	1.62879	1.62934	1.62989	1.63048	1.63108	1.63164	1.63213	1.63256	1.63298	1.63344	1.63397	1.63454
Misccal-21	1.55673	1.55783	1.55889	1.55992	1.56088	1.56175	1.56258	1.5634	1.56425	1.56507	1.56577	1.56641	1.56699	1.56756	1.56823	1.56902	1.56989	1.57075	1.57155	1.57228	1.57299	1.57375	1.57456	1.5754	1.57622	1.577	1.57773	1.57845	1.57917	1.57988	1.5806	1.58131	1.58203	1.58275	1.58346	1.58413	1.58473	1.58527	1.58579	1.58632	1.5869	1.58749	1.58805	1.58854	1.58898	1.58941	1.58988	1.59043	1.59103
Misccal-21	1.45433	1.45553	1.45671	1.45786	1.45894	1.45991	1.46079	1.46165	1.46249	1.46327	1.46394	1.46453	1.46508	1.46565	1.46633	1.46717	1.46812	1.46909	1.47002	1.47089	1.47172	1.47257	1.47344	1.4743	1.47511	1.47584	1.47652	1.47719	1.47787	1.47858	1.47933	1.48011	1.48093	1.48179	1.48266	1.4835	1.48426	1.48495	1.48558	1.4862	1.48683	1.48744	1.488	1.48849	1.48892	1.48936	1.48985	1.49043	1.49108
Misccal-21	1.46306	1.464	1.46496	1.4659	1.46681	1.46764	1.46843	1.46922	1.47002	1.47081	1.4715	1.47213	1.47273	1.47337	1.47412	1.47502	1.47602	1.47703	1.47797	1.47884	1.47965	1.48048	1.48133	1.48217	1.48298	1.48371	1.48442	1.48512	1.48586	1.48663	1.48744	1.48827	1.48913	1.49001	1.49088	1.4917	1.49244	1.4931	1.4937	1.4943	1.49493	1.49556	1.49616	1.4967	1.4972	1.49771	1.49826	1.49889	1.49956
Misccal-21	1.46311	1.46397	1.46486	1.46575	1.4666	1.46739	1.46815	1.46892	1.4697	1.47046	1.47113	1.47173	1.47229	1.47288	1.47359	1.47445	1.4754	1.47638	1.47731	1.47818	1.47901	1.47987	1.48077	1.48166	1.48251	1.48329	1.48403	1.48475	1.48549	1.48625	1.48704	1.48785	1.48869	1.48955	1.49041	1.49125	1.49201	1.4927	1.49335	1.494	1.49466	1.49532	1.49594	1.49647	1.49695	1.49743	1.49794	1.49854	1.49917
Misccal-21	1.49275	1.49331	1.49394	1.49462	1.49531	1.49598	1.49664	1.49734	1.49807	1.49878	1.49939	1.49993	1.50043	1.50094	1.50155	1.5023	1.50313	1.50396	1.50472	1.5054	1.50605	1.50673	1.50744	1.50817	1.50888	1.50954	1.51018	1.51083	1.51151	1.51222	1.51295	1.5137	1.51446	1.51523	1.51598	1.51668	1.51729	1.51782	1.51831	1.51881	1.51933	1.51987	1.52037	1.52082	1.52121	1.52159	1.52202	1.52251	1.52305
Misccal-21	1.42609	1.42719	1.42829	1.42937	1.43041	1.43138	1.43228	1.43318	1.43408	1.43494	1.43568	1.43635	1.43697	1.43761	1.43835	1.43923	1.44022	1.44123	1.44221	1.44314	1.44405	1.44501	1.446	1.44699	1.44795	1.44883	1.44967	1.45048	1.45129	1.4521	1.45294	1.45378	1.45465	1.45554	1.45644	1.45732	1.45814	1.4589	1.45964	1.46039	1.46118	1.46196	1.4627	1.46336	1.46394	1.46451	1.46511	1.46576	1.46644
Misccal-21	1.52204	1.52308	1.52413	1.52517	1.52616	1.52705	1.52789	1.52872	1.52955	1.53036	1.53106	1.5317	1.53231	1.53294	1.53368	1.53457	1.53555	1.53653	1.53744	1.53828	1.53908	1.53991	1.54078	1.54166	1.54252	1.54333	1.54412	1.54489	1.54569	1.54649	1.54732	1.54814	1.54898	1.54982	1.55065	1.55143	1.55215	1.5528	1.55342	1.55407	1.55474	1.55542	1.55606	1.55661	1.55709	1.55756	1.55804	1.55859	1.55916
Misccal-21	1.60141	1.60267	1.60388	1.60502	1.60605	1.60695	1.60773	1.60848	1.60921	1.6099	1.61046	1.61096	1.61141	1.61188	1.61247	1.61321	1.61404	1.61487	1.61564	1.61632	1.61697	1.61767	1.61842	1.61921	1.62	1.62075	1.62148	1.62222	1.62298	1.62376	1.62455	1.62534	1.62611	1.62688	1.62764	1.62834	1.62898	1.62955	1.6301	1.63069	1.63132	1.63198	1.63259	1.63312	1.63358	1.634	1.63444	1.63492	1.63543
Misccal-21	1.44485	1.44543	1.44609	1.44683	1.4476	1.44837	1.44914	1.44994	1.45076	1.45155	1.45223	1.45283	1.45338	1.45393	1.45457	1.45536	1.45625	1.45716	1.45803	1.45885	1.45965	1.46049	1.46136	1.46224	1.46308	1.46386	1.4646	1.46532	1.46607	1.46685	1.46766	1.46849	1.46935	1.47024	1.47113	1.47197	1.47275	1.47345	1.4741	1.47476	1.47545	1.47614	1.4768	1.47739	1.47793	1.47847	1.47904	1.47968	1.48036
Misccal-21	1.40921	1.41006	1.41095	1.41187	1.41279	1.41369	1.41456	1.41547	1.41641	1.41733	1.41816	1.41892	1.41965	1.42038	1.4212	1.42215	1.42318	1.42422	1.4252	1.42612	1.42702	1.42797	1.42896	1.42998	1.43098	1.43195	1.43289	1.43383	1.43479	1.43576	1.43676	1.43776	1.43877	1.43978	1.44078	1.44173	1.44261	1.44341	1.44418	1.44495	1.44576	1.44656	1.44734	1.44804	1.44869	1.44934	1.45003	1.45079	1.45159
Misccal-21	1.55716	1.55799	1.55881	1.55961	1.56036	1.56104	1.56168	1.56235	1.56305	1.56374	1.56435	1.5649	1.56541	1.56594	1.56657	1.56734	1.56819	1.56903	1.5698	1.57049	1.57114	1.57184	1.57258	1.57335	1.57411	1.57483	1.57552	1.57621	1.57691	1.57764	1.57839	1.57914	1.5799	1.58067	1.58144	1.58215	1.58279	1.58336	1.5839	1.58445	1.58503	1.58562	1.58619	1.58668	1.58712	1.58755	1.58804	1.5886	1.5892
Misccal-21	1.65061	1.65137	1.65211	1.65284	1.65353	1.65414	1.65472	1.65534	1.65598	1.6566	1.65713	1.65758	1.65798	1.65837	1.65886	1.65948	1.66017	1.66085	1.66145	1.66197	1.66247	1.66304	1.66367	1.66434	1.66502	1.66566	1.66629	1.66692	1.66756	1.6682	1.66885	1.66948	1.67012	1.67074	1.67135	1.67191	1.67239	1.67279	1.67316	1.67355	1.67398	1.67442	1.67482	1.67513	1.67537	1.6756	1.67587	1.67622	1.67661
Misccal-21	1.48049	1.48157	1.48261	1.4836	1.48452	1.48532	1.48606	1.48678	1.48751	1.48821	1.48881	1.48936	1.48987	1.49042	1.49109	1.4919	1.4928	1.4937	1.49453	1.49528	1.49597	1.49668	1.49742	1.49816	1.49887	1.49954	1.50021	1.50088	1.50161	1.50239	1.50322	1.50408	1.50496	1.50584	1.5067	1.5075	1.50818	1.50877	1.50928	1.5098	1.51032	1.51086	1.51137	1.51182	1.51224	1.51267	1.51316	1.51372	1.51433
Misccal-21	1.45472	1.45536	1.45611	1.45695	1.45782	1.45869	1.45956	1.46045	1.46137	1.46225	1.46301	1.4637	1.46433	1.46497	1.46571	1.46659	1.46757	1.46856	1.46951	1.47039	1.47125	1.47214	1.47306	1.47398	1.47487	1.47569	1.47647	1.47724	1.47803	1.47885	1.47971	1.48058	1.48149	1.48241	1.48334	1.48422	1.48503	1.48577	1.48645	1.48714	1.48783	1.48853	1.48917	1.48974	1.49025	1.49076	1.49132	1.49195	1.49263
Misccal-21	1.54649	1.5474	1.54831	1.5492	1.55003	1.55079	1.5515	1.55223	1.55299	1.55374	1.55441	1.55501	1.55559	1.55618	1.55687	1.55769	1.55859	1.55949	1.56031	1.56104	1.56173	1.56247	1.56324	1.56405	1.56483	1.56558	1.56631	1.56703	1.56776	1.5685	1.56926	1.57002	1.57078	1.57155	1.5723	1.573	1.57363	1.5742	1.57473	1.57528	1.57587	1.57646	1.57702	1.5775	1.57792	1.57833	1.57878	1.5793	1.57986
Misccal-21	1.60514	1.60571	1.60633	1.60699	1.60766	1.60831	1.60897	1.60969	1.61047	1.61124	1.61193	1.61254	1.6131	1.61365	1.61429	1.61505	1.61587	1.61668	1.61741	1.61807	1.6187	1.61939	1.62015	1.62094	1.62172	1.62246	1.62317	1.62387	1.62458	1.62529	1.62602	1.62675	1.62749	1.62825	1.62902	1.62976	1.63043	1.63105	1.63163	1.63223	1.63285	1.63345	1.634	1.63443	1.63478	1.6351	1.63544	1.63586	1.63633
Misccal-21	1.47335	1.47444	1.47551	1.47654	1.47751	1.47837	1.47916	1.47994	1.48072	1.48147	1.48212	1.48271	1.48327	1.48386	1.48458	1.48544	1.48639	1.48735	1.48824	1.48905	1.4898	1.49056	1.49134	1.49212	1.49287	1.49356	1.49423	1.4949	1.49562	1.49638	1.49718	1.49801	1.49887	1.49974	1.5006	1.50142	1.50215	1.5028	1.50341	1.50402	1.50466	1.5053	1.5059	1.50644	1.50693	1.5074	1.50792	1.50849	1.5091
Misccal-21	1.40783	1.40865	1.40952	1.41042	1.41132	1.41219	1.41306	1.41398	1.41494	1.4159	1.41678	1.4176	1.41839	1.41919	1.42007	1.42108	1.42215	1.42321	1.42422	1.42516	1.42608	1.42704	1.42805	1.42909	1.43012	1.43111	1.43207	1.43302	1.43398	1.43495	1.43592	1.43689	1.43787	1.43885	1.43983	1.44077	1.44163	1.44244	1.44321	1.444	1.44482	1.44564	1.44642	1.44712	1.44777	1.44841	1.4491	1.44985	1.45066
Misccal-21	1.54682	1.54805	1.54925	1.55039	1.55143	1.55234	1.55315	1.55392	1.55468	1.5554	1.55601	1.55656	1.55708	1.55763	1.5583	1.55912	1.56004	1.56096	1.56181	1.56257	1.56329	1.56403	1.56481	1.5656	1.56637	1.5671	1.56782	1.56853	1.56928	1.57004	1.57082	1.57161	1.57239	1.57317	1.57393	1.57463	1.57524	1.57578	1.57628	1.5768	1.57736	1.57794	1.57849	1.57897	1.57938	1.57979	1.58023	1.58073	1.58126
Misccal-21	1.62282	1.62383	1.62483	1.62581	1.62671	1.62752	1.62825	1.62897	1.62969	1.63035	1.63089	1.63134	1.63174	1.63216	1.63268	1.63337	1.63417	1.63499	1.63576	1.63647	1.63715	1.63787	1.63864	1.63941	1.64014	1.6408	1.64142	1.64202	1.64264	1.64328	1.64396	1.64466	1.64539	1.64613	1.64688	1.64758	1.6482	1.64872	1.64919	1.64966	1.65015	1.65064	1.65109	1.65147	1.65181	1.65214	1.65254	1.65301	1.65352
Misccal-21	1.4984	1.49971	1.50096	1.50214	1.50319	1.5041	1.50491	1.50569	1.50646	1.50719	1.50781	1.50836	1.50889	1.50944	1.51011	1.51093	1.51183	1.51274	1.51358	1.51433	1.51502	1.51574	1.51647	1.51722	1.51793	1.51859	1.51923	1.51987	1.52054	1.52124	1.52197	1.52271	1.52346	1.52422	1.52495	1.52563	1.52623	1.52674	1.5272	1.52768	1.52819	1.52871	1.52919	1.52961	1.52998	1.53034	1.53075	1.53123	1.53175
Misccal-21	1.55592	1.55671	1.55754	1.55841	1.55926	1.56008	1.56088	1.56171	1.56257	1.56342	1.56415	1.5648	1.5654	1.566	1.56668	1.5675	1.5684	1.56929	1.57013	1.57089	1.57163	1.57241	1.57324	1.5741	1.57492	1.57569	1.57641	1.5771	1.57779	1.57848	1.57917	1.57987	1.58057	1.58128	1.58199	1.58267	1.58328	1.58383	1.58434	1.58488	1.58545	1.58602	1.58655	1.58699	1.58738	1.58776	1.58818	1.58868	1.58923
Misccal-21	1.4908	1.4923	1.49372	1.49504	1.49621	1.49722	1.49811	1.49897	1.49979	1.50056	1.50121	1.50178	1.50232	1.50289	1.50358	1.50442	1.50537	1.50633	1.50723	1.50804	1.5088	1.50957	1.51035	1.51112	1.51183	1.51247	1.51307	1.51365	1.51427	1.51492	1.5156	1.51632	1.51706	1.51782	1.51857	1.51929	1.51993	1.52049	1.52102	1.52155	1.52212	1.5227	1.52326	1.52375	1.5242	1.52464	1.52512	1.52566	1.52623
Misccal-21	1.54655	1.54666	1.54667	1.54672	1.54689	1.54725	1.54776	1.54843	1.54916	1.54985	1.55039	1.55103	1.5517	1.55232	1.55292	1.55349	1.55406	1.55458	1.55509	1.5556	1.55619	1.55687	1.55763	1.55839	1.55909	1.55969	1.56023	1.56076	1.56133	1.56196	1.56262	1.56329	1.56395	1.56463	1.56536	1.56615	1.56694	1.56768	1.56832	1.56888	1.56938	1.5699	1.57045	1.571	1.57153	1.57203	1.57251	1.57301	1.57355
Misccal-21	1.46762	1.46793	1.46815	1.46842	1.4688	1.46937	1.47009	1.47096	1.47189	1.4728	1.47358	1.47446	1.47537	1.47625	1.4771	1.47794	1.47875	1.47952	1.48025	1.48098	1.48178	1.48266	1.48362	1.48459	1.48552	1.48637	1.48718	1.488	1.48885	1.48976	1.49069	1.4916	1.49249	1.49337	1.49429	1.49525	1.49623	1.49716	1.49803	1.49884	1.49963	1.50046	1.50132	1.5022	1.50305	1.50385	1.50461	1.50537	1.50615
Misccal-21	1.63293	1.63284	1.63264	1.6325	1.63248	1.63267	1.63304	1.63358	1.63421	1.63481	1.63527	1.63585	1.63645	1.637	1.63752	1.63799	1.63843	1.6388	1.63914	1.63949	1.63991	1.64045	1.64108	1.64175	1.64238	1.64294	1.64345	1.64396	1.6445	1.64509	1.6457	1.64627	1.64682	1.64738	1.64798	1.64864	1.64931	1.64995	1.65052	1.65101	1.65148	1.65197	1.65249	1.653	1.65347	1.65389	1.65427	1.65465	1.65506
HB-1307	1.68144	1.68136	1.68123	1.68118	1.68131	1.68166	1.68219	1.68291	1.6837	1.68445	1.68502	1.6857	1.6864	1.68702	1.6876	1.68813	1.68863	1.68907	1.68948	1.6899	1.69039	1.69101	1.69173	1.69248	1.69318	1.69381	1.69439	1.69497	1.6956	1.69627	1.69697	1.69764	1.69829	1.69892	1.69959	1.70029	1.701	1.70165	1.70221	1.70268	1.70313	1.7036	1.7041	1.70461	1.7051	1.70554	1.70596	1.7064	1.70688
HB-1307	1.59822	1.59826	1.59831	1.59848	1.59882	1.59937	1.60009	1.60095	1.60186	1.60271	1.60337	1.60412	1.60489	1.6056	1.60629	1.60696	1.60761	1.60821	1.60879	1.60938	1.61002	1.61075	1.61155	1.61235	1.61309	1.61375	1.61436	1.61499	1.61568	1.61644	1.61724	1.61804	1.61882	1.6196	1.62041	1.62126	1.62209	1.62286	1.62352	1.62411	1.62467	1.62526	1.6259	1.62656	1.62719	1.62781	1.6284	1.62901	1.62965
HB-1307	1.53905	1.53863	1.53829	1.53816	1.53828	1.53867	1.53928	1.54007	1.54092	1.54172	1.54234	1.54304	1.54371	1.54432	1.54488	1.54542	1.54593	1.54642	1.54689	1.54739	1.54798	1.54869	1.54947	1.55027	1.551	1.55164	1.55222	1.55278	1.55338	1.55403	1.5547	1.55537	1.55604	1.55672	1.55745	1.55823	1.55903	1.55977	1.56042	1.56098	1.5615	1.56202	1.56256	1.56311	1.56363	1.56412	1.56461	1.56513	1.5657
HB-1307	1.54955	1.54879	1.54815	1.54775	1.54765	1.54785	1.5483	1.54896	1.5497	1.5504	1.55093	1.55153	1.55212	1.55264	1.5531	1.55353	1.55394	1.55432	1.55469	1.55509	1.55558	1.55619	1.55687	1.55757	1.55821	1.55876	1.55926	1.55975	1.56028	1.56088	1.5615	1.56213	1.56273	1.56335	1.56401	1.56471	1.56541	1.56606	1.56662	1.56711	1.56758	1.56807	1.56859	1.56913	1.56964	1.57011	1.57055	1.57099	1.57145
HB-1307	1.69428	1.69392	1.69354	1.69328	1.69321	1.6934	1.69379	1.69438	1.69505	1.69568	1.69613	1.69668	1.69723	1.69772	1.69816	1.69855	1.69891	1.69922	1.6995	1.69979	1.70017	1.70069	1.7013	1.70195	1.70256	1.70309	1.70356	1.70404	1.70455	1.70512	1.70569	1.70624	1.70675	1.70725	1.70778	1.70836	1.70895	1.70949	1.70994	1.71032	1.71068	1.71108	1.71152	1.71198	1.71241	1.7128	1.71316	1.71353	1.71394
HB-1307	1.60859	1.60837	1.60809	1.6079	1.60788	1.60809	1.6085	1.6091	1.60979	1.61046	1.611	1.61166	1.61236	1.61303	1.61368	1.6143	1.61489	1.61542	1.6159	1.61638	1.61689	1.6175	1.61816	1.61883	1.61945	1.61999	1.6205	1.62102	1.62161	1.62227	1.62297	1.62365	1.62431	1.62497	1.62566	1.62639	1.62711	1.62779	1.62837	1.62889	1.62938	1.62991	1.63047	1.63104	1.63157	1.63205	1.6325	1.63296	1.63344
HB-1307	1.52437	1.5243	1.52417	1.52412	1.52424	1.52457	1.52508	1.52576	1.5265	1.52722	1.52779	1.52846	1.52916	1.52982	1.53046	1.53108	1.53169	1.53226	1.5328	1.53335	1.53396	1.53467	1.53544	1.53622	1.53694	1.53758	1.53816	1.53875	1.5394	1.5401	1.54084	1.54158	1.5423	1.54302	1.54378	1.54458	1.54537	1.54611	1.54676	1.54733	1.54788	1.54846	1.54908	1.54971	1.55033	1.55092	1.55149	1.55207	1.55267
HB-1307	1.55548	1.55473	1.55406	1.55362	1.55347	1.55363	1.55406	1.55471	1.55548	1.55623	1.55683	1.55752	1.55821	1.55883	1.5594	1.55994	1.56044	1.56089	1.56132	1.56176	1.56225	1.56285	1.56351	1.56417	1.56476	1.56526	1.56569	1.56612	1.5666	1.56715	1.56775	1.56836	1.56899	1.56966	1.57039	1.57118	1.57199	1.57274	1.5734	1.57396	1.57447	1.57498	1.57549	1.57601	1.57648	1.57692	1.57734	1.57778	1.57827
HB-1307	1.68775	1.68722	1.68668	1.68627	1.6861	1.6862	1.68654	1.6871	1.68775	1.68837	1.68882	1.68937	1.68992	1.69041	1.69085	1.69125	1.69163	1.69197	1.6923	1.69265	1.69308	1.69364	1.69429	1.69496	1.69556	1.69607	1.6965	1.69692	1.69738	1.6979	1.69844	1.69898	1.6995	1.70005	1.70065	1.70132	1.702	1.70262	1.70315	1.7036	1.704	1.70442	1.70487	1.70532	1.70574	1.70612	1.70649	1.70689	1.70732
HB-1307	1.63598	1.63561	1.6352	1.63491	1.63481	1.63497	1.63534	1.63591	1.63657	1.63722	1.63772	1.63833	1.63898	1.63957	1.64013	1.64065	1.64113	1.64155	1.64191	1.64226	1.64265	1.64314	1.64369	1.64425	1.64477	1.64523	1.64565	1.6461	1.64662	1.64723	1.64787	1.6485	1.64911	1.64972	1.65034	1.65099	1.65163	1.6522	1.65268	1.65308	1.65346	1.65388	1.65435	1.65484	1.65531	1.65576	1.65618	1.65663	1.65709
HB-1307	1.47921	1.47932	1.47936	1.47945	1.4797	1.48016	1.48081	1.48163	1.48254	1.48342	1.48418	1.48504	1.48592	1.48675	1.48755	1.48831	1.48904	1.48971	1.49033	1.49095	1.49162	1.49238	1.4932	1.49404	1.49483	1.49556	1.49624	1.49693	1.49767	1.49848	1.49931	1.50013	1.50094	1.50174	1.50259	1.50347	1.50437	1.50522	1.50599	1.5067	1.50739	1.50811	1.50887	1.50964	1.51039	1.5111	1.51179	1.5125	1.51323
HB-1307	1.55618	1.55597	1.5557	1.55552	1.5555	1.5557	1.55609	1.55664	1.55726	1.55784	1.55827	1.55879	1.55934	1.55985	1.56034	1.5608	1.56125	1.56166	1.56204	1.56242	1.56286	1.56338	1.56397	1.56455	1.56508	1.56551	1.56591	1.56632	1.56679	1.56735	1.56795	1.56855	1.56916	1.56977	1.57043	1.57112	1.57181	1.57244	1.57297	1.57341	1.57382	1.57426	1.57474	1.57523	1.5757	1.57616	1.57659	1.57706	1.57756
HB-1307	1.67478	1.67414	1.67353	1.67309	1.67291	1.67305	1.67345	1.67409	1.67483	1.67555	1.6761	1.67675	1.6774	1.67797	1.67848	1.67895	1.67938	1.67976	1.68013	1.68053	1.68101	1.68163	1.68234	1.68307	1.68374	1.68432	1.68484	1.68534	1.68589	1.68648	1.68711	1.68771	1.68831	1.68892	1.68959	1.69032	1.69106	1.69175	1.69236	1.69289	1.69339	1.69392	1.69448	1.69505	1.69559	1.69608	1.69654	1.69702	1.69751
HB-1307	1.60897	1.60866	1.60832	1.6081	1.60808	1.60832	1.60879	1.60945	1.61021	1.61094	1.61152	1.6122	1.6129	1.61354	1.61412	1.61466	1.61515	1.61557	1.61594	1.6163	1.61671	1.61724	1.61784	1.61848	1.61908	1.61962	1.62014	1.62069	1.6213	1.62198	1.62269	1.62338	1.62405	1.62472	1.62542	1.62616	1.6269	1.62758	1.62818	1.62871	1.62922	1.62976	1.63034	1.63092	1.63148	1.63199	1.63247	1.63296	1.63348
HB-1307	1.48901	1.48905	1.48903	1.48907	1.48927	1.48969	1.49029	1.49105	1.49188	1.49268	1.49334	1.4941	1.49488	1.49563	1.49635	1.49705	1.49773	1.49836	1.49897	1.49958	1.50024	1.50099	1.50179	1.5026	1.50335	1.50402	1.50465	1.50529	1.50599	1.50676	1.50757	1.50837	1.50917	1.50997	1.51081	1.51168	1.51255	1.51336	1.51409	1.51475	1.51539	1.51606	1.51678	1.51752	1.51824	1.51893	1.51959	1.52027	1.52097
HB-1307	1.53163	1.53154	1.53135	1.53123	1.53128	1.53155	1.53202	1.53268	1.53342	1.53414	1.53471	1.53539	1.53608	1.53672	1.53732	1.53789	1.53843	1.53892	1.53938	1.53983	1.54034	1.54094	1.5416	1.54226	1.54286	1.54336	1.5438	1.54425	1.54476	1.54533	1.54594	1.54656	1.54718	1.54783	1.54853	1.54928	1.55005	1.55076	1.55138	1.55193	1.55244	1.55298	1.55354	1.55413	1.5547	1.55524	1.55577	1.55632	1.5569
HB-1307	1.64832	1.64821	1.64802	1.64789	1.64793	1.64821	1.6487	1.64938	1.65014	1.65087	1.65145	1.65214	1.65285	1.6535	1.6541	1.65466	1.65517	1.65563	1.65604	1.65644	1.65691	1.65748	1.65813	1.6588	1.65942	1.65996	1.66045	1.66095	1.66151	1.66214	1.6628	1.66345	1.66409	1.66474	1.66544	1.66619	1.66696	1.66768	1.66831	1.66887	1.66939	1.66994	1.67051	1.67108	1.67161	1.6721	1.67256	1.67303	1.67353
HB-1307	1.63246	1.63211	1.6317	1.63139	1.63127	1.6314	1.63177	1.63234	1.63301	1.63367	1.63418	1.63481	1.63545	1.63602	1.63654	1.63701	1.63742	1.63775	1.63803	1.6383	1.63863	1.63908	1.63962	1.6402	1.64076	1.64125	1.64172	1.64221	1.64277	1.64337	1.644	1.64459	1.64514	1.64567	1.64622	1.64682	1.64741	1.64797	1.64846	1.64889	1.64933	1.64982	1.65036	1.65093	1.65146	1.65195	1.65239	1.65282	1.65327
HB-1307	1.50352	1.50317	1.50286	1.50271	1.5028	1.50317	1.50375	1.50452	1.50537	1.50619	1.50686	1.50762	1.50839	1.5091	1.50977	1.51042	1.51104	1.51161	1.51215	1.5127	1.51329	1.51398	1.51473	1.5155	1.5162	1.51683	1.51742	1.51803	1.51869	1.51943	1.5202	1.52097	1.52172	1.52248	1.52327	1.52409	1.5249	1.52566	1.52634	1.52695	1.52753	1.52816	1.52883	1.52953	1.53021	1.53088	1.53152	1.53219	1.53288
HB-1307	1.55412	1.55369	1.55326	1.55296	1.55288	1.55306	1.55346	1.55406	1.55475	1.5554	1.5559	1.55649	1.55709	1.55764	1.55814	1.55861	1.55905	1.55944	1.55979	1.56014	1.56054	1.56104	1.56159	1.56215	1.56264	1.56304	1.56338	1.56374	1.56415	1.56465	1.56519	1.56575	1.56632	1.56691	1.56756	1.56826	1.56896	1.56961	1.57015	1.5706	1.571	1.57141	1.57185	1.5723	1.57273	1.57313	1.57354	1.57398	1.57447
HB-1307	1.66185	1.66171	1.66146	1.66126	1.66123	1.66144	1.66187	1.66251	1.66324	1.66396	1.66454	1.66524	1.66595	1.66661	1.66721	1.66777	1.66827	1.66871	1.6691	1.66949	1.66994	1.6705	1.67114	1.67182	1.67244	1.67299	1.67349	1.674	1.67455	1.67517	1.67582	1.67646	1.67709	1.67773	1.67842	1.67918	1.67995	1.68067	1.68131	1.68186	1.68237	1.68291	1.68347	1.68402	1.68454	1.68502	1.68547	1.68594	1.68645
HB-1307	1.63169	1.63131	1.63089	1.63058	1.63048	1.63065	1.63105	1.63165	1.63237	1.63306	1.63361	1.63426	1.63493	1.63553	1.63607	1.63654	1.63696	1.63729	1.63757	1.63784	1.63816	1.6386	1.63913	1.63971	1.64026	1.64076	1.64124	1.64173	1.64228	1.64287	1.64349	1.64407	1.64461	1.64513	1.64569	1.64628	1.6469	1.64747	1.64799	1.64845	1.64891	1.64942	1.64996	1.65051	1.65102	1.65148	1.6519	1.65232	1.65276
HB-1307	1.50802	1.5079	1.50773	1.50766	1.50778	1.50814	1.50873	1.50951	1.51039	1.51124	1.51195	1.51276	1.51357	1.51432	1.51503	1.5157	1.51634	1.51693	1.51749	1.51807	1.51871	1.51945	1.52027	1.52112	1.52191	1.52263	1.52331	1.52399	1.52472	1.52551	1.52633	1.52714	1.52795	1.52876	1.52961	1.5305	1.53141	1.53226	1.53302	1.53371	1.53438	1.53507	1.5358	1.53654	1.53726	1.53794	1.5386	1.53928	1.53998
HB-1307	1.53771	1.5374	1.53709	1.53689	1.53691	1.53718	1.53767	1.53834	1.53908	1.53978	1.54032	1.54094	1.54155	1.54211	1.54262	1.54309	1.54354	1.54395	1.54433	1.54472	1.54518	1.54574	1.54637	1.54702	1.54762	1.54813	1.54861	1.54909	1.54963	1.55025	1.5509	1.55155	1.55219	1.55284	1.55352	1.55424	1.55496	1.55563	1.55621	1.55672	1.55721	1.55774	1.55831	1.5589	1.55947	1.56002	1.56053	1.56105	1.56159
HB-1307	1.67333	1.67323	1.67297	1.67272	1.67261	1.67273	1.67306	1.67359	1.67423	1.67486	1.67535	1.67596	1.6766	1.67718	1.6777	1.67818	1.6786	1.67894	1.67924	1.67953	1.67989	1.68037	1.68094	1.68156	1.68214	1.68265	1.68311	1.68358	1.6841	1.68467	1.68525	1.68581	1.68635	1.68688	1.68747	1.68811	1.68877	1.6894	1.68994	1.69042	1.69088	1.69135	1.69186	1.69235	1.69281	1.6932	1.69356	1.69393	1.69433
HB-1307	1.6146	1.61455	1.61438	1.61425	1.61427	1.61452	1.61496	1.61559	1.61631	1.61702	1.61758	1.61827	1.61899	1.61966	1.62029	1.62086	1.62139	1.62183	1.62222	1.62258	1.62298	1.62347	1.62403	1.62462	1.62518	1.62568	1.62616	1.62668	1.62728	1.62795	1.62866	1.62935	1.63002	1.63067	1.63135	1.63204	1.63272	1.63334	1.63386	1.6343	1.63473	1.6352	1.63572	1.63627	1.6368	1.63732	1.63783	1.63836	1.63893
HB-1307	1.49823	1.49801	1.49778	1.49766	1.49775	1.4981	1.49866	1.49941	1.50024	1.50105	1.50171	1.50247	1.50323	1.50395	1.50463	1.50528	1.5059	1.50646	1.507	1.50753	1.50811	1.50878	1.5095	1.51022	1.51089	1.51147	1.51201	1.51256	1.51317	1.51387	1.5146	1.51535	1.5161	1.51686	1.51767	1.51853	1.51939	1.52019	1.5209	1.52153	1.52213	1.52275	1.52341	1.52408	1.52472	1.52533	1.52593	1.52655	1.5272
HB-1307	1.54755	1.54705	1.54659	1.5463	1.54625	1.54648	1.54692	1.54754	1.54824	1.54887	1.54933	1.54987	1.55039	1.55085	1.55127	1.55167	1.55205	1.5524	1.55273	1.55307	1.55348	1.55398	1.55454	1.55509	1.55557	1.55595	1.55627	1.55661	1.55701	1.5575	1.55805	1.55862	1.55921	1.55984	1.56051	1.56124	1.56196	1.56261	1.56316	1.56361	1.56401	1.56443	1.56488	1.56535	1.56582	1.56627	1.56673	1.56722	1.56776
HB-1307	1.65955	1.65929	1.65894	1.65868	1.65861	1.65879	1.6592	1.65981	1.66051	1.6612	1.66172	1.66236	1.663	1.66358	1.6641	1.66458	1.66501	1.66538	1.66571	1.66604	1.66644	1.66695	1.66756	1.66819	1.66879	1.66931	1.66979	1.67029	1.67085	1.67148	1.67214	1.67279	1.67341	1.67403	1.67469	1.67538	1.67606	1.67669	1.67723	1.6777	1.67814	1.67863	1.67918	1.67975	1.68031	1.68085	1.68136	1.68189	1.68243
HB-1307	1.62777	1.62773	1.62759	1.62751	1.62757	1.62786	1.62833	1.62897	1.62968	1.63035	1.63087	1.63149	1.63213	1.63271	1.63325	1.63375	1.6342	1.63458	1.63491	1.63522	1.6356	1.63608	1.63664	1.63723	1.6378	1.63831	1.6388	1.63932	1.63991	1.64057	1.64125	1.6419	1.64253	1.64314	1.64378	1.64444	1.64511	1.64572	1.64625	1.64672	1.64718	1.64768	1.64823	1.6488	1.64934	1.64984	1.65031	1.6508	1.65131
HB-1307	1.51127	1.51125	1.51115	1.51111	1.51125	1.5116	1.51216	1.51288	1.51367	1.51443	1.51504	1.51573	1.51644	1.51709	1.51771	1.5183	1.51886	1.51939	1.51988	1.52039	1.52095	1.52161	1.52233	1.52305	1.52372	1.52431	1.52485	1.52539	1.526	1.52667	1.52739	1.52811	1.52883	1.52956	1.53033	1.53114	1.53196	1.53272	1.53339	1.53398	1.53454	1.53512	1.53574	1.53638	1.537	1.53759	1.53817	1.53877	1.5394
HB-1307	1.5434	1.54305	1.54265	1.54234	1.54223	1.54238	1.54275	1.54333	1.54401	1.54467	1.54521	1.54585	1.54651	1.54713	1.54769	1.54822	1.54871	1.54913	1.5495	1.54986	1.55026	1.55075	1.5513	1.55186	1.55237	1.55281	1.5532	1.55362	1.5541	1.55466	1.55526	1.55587	1.55648	1.5571	1.55777	1.55848	1.55919	1.55986	1.56043	1.56092	1.56138	1.56186	1.56237	1.56289	1.56338	1.56385	1.5643	1.56476	1.56527
HB-1307	1.69042	1.68974	1.68907	1.68859	1.68837	1.68846	1.68882	1.68941	1.6901	1.69077	1.69126	1.69184	1.69242	1.69293	1.69337	1.69377	1.69413	1.69444	1.69471	1.695	1.69537	1.69586	1.69643	1.69702	1.69755	1.698	1.69838	1.69877	1.69921	1.69971	1.70025	1.70079	1.70133	1.70188	1.70249	1.70316	1.70384	1.70446	1.70498	1.70542	1.70582	1.70624	1.70669	1.70714	1.70756	1.70795	1.70831	1.70871	1.70914
HB-1307	1.63689	1.63674	1.63646	1.63621	1.63612	1.63626	1.63661	1.63715	1.63779	1.63841	1.63889	1.63949	1.64011	1.64068	1.6412	1.64168	1.64211	1.64247	1.64277	1.64306	1.6434	1.64385	1.64437	1.64492	1.64543	1.64588	1.6463	1.64673	1.64723	1.6478	1.6484	1.64899	1.64956	1.65013	1.65074	1.65138	1.65203	1.65262	1.65311	1.65353	1.65393	1.65436	1.65482	1.65531	1.65578	1.65621	1.65663	1.65707	1.65754
HB-1307	1.51007	1.50983	1.50961	1.50952	1.50965	1.51003	1.51063	1.5114	1.51225	1.51305	1.51368	1.51441	1.51513	1.51581	1.51645	1.51707	1.51767	1.51824	1.51878	1.51932	1.51992	1.52062	1.52137	1.52212	1.52281	1.52341	1.52397	1.52453	1.52516	1.52587	1.52662	1.52738	1.52814	1.52892	1.52972	1.53057	1.53141	1.53219	1.53288	1.53348	1.53406	1.53467	1.53532	1.536	1.53666	1.53731	1.53794	1.53859	1.53927
HB-1307	1.5424	1.54225	1.54203	1.54189	1.54192	1.54217	1.54261	1.54322	1.54389	1.54452	1.54499	1.54555	1.54613	1.54667	1.54717	1.54766	1.54811	1.54853	1.54891	1.54928	1.54971	1.55023	1.5508	1.55136	1.55187	1.55229	1.55268	1.55308	1.55355	1.5541	1.55471	1.55532	1.55593	1.55655	1.55722	1.55792	1.55862	1.55926	1.55979	1.56025	1.56067	1.56112	1.56161	1.56212	1.56261	1.56308	1.56354	1.56402	1.56454
HB-1307	1.62979	1.62948	1.62909	1.62879	1.62869	1.62886	1.62928	1.62993	1.63069	1.63146	1.63211	1.63287	1.63365	1.63436	1.63501	1.6356	1.63612	1.63656	1.63694	1.63731	1.63774	1.63829	1.63893	1.63962	1.64029	1.64091	1.6415	1.64211	1.64278	1.64349	1.64423	1.64493	1.6456	1.64626	1.64694	1.64767	1.64842	1.64912	1.64976	1.65034	1.6509	1.65151	1.65215	1.65281	1.65342	1.65398	1.6545	1.65502	1.65555
HB-1307	1.61739	1.61705	1.61667	1.61638	1.6163	1.61648	1.61688	1.61748	1.61818	1.61886	1.61941	1.62008	1.62077	1.62141	1.622	1.62254	1.62302	1.62343	1.62378	1.6241	1.62447	1.62494	1.62548	1.62605	1.62658	1.62706	1.62751	1.628	1.62855	1.62917	1.62982	1.63045	1.63106	1.63167	1.63231	1.63299	1.63368	1.63433	1.6349	1.63541	1.63591	1.63645	1.63703	1.63762	1.63816	1.63866	1.63911	1.63956	1.64003
HB-1307	1.52396	1.52378	1.52357	1.52345	1.52352	1.52384	1.52437	1.52508	1.52588	1.52665	1.52727	1.52798	1.5287	1.52936	1.52998	1.53056	1.53111	1.53162	1.53209	1.53256	1.53309	1.53372	1.5344	1.5351	1.53573	1.53628	1.53678	1.53729	1.53786	1.5385	1.53919	1.53989	1.54059	1.54131	1.54207	1.54288	1.54368	1.54443	1.54508	1.54564	1.54618	1.54673	1.54733	1.54794	1.54855	1.54914	1.54972	1.55033	1.55097
HB-1307	1.55502	1.55454	1.55403	1.55365	1.5535	1.55361	1.55396	1.5545	1.55514	1.55576	1.55621	1.55677	1.55733	1.55783	1.55828	1.5587	1.55909	1.55943	1.55975	1.56007	1.56045	1.56094	1.56149	1.56205	1.56256	1.56297	1.56334	1.56372	1.56415	1.56466	1.56521	1.56577	1.56634	1.56692	1.56755	1.56822	1.5689	1.56952	1.57005	1.5705	1.57092	1.57137	1.57185	1.57236	1.57285	1.57332	1.57378	1.57426	1.57477
HB-1307	1.67293	1.67259	1.67216	1.6718	1.67165	1.67178	1.67215	1.67276	1.67348	1.67419	1.67476	1.67544	1.67612	1.67673	1.67726	1.67774	1.67815	1.67849	1.67878	1.67908	1.67945	1.67994	1.68054	1.68117	1.68177	1.68229	1.68277	1.68326	1.6838	1.68439	1.68499	1.68558	1.68614	1.68669	1.6873	1.68795	1.68863	1.68926	1.68982	1.6903	1.69077	1.69128	1.69182	1.69237	1.6929	1.69338	1.69383	1.69429	1.69477
HB-1307	1.608	1.60764	1.60728	1.60706	1.60706	1.60734	1.60783	1.60853	1.6093	1.61003	1.6106	1.61126	1.61193	1.61253	1.61308	1.6136	1.61408	1.61451	1.6149	1.61529	1.61574	1.61631	1.61694	1.6176	1.6182	1.61874	1.61923	1.61973	1.62029	1.62091	1.62157	1.6222	1.62282	1.62343	1.62409	1.6248	1.62552	1.62619	1.62679	1.62734	1.62787	1.62843	1.62904	1.62966	1.63025	1.63078	1.63128	1.63178	1.63229
HB-1307	1.49827	1.49795	1.49766	1.49753	1.49764	1.49802	1.49863	1.49943	1.50032	1.50116	1.50184	1.50261	1.50336	1.50406	1.50471	1.50532	1.50591	1.50645	1.50698	1.50751	1.50811	1.50881	1.50956	1.51033	1.51103	1.51165	1.51221	1.51278	1.51341	1.51411	1.51484	1.51559	1.51634	1.51711	1.51792	1.51878	1.51963	1.52043	1.52114	1.52176	1.52235	1.52296	1.52359	1.52424	1.52487	1.52546	1.52604	1.52665	1.52728
HB-1307	1.53079	1.53065	1.53046	1.53035	1.53043	1.53074	1.53124	1.53191	1.53266	1.53336	1.53391	1.53454	1.53517	1.53576	1.5363	1.53681	1.5373	1.53774	1.53815	1.53857	1.53905	1.53963	1.54027	1.54093	1.54153	1.54205	1.54252	1.543	1.54352	1.54411	1.54472	1.54533	1.54593	1.54654	1.5472	1.54792	1.54866	1.54936	1.54999	1.55056	1.55112	1.55171	1.55232	1.55294	1.55352	1.55406	1.55455	1.55505	1.55556
HB-1307	1.64613	1.64628	1.64627	1.64625	1.64636	1.64669	1.6472	1.64789	1.64867	1.64942	1.65001	1.65072	1.65144	1.6521	1.65271	1.65328	1.65379	1.65424	1.65465	1.65505	1.65551	1.65609	1.65675	1.65745	1.65811	1.6587	1.65926	1.65983	1.66045	1.66113	1.66184	1.66253	1.6632	1.66386	1.66457	1.66531	1.66607	1.66677	1.6674	1.66795	1.66848	1.66905	1.66966	1.67029	1.67088	1.67144	1.67197	1.67251	1.67309
HB-1307	1.57461	1.57434	1.57409	1.57399	1.57413	1.57456	1.57522	1.57609	1.57704	1.57797	1.57872	1.57956	1.5804	1.58116	1.58187	1.58253	1.58316	1.58372	1.58425	1.58478	1.58536	1.58604	1.58678	1.58753	1.58822	1.58883	1.58939	1.58997	1.59062	1.59136	1.59215	1.59295	1.59375	1.59457	1.59543	1.59633	1.59723	1.59806	1.59878	1.59942	1.60002	1.60064	1.6013	1.60198	1.60265	1.6033	1.60394	1.6046	1.60531
HB-1307	1.50047	1.49994	1.49946	1.49919	1.4992	1.49953	1.50014	1.50098	1.50192	1.50286	1.50364	1.50449	1.50532	1.50607	1.50674	1.50736	1.50794	1.50847	1.50897	1.5095	1.51011	1.51085	1.51167	1.51253	1.51335	1.5141	1.51478	1.51546	1.51618	1.51693	1.51771	1.51847	1.51921	1.51996	1.52076	1.52162	1.5225	1.52334	1.52411	1.52482	1.5255	1.52621	1.52695	1.5277	1.52842	1.5291	1.52975	1.53041	1.5311
HB-1307	1.54876	1.54824	1.54774	1.54741	1.54731	1.54749	1.5479	1.54853	1.54924	1.54994	1.55048	1.55111	1.55175	1.55233	1.55287	1.55337	1.55383	1.55423	1.55459	1.55493	1.55533	1.55582	1.55637	1.55694	1.55746	1.55791	1.55832	1.55876	1.55927	1.55986	1.5605	1.56114	1.56177	1.5624	1.56306	1.56375	1.56444	1.56506	1.56558	1.56602	1.56644	1.56689	1.5674	1.56794	1.56847	1.56899	1.56951	1.57005	1.57062
HB-1307	1.67931	1.67905	1.67871	1.67846	1.67841	1.67862	1.67906	1.6797	1.68043	1.68113	1.68165	1.68227	1.68289	1.68343	1.68391	1.68434	1.68473	1.68507	1.68536	1.68567	1.68606	1.68657	1.68716	1.68778	1.68835	1.68883	1.68926	1.68969	1.69017	1.69071	1.69128	1.69184	1.6924	1.69296	1.69357	1.69424	1.69493	1.69556	1.69611	1.69657	1.697	1.69745	1.69793	1.69842	1.69888	1.6993	1.69969	1.7001	1.70053
HB-1307	1.62309	1.62322	1.62322	1.62324	1.6234	1.62376	1.62429	1.62499	1.62575	1.62647	1.62702	1.62766	1.62832	1.62891	1.62946	1.62996	1.63042	1.63081	1.63116	1.6315	1.6319	1.63241	1.633	1.63362	1.6342	1.63472	1.63521	1.63572	1.6363	1.63695	1.63763	1.6383	1.63894	1.63958	1.64025	1.64095	1.64165	1.64229	1.64284	1.64331	1.64377	1.64426	1.6448	1.64536	1.6459	1.64641	1.64689	1.64739	1.64792
HB-1966	1.65319	1.65322	1.6531	1.65299	1.65302	1.65329	1.65377	1.65446	1.65525	1.65603	1.65668	1.65745	1.65823	1.65896	1.65963	1.66024	1.6608	1.66128	1.66171	1.66213	1.66261	1.66321	1.6639	1.66463	1.66533	1.66597	1.66657	1.66719	1.66786	1.66859	1.66934	1.67007	1.67077	1.67147	1.6722	1.67298	1.67376	1.67449	1.67514	1.6757	1.67624	1.6768	1.6774	1.678	1.67857	1.6791	1.67961	1.68014	1.68071
HB-1966	1.48902	1.48898	1.48892	1.48897	1.48923	1.48972	1.49042	1.49128	1.49221	1.4931	1.49382	1.49461	1.4954	1.49613	1.49681	1.49747	1.49809	1.49867	1.49923	1.4998	1.50044	1.50118	1.50199	1.5028	1.50357	1.50425	1.50489	1.50554	1.50625	1.50702	1.50783	1.50864	1.50944	1.51024	1.51109	1.51197	1.51285	1.51368	1.51441	1.51506	1.51569	1.51635	1.51705	1.51776	1.51846	1.51913	1.51977	1.52043	1.52112
HB-1966	1.56195	1.56163	1.56129	1.56107	1.56104	1.56127	1.56171	1.56234	1.56304	1.56372	1.56423	1.56483	1.56544	1.56598	1.56648	1.56694	1.56736	1.56773	1.56807	1.5684	1.56879	1.56928	1.56983	1.5704	1.5709	1.57133	1.57171	1.57211	1.57257	1.57311	1.57369	1.57427	1.57484	1.57542	1.57604	1.57669	1.57733	1.57791	1.5784	1.5788	1.57918	1.5796	1.58006	1.58057	1.58107	1.58156	1.58205	1.58256	1.5831
HB-1966	1.63342	1.63334	1.63313	1.63296	1.63294	1.63315	1.63355	1.63414	1.63483	1.63549	1.63601	1.63665	1.63732	1.63794	1.63852	1.63905	1.63954	1.63996	1.64033	1.64067	1.64106	1.64154	1.64209	1.64266	1.64317	1.64362	1.64403	1.64446	1.64497	1.64555	1.64618	1.64681	1.64743	1.64806	1.64872	1.64942	1.65012	1.65075	1.65128	1.65173	1.65214	1.65258	1.65307	1.65357	1.65405	1.6545	1.65494	1.65539	1.65588
HB-1966	1.67498	1.67511	1.67507	1.67502	1.6751	1.67539	1.67586	1.67652	1.67725	1.67795	1.67849	1.67914	1.67981	1.68042	1.68098	1.68151	1.68199	1.68242	1.68279	1.68317	1.68362	1.68418	1.68482	1.68548	1.68609	1.68662	1.68709	1.68757	1.68809	1.68869	1.68931	1.68992	1.69052	1.69114	1.6918	1.69252	1.69326	1.69395	1.69455	1.69507	1.69555	1.69606	1.69659	1.69713	1.69764	1.69812	1.69857	1.69904	1.69954
HB-1966	1.4859	1.48588	1.48586	1.48596	1.48627	1.48683	1.4876	1.48856	1.48958	1.49057	1.49139	1.49229	1.49319	1.49402	1.4948	1.49554	1.49625	1.49691	1.49754	1.49817	1.49887	1.49967	1.50054	1.50143	1.50227	1.50305	1.5038	1.50457	1.50541	1.50631	1.50725	1.50819	1.50911	1.51002	1.51096	1.51192	1.51287	1.51376	1.51456	1.51528	1.51599	1.51672	1.5175	1.5183	1.51908	1.51983	1.52055	1.52129	1.52205
HB-1966	1.52793	1.52787	1.52775	1.5277	1.52783	1.52818	1.52872	1.52943	1.53021	1.53095	1.53154	1.53223	1.53292	1.53357	1.53419	1.53477	1.53534	1.53585	1.53632	1.53678	1.53728	1.53786	1.53849	1.53913	1.53972	1.54023	1.54072	1.54124	1.54184	1.54253	1.54328	1.54404	1.54479	1.54553	1.54629	1.54707	1.54783	1.5485	1.54907	1.54956	1.55003	1.55054	1.55111	1.55172	1.55234	1.55295	1.55355	1.55416	1.55479
HB-1966	1.59552	1.59553	1.59546	1.59544	1.59559	1.59595	1.59651	1.59724	1.59805	1.59883	1.59947	1.60022	1.60101	1.60176	1.60248	1.60317	1.60382	1.60441	1.60494	1.60545	1.606	1.60663	1.60731	1.608	1.60863	1.60918	1.6097	1.61025	1.61087	1.61157	1.61232	1.61305	1.61377	1.6145	1.61525	1.61605	1.61684	1.61757	1.61821	1.61877	1.61931	1.61989	1.62051	1.62116	1.62178	1.62237	1.62294	1.62353	1.62415
HB-1966	1.67121	1.67101	1.67073	1.67051	1.67049	1.67073	1.6712	1.67188	1.67265	1.6734	1.674	1.67469	1.6754	1.67603	1.67661	1.67714	1.67762	1.67804	1.67841	1.67879	1.67922	1.67978	1.68041	1.68106	1.68166	1.68218	1.68264	1.68312	1.68366	1.68428	1.68493	1.68558	1.68621	1.68685	1.68753	1.68825	1.68897	1.68962	1.69017	1.69064	1.69107	1.69153	1.69204	1.69256	1.69307	1.69355	1.69401	1.69448	1.69498
HB-1966	1.50243	1.5023	1.50217	1.50215	1.50235	1.50281	1.50348	1.50433	1.50525	1.50613	1.50685	1.50765	1.50845	1.50919	1.50988	1.51055	1.5112	1.51182	1.51241	1.51302	1.51369	1.51447	1.51531	1.51616	1.51695	1.51764	1.51828	1.51891	1.51958	1.5203	1.52106	1.52182	1.52257	1.52334	1.52415	1.52503	1.52592	1.52677	1.52754	1.52825	1.52893	1.52964	1.53037	1.53111	1.53181	1.53248	1.53311	1.53377	1.53445
HB-1966	1.55118	1.55069	1.55021	1.54989	1.54981	1.55003	1.55048	1.55116	1.55193	1.55268	1.55328	1.55397	1.55466	1.55529	1.55586	1.5564	1.55689	1.55733	1.55773	1.55811	1.55856	1.55909	1.5597	1.56031	1.56087	1.56135	1.56179	1.56224	1.56277	1.56337	1.56402	1.56468	1.56533	1.56599	1.56669	1.56742	1.56815	1.56881	1.56937	1.56985	1.5703	1.57078	1.5713	1.57186	1.57241	1.57295	1.57348	1.57404	1.57463
HB-1966	1.60432	1.60424	1.60409	1.60402	1.60412	1.60445	1.60498	1.60569	1.60647	1.60723	1.60783	1.60855	1.60928	1.60996	1.6106	1.61119	1.61174	1.61221	1.61263	1.61304	1.61349	1.61404	1.61466	1.61531	1.61593	1.61648	1.61702	1.6176	1.61824	1.61895	1.61969	1.62041	1.62109	1.62176	1.62244	1.62315	1.62384	1.62447	1.62502	1.6255	1.62597	1.62649	1.62707	1.62767	1.62825	1.6288	1.62932	1.62985	1.6304
HB-1966	1.66426	1.66384	1.66341	1.66313	1.66311	1.66339	1.66394	1.66473	1.66563	1.66652	1.66725	1.66807	1.66889	1.66962	1.67028	1.67087	1.67141	1.67186	1.67227	1.67267	1.67314	1.67374	1.67443	1.67516	1.67585	1.67646	1.67704	1.67762	1.67825	1.67894	1.67966	1.68034	1.681	1.68166	1.68236	1.68311	1.68387	1.68459	1.68523	1.68581	1.68637	1.68698	1.68762	1.68828	1.68891	1.68949	1.69004	1.69059	1.69116
HB-1966	1.51565	1.51541	1.5151	1.51506	1.51543	1.51621	1.51718	1.51816	1.51898	1.51956	1.51995	1.52069	1.52165	1.52259	1.52342	1.5241	1.52472	1.52538	1.52617	1.52712	1.52811	1.52902	1.52975	1.53029	1.53074	1.53124	1.53186	1.5326	1.53338	1.53412	1.53478	1.53538	1.536	1.53669	1.53747	1.53826	1.53898	1.53958	1.54008	1.54058	1.54117	1.54196	1.54288	1.54383	1.54469	1.5454	1.546	1.54658	1.54724
HB-1966	1.53665	1.53594	1.53518	1.53475	1.53475	1.53521	1.53588	1.53659	1.53717	1.53753	1.53772	1.53829	1.53909	1.5399	1.54062	1.54118	1.5417	1.54227	1.54297	1.54382	1.54472	1.54553	1.54614	1.54656	1.54689	1.54725	1.54773	1.54834	1.54899	1.54959	1.55012	1.5506	1.5511	1.5517	1.55238	1.5531	1.55375	1.55428	1.55471	1.55514	1.55566	1.55636	1.5572	1.55806	1.55882	1.55943	1.55993	1.56042	1.56098
HB-1966	1.63112	1.63075	1.63024	1.63	1.63016	1.63074	1.63151	1.63228	1.63286	1.63319	1.6333	1.63379	1.63452	1.63523	1.63583	1.63628	1.63666	1.63711	1.6377	1.63848	1.63931	1.64006	1.64062	1.64099	1.64126	1.64158	1.64202	1.64259	1.64321	1.64378	1.64426	1.64469	1.64514	1.64568	1.64631	1.64696	1.64754	1.64798	1.6483	1.64861	1.64901	1.64959	1.65031	1.65105	1.6517	1.6522	1.65259	1.65298	1.65346
HB-1966	1.67769	1.67713	1.67646	1.6761	1.67617	1.67671	1.67745	1.67821	1.6788	1.67914	1.67928	1.67981	1.68059	1.68136	1.68203	1.68254	1.68298	1.68348	1.68413	1.68496	1.68584	1.68663	1.68721	1.6876	1.68789	1.68822	1.6887	1.6893	1.68995	1.69056	1.69108	1.69154	1.69202	1.6926	1.69328	1.69399	1.69462	1.69512	1.69549	1.69586	1.69633	1.69699	1.69778	1.6986	1.69931	1.69985	1.70028	1.70071	1.70123
HB-1966	1.51671	1.51641	1.51601	1.51586	1.51609	1.51673	1.51755	1.51838	1.51903	1.51946	1.5197	1.5203	1.52113	1.52196	1.5227	1.52331	1.52387	1.52449	1.52525	1.52617	1.52715	1.52805	1.52875	1.52927	1.52969	1.53014	1.53072	1.5314	1.53214	1.53282	1.53343	1.53399	1.53458	1.53526	1.53604	1.53685	1.5376	1.53823	1.53875	1.53927	1.53989	1.54067	1.54158	1.5425	1.54332	1.54398	1.54453	1.54508	1.54571
HB-1966	1.55867	1.55802	1.5573	1.55688	1.55689	1.55735	1.55801	1.55868	1.5592	1.55947	1.55955	1.55999	1.56064	1.5613	1.56184	1.56225	1.5626	1.56302	1.56359	1.56434	1.56514	1.56587	1.5664	1.56675	1.56701	1.5673	1.56771	1.56825	1.56883	1.56937	1.56984	1.57025	1.57069	1.57121	1.57182	1.57245	1.573	1.57342	1.57372	1.57402	1.57441	1.57499	1.57571	1.57647	1.57714	1.57767	1.57809	1.5785	1.57899
HB-1966	1.58469	1.58443	1.584	1.58379	1.58394	1.58451	1.58525	1.586	1.58659	1.58696	1.58715	1.58772	1.58854	1.58937	1.5901	1.59068	1.5912	1.59176	1.59245	1.5933	1.5942	1.59501	1.59562	1.59604	1.59638	1.59675	1.59725	1.59787	1.59853	1.59915	1.59969	1.60018	1.6007	1.60133	1.60207	1.60286	1.60359	1.60421	1.60472	1.60522	1.60582	1.60657	1.60745	1.60832	1.60909	1.60968	1.61015	1.61063	1.61119
HB-1966	1.65908	1.65848	1.65778	1.65741	1.65748	1.65803	1.65879	1.65958	1.66019	1.66055	1.6607	1.66124	1.66201	1.66277	1.66342	1.6639	1.66432	1.66481	1.66545	1.66628	1.66718	1.66801	1.66865	1.6691	1.66946	1.66987	1.6704	1.67105	1.67174	1.67236	1.67288	1.67334	1.67381	1.67439	1.67507	1.67581	1.6765	1.67707	1.67754	1.67802	1.67861	1.67939	1.68029	1.68121	1.682	1.68261	1.68309	1.68355	1.68409
HB-1966	1.49984	1.4995	1.49905	1.49887	1.49908	1.49971	1.50053	1.50137	1.50205	1.5025	1.50278	1.50341	1.50426	1.50513	1.5059	1.50654	1.50714	1.50781	1.50861	1.50958	1.51059	1.51152	1.51226	1.51281	1.51327	1.51376	1.51437	1.5151	1.51588	1.51662	1.5173	1.51794	1.51862	1.51938	1.52023	1.52111	1.52191	1.52258	1.52313	1.52367	1.52429	1.52507	1.52599	1.52693	1.52778	1.52849	1.5291	1.52972	1.53042
HB-1966	1.53969	1.53895	1.53814	1.53766	1.53763	1.53807	1.53873	1.53943	1.53998	1.54032	1.54048	1.541	1.54175	1.5425	1.54314	1.54364	1.54408	1.54457	1.5452	1.54599	1.54683	1.54758	1.54813	1.54849	1.54875	1.54905	1.54946	1.55001	1.55062	1.5512	1.55174	1.55225	1.55282	1.55349	1.55427	1.55509	1.55582	1.55641	1.55686	1.55727	1.55774	1.55836	1.55909	1.55984	1.5605	1.56103	1.56148	1.56196	1.56256
HB-1966	1.59458	1.59406	1.59343	1.59308	1.59315	1.59368	1.59441	1.59516	1.59575	1.59611	1.59629	1.59685	1.59765	1.59845	1.59915	1.5997	1.60018	1.60072	1.60139	1.60223	1.60311	1.60391	1.60452	1.60494	1.60528	1.60568	1.60622	1.60689	1.60763	1.60832	1.60894	1.6095	1.61007	1.61072	1.61146	1.61221	1.61288	1.61342	1.61384	1.61426	1.61478	1.61549	1.61634	1.61722	1.61801	1.61864	1.61916	1.61968	1.62028
HB-1966	1.68458	1.68395	1.68321	1.68277	1.68276	1.68321	1.68386	1.68451	1.68496	1.68515	1.68512	1.68548	1.68609	1.6867	1.6872	1.68757	1.68789	1.68828	1.68884	1.68958	1.69039	1.6911	1.69161	1.6919	1.69209	1.69231	1.69266	1.69315	1.6937	1.6942	1.69465	1.69504	1.69548	1.69603	1.69669	1.69739	1.69801	1.69848	1.69883	1.69915	1.69957	1.70015	1.70087	1.70161	1.70223	1.70269	1.70304	1.70338	1.70382
HB-1966	1.51558	1.51531	1.51487	1.51466	1.5148	1.51535	1.51608	1.51682	1.5174	1.51777	1.51797	1.51854	1.51935	1.52018	1.52091	1.5215	1.52204	1.52262	1.52332	1.52418	1.52508	1.52589	1.52652	1.52698	1.52735	1.52778	1.52834	1.52902	1.52977	1.53047	1.53109	1.53166	1.53225	1.53291	1.53366	1.53444	1.53514	1.53573	1.53621	1.5367	1.53728	1.53804	1.53893	1.53983	1.54064	1.54128	1.5418	1.54231	1.54289
HB-1966	1.52635	1.52624	1.52588	1.52567	1.52577	1.52625	1.52689	1.52752	1.52799	1.52824	1.52832	1.52878	1.52949	1.53021	1.53084	1.53133	1.53177	1.53227	1.53291	1.53371	1.53456	1.53534	1.53594	1.53635	1.53668	1.53705	1.53754	1.53815	1.53881	1.53943	1.53998	1.54048	1.54103	1.54168	1.54243	1.54321	1.54394	1.54453	1.54501	1.54546	1.546	1.54669	1.54749	1.54831	1.54904	1.54962	1.55011	1.55062	1.55122
HB-1966	1.6158	1.61513	1.61434	1.61383	1.61374	1.61412	1.61471	1.61533	1.6158	1.61605	1.61612	1.61658	1.61728	1.61799	1.61858	1.61901	1.61937	1.61978	1.62033	1.62105	1.62182	1.62252	1.62304	1.62338	1.62364	1.62396	1.62442	1.62502	1.62566	1.62626	1.62678	1.62723	1.6277	1.62827	1.62893	1.62963	1.63027	1.63077	1.63117	1.63156	1.63205	1.63271	1.6335	1.63429	1.63497	1.63548	1.63586	1.63625	1.63672
HB-1966	1.67157	1.6709	1.67017	1.66978	1.66985	1.67039	1.67114	1.67189	1.67244	1.6727	1.67273	1.67312	1.67374	1.67434	1.67482	1.67516	1.67546	1.67584	1.67639	1.67715	1.67797	1.67873	1.67928	1.67963	1.67988	1.68016	1.68056	1.68109	1.68167	1.6822	1.68267	1.68309	1.68355	1.68413	1.68482	1.68554	1.68619	1.68669	1.68705	1.6874	1.68783	1.68842	1.68915	1.68989	1.69054	1.69102	1.6914	1.69179	1.69227
HB-1966	1.47479	1.47483	1.47471	1.47478	1.47518	1.47595	1.47688	1.47779	1.47851	1.47901	1.47931	1.47996	1.48082	1.4817	1.48249	1.48315	1.48378	1.48447	1.48531	1.48632	1.48738	1.48838	1.48918	1.48981	1.49035	1.49093	1.49162	1.49242	1.49327	1.49407	1.49481	1.49549	1.49621	1.49701	1.49791	1.49883	1.49969	1.50043	1.50106	1.50168	1.50238	1.50325	1.50424	1.50524	1.50616	1.50693	1.50759	1.50825	1.50898
HB-1966	1.52314	1.52289	1.52244	1.52218	1.52226	1.52272	1.52336	1.52398	1.52445	1.5247	1.52478	1.52524	1.52594	1.52666	1.52729	1.52778	1.52822	1.52869	1.5293	1.53005	1.53084	1.53155	1.53207	1.53242	1.53269	1.53302	1.53348	1.53408	1.53473	1.53535	1.53589	1.53637	1.53687	1.53745	1.53811	1.5388	1.53943	1.53993	1.54034	1.54076	1.54128	1.54199	1.54284	1.54372	1.5445	1.54513	1.54565	1.54615	1.54672
HB-1966	1.60026	1.59989	1.59936	1.59907	1.59917	1.5997	1.60044	1.60118	1.60176	1.6021	1.60227	1.60281	1.60361	1.60441	1.6051	1.60565	1.60614	1.60668	1.60737	1.60822	1.60912	1.60994	1.61056	1.61099	1.61134	1.61172	1.61224	1.61289	1.61359	1.61424	1.61482	1.61533	1.61588	1.61651	1.61725	1.61802	1.61872	1.6193	1.61977	1.62025	1.62082	1.62159	1.62248	1.62339	1.62419	1.62483	1.62534	1.62585	1.62643
HB-1966	1.65696	1.65668	1.65618	1.65588	1.65593	1.6564	1.65704	1.65768	1.65814	1.65837	1.65842	1.65888	1.65962	1.66038	1.66104	1.66155	1.66199	1.66248	1.66309	1.66387	1.66469	1.66541	1.66594	1.66629	1.66656	1.6669	1.66741	1.66806	1.66878	1.66946	1.67004	1.67056	1.67107	1.67166	1.67232	1.67299	1.67358	1.67404	1.67438	1.67473	1.67519	1.67586	1.67668	1.67754	1.6783	1.6789	1.67938	1.67984	1.68038
HB-1966	1.63163	1.63074	1.62983	1.62929	1.62923	1.62966	1.63033	1.63102	1.63154	1.6318	1.63185	1.63226	1.6329	1.63352	1.63404	1.6344	1.63471	1.63509	1.63564	1.63637	1.63716	1.63788	1.63841	1.63873	1.63896	1.63923	1.63962	1.64012	1.64068	1.64119	1.64163	1.64201	1.64243	1.64294	1.64356	1.64422	1.64481	1.64526	1.64561	1.64594	1.64637	1.64697	1.64771	1.64846	1.64911	1.6496	1.64998	1.65036	1.65083
HB-1966	1.63202	1.63098	1.62992	1.62925	1.62908	1.62945	1.63007	1.63075	1.63128	1.63158	1.63169	1.63216	1.63286	1.63355	1.63411	1.63451	1.63485	1.63525	1.63581	1.63654	1.63733	1.63804	1.63855	1.63885	1.63905	1.63927	1.6396	1.64005	1.64055	1.64101	1.6414	1.64175	1.64215	1.64268	1.64333	1.64402	1.64466	1.64516	1.64554	1.64589	1.64633	1.64693	1.64765	1.64838	1.649	1.64947	1.64983	1.6502	1.65067
HB-1966	1.51803	1.51721	1.51637	1.51586	1.51582	1.51625	1.51692	1.51764	1.51823	1.5186	1.51881	1.51937	1.52016	1.52095	1.52163	1.52218	1.52266	1.5232	1.52388	1.52471	1.5256	1.52641	1.52704	1.52747	1.52782	1.5282	1.52871	1.52933	1.53001	1.53066	1.53124	1.53179	1.53236	1.53304	1.53381	1.53461	1.53535	1.53595	1.53644	1.53692	1.53748	1.53821	1.53906	1.53993	1.54069	1.5413	1.5418	1.5423	1.54287
HB-1966	1.65816	1.65777	1.65723	1.65695	1.65708	1.65764	1.65838	1.6591	1.65963	1.6599	1.65995	1.66039	1.66108	1.66178	1.66238	1.66284	1.66325	1.66374	1.66437	1.66519	1.66606	1.66685	1.66743	1.66781	1.6681	1.66843	1.66889	1.66949	1.67015	1.67077	1.67131	1.67179	1.6723	1.6729	1.6736	1.67433	1.67499	1.67551	1.6759	1.67629	1.67678	1.67745	1.67825	1.67907	1.67978	1.68033	1.68076	1.6812	1.68173
HB-1966	1.50618	1.50579	1.50531	1.50511	1.5053	1.50591	1.5067	1.5075	1.50812	1.50851	1.5087	1.50924	1.51001	1.51079	1.51148	1.51205	1.51259	1.51319	1.51393	1.51483	1.51577	1.51663	1.51729	1.51774	1.5181	1.51848	1.51899	1.51962	1.52032	1.521	1.52162	1.52222	1.52286	1.5236	1.52442	1.52526	1.52602	1.52664	1.52712	1.52758	1.52813	1.52883	1.52967	1.53055	1.53134	1.532	1.53257	1.53316	1.53382
HB-1966	1.51867	1.51823	1.51768	1.51739	1.51747	1.51797	1.51865	1.51932	1.51982	1.5201	1.52019	1.52065	1.52133	1.52204	1.52265	1.52314	1.52358	1.52408	1.52472	1.52551	1.52635	1.5271	1.52766	1.52804	1.52832	1.52864	1.52909	1.52966	1.53028	1.53087	1.5314	1.53188	1.53239	1.53301	1.53372	1.53447	1.53517	1.53575	1.53622	1.53668	1.53724	1.53796	1.5388	1.53966	1.54041	1.54101	1.5415	1.54198	1.54255
HB-1966	1.61511	1.61435	1.61348	1.6129	1.61277	1.61312	1.61371	1.61434	1.61482	1.61508	1.61516	1.61562	1.61632	1.61702	1.61759	1.61801	1.61837	1.61878	1.61935	1.6201	1.62091	1.62166	1.62221	1.62259	1.62288	1.62321	1.62367	1.62424	1.62487	1.62543	1.62592	1.62636	1.62682	1.62739	1.62806	1.62877	1.62942	1.62993	1.63034	1.63073	1.63122	1.63189	1.63268	1.63349	1.63419	1.63473	1.63515	1.63556	1.63606
HB-1966	1.69778	1.69697	1.69609	1.69554	1.69544	1.69582	1.69641	1.697	1.69741	1.69756	1.69749	1.69782	1.69841	1.699	1.6995	1.69985	1.70016	1.70053	1.70106	1.70177	1.70253	1.7032	1.70364	1.70387	1.704	1.70417	1.70447	1.70492	1.70543	1.7059	1.70631	1.70667	1.70708	1.70759	1.70819	1.70883	1.70939	1.7098	1.71008	1.71035	1.71071	1.71125	1.71192	1.71262	1.71321	1.71363	1.71394	1.71426	1.71467
HB-1966	1.50421	1.50376	1.5032	1.50292	1.50303	1.50358	1.50432	1.5051	1.50573	1.50615	1.50641	1.50702	1.50786	1.50871	1.50946	1.51007	1.51063	1.51124	1.51198	1.51288	1.51383	1.5147	1.51538	1.51589	1.51631	1.51678	1.51737	1.51809	1.51886	1.51958	1.52024	1.52085	1.52148	1.5222	1.52301	1.52384	1.52461	1.52524	1.52576	1.52627	1.52687	1.52764	1.52853	1.52945	1.53028	1.53097	1.53157	1.53218	1.53288
HB-1966	1.54404	1.54384	1.5434	1.54312	1.54316	1.54357	1.54415	1.54472	1.54513	1.54531	1.54533	1.54574	1.5464	1.54708	1.54768	1.54814	1.54856	1.54903	1.54963	1.55038	1.55119	1.5519	1.55242	1.55276	1.55301	1.5533	1.55373	1.55428	1.55489	1.55546	1.55596	1.55641	1.55689	1.55746	1.55812	1.55881	1.55943	1.55992	1.5603	1.56067	1.56114	1.56179	1.56258	1.56338	1.56409	1.56465	1.5651	1.56554	1.56606
HB-1966	1.61228	1.61187	1.61129	1.61095	1.61099	1.61146	1.61211	1.61276	1.61322	1.61345	1.61348	1.61389	1.61455	1.61522	1.61579	1.61623	1.61662	1.61709	1.6177	1.61849	1.61933	1.62009	1.62066	1.62103	1.62131	1.62163	1.62209	1.62267	1.62332	1.62392	1.62445	1.62492	1.62543	1.62603	1.62672	1.62743	1.62808	1.62859	1.62898	1.62937	1.62985	1.63051	1.63131	1.63212	1.63284	1.6334	1.63386	1.63431	1.63485
HB-1966	1.69441	1.69376	1.69295	1.69239	1.69226	1.69259	1.69312	1.69367	1.69405	1.69419	1.69413	1.69449	1.69511	1.69574	1.69627	1.69664	1.69695	1.69733	1.69785	1.69854	1.69927	1.69992	1.70035	1.70058	1.70071	1.70089	1.7012	1.70166	1.70218	1.70266	1.70307	1.70343	1.70383	1.70434	1.70495	1.70559	1.70617	1.7066	1.70691	1.7072	1.70759	1.70816	1.70885	1.70957	1.71017	1.71061	1.71093	1.71125	1.71165
HB-1966	1.50886	1.50865	1.50828	1.50812	1.50832	1.50893	1.50972	1.51052	1.51117	1.51161	1.51188	1.51251	1.51337	1.51424	1.515	1.51562	1.51618	1.51679	1.51752	1.51841	1.51934	1.52019	1.52086	1.52135	1.52176	1.52222	1.5228	1.5235	1.52426	1.52497	1.52561	1.5262	1.52681	1.52752	1.52832	1.52915	1.52992	1.53056	1.53109	1.53162	1.53223	1.533	1.5339	1.53481	1.53562	1.53628	1.53684	1.5374	1.53804
HB-1966	1.52326	1.52259	1.52181	1.5213	1.52122	1.52159	1.52218	1.52282	1.52332	1.52363	1.52376	1.52426	1.52497	1.52568	1.52627	1.5267	1.52706	1.52747	1.52802	1.52874	1.52952	1.53023	1.53078	1.53116	1.53146	1.53181	1.53227	1.53285	1.53347	1.53403	1.53452	1.53495	1.53541	1.53596	1.53662	1.53732	1.53797	1.53851	1.53895	1.53939	1.53992	1.54062	1.54144	1.54228	1.54301	1.54358	1.54404	1.5445	1.54502
HB-1966	1.61988	1.61925	1.61852	1.61808	1.61809	1.61856	1.61924	1.61994	1.62046	1.62074	1.62081	1.62125	1.62191	1.62256	1.62311	1.62351	1.62385	1.62427	1.62485	1.62561	1.62645	1.62722	1.6278	1.62819	1.62849	1.62882	1.62927	1.62983	1.63045	1.63101	1.63149	1.63193	1.6324	1.63297	1.63366	1.63439	1.63506	1.63559	1.63601	1.6364	1.63688	1.63753	1.63829	1.63908	1.63976	1.64028	1.6407	1.64114	1.64169
HB-1966	1.68697	1.68597	1.6849	1.6842	1.68399	1.68431	1.68487	1.68548	1.68594	1.68616	1.68619	1.68661	1.68727	1.68793	1.68848	1.68886	1.68919	1.68959	1.69014	1.69088	1.69167	1.69239	1.69289	1.6932	1.69341	1.69366	1.69405	1.69457	1.69515	1.69568	1.69614	1.69654	1.69698	1.69752	1.69816	1.69882	1.69942	1.69986	1.70018	1.70049	1.7009	1.70149	1.70222	1.70297	1.70363	1.70412	1.70451	1.7049	1.70538
HB-1966	1.51054	1.51023	1.5098	1.50963	1.50985	1.51048	1.51131	1.51214	1.51281	1.51325	1.5135	1.51411	1.51494	1.51576	1.51649	1.51708	1.51762	1.51821	1.51893	1.51982	1.52075	1.5216	1.52226	1.52273	1.52313	1.52356	1.52413	1.52482	1.52557	1.52628	1.52693	1.52753	1.52815	1.52884	1.52962	1.53041	1.53113	1.53172	1.5322	1.53268	1.53326	1.53403	1.53494	1.53589	1.53675	1.53745	1.53805	1.53862	1.53924
Shege	1.49933	1.4988	1.49823	1.49797	1.49815	1.49878	1.49962	1.50049	1.50119	1.50167	1.50196	1.50258	1.50341	1.50424	1.50496	1.50555	1.50609	1.5067	1.50746	1.50839	1.50938	1.5103	1.51104	1.51161	1.51208	1.51259	1.51322	1.51396	1.51476	1.5155	1.51618	1.51681	1.51746	1.51821	1.51905	1.51991	1.5207	1.52136	1.52191	1.52245	1.52307	1.52386	1.52479	1.52573	1.52659	1.5273	1.52792	1.52853	1.52922
Shege	1.52763	1.52715	1.52656	1.52624	1.52631	1.5268	1.52749	1.52818	1.52872	1.52903	1.52916	1.52967	1.53041	1.53118	1.53185	1.53241	1.53291	1.53348	1.53418	1.53503	1.53593	1.53674	1.53734	1.53776	1.53808	1.53843	1.53892	1.53954	1.54023	1.54089	1.54149	1.54206	1.54266	1.54335	1.54413	1.54493	1.54565	1.54624	1.5467	1.54714	1.54768	1.54839	1.54924	1.55012	1.55091	1.55156	1.5521	1.55265	1.55326
Shege	1.64676	1.64588	1.64498	1.64445	1.64442	1.64491	1.64565	1.64642	1.64703	1.64739	1.64755	1.64808	1.64884	1.6496	1.65025	1.65075	1.65121	1.65175	1.65245	1.65333	1.65428	1.65515	1.6558	1.65624	1.65658	1.65695	1.65745	1.65809	1.65879	1.65945	1.66007	1.66064	1.66126	1.66198	1.6628	1.66364	1.6644	1.665	1.66546	1.66589	1.66641	1.66711	1.66794	1.66881	1.66958	1.67019	1.6707	1.67121	1.6718
Shege	1.60658	1.60596	1.60529	1.60496	1.60509	1.6057	1.60652	1.60736	1.60803	1.60845	1.60866	1.60923	1.61003	1.61081	1.61148	1.612	1.61245	1.61297	1.61363	1.61448	1.61538	1.61621	1.61684	1.61728	1.61764	1.61805	1.61859	1.61926	1.61999	1.62067	1.62129	1.62184	1.62242	1.62309	1.62386	1.62465	1.62537	1.62595	1.62641	1.62686	1.6274	1.62812	1.62898	1.62985	1.63062	1.63123	1.63172	1.6322	1.63277
Shege	1.4812	1.48085	1.48042	1.48026	1.48049	1.48114	1.48199	1.48287	1.48359	1.48411	1.48446	1.48516	1.48609	1.48702	1.48786	1.48855	1.4892	1.48988	1.4907	1.49166	1.49267	1.49359	1.49434	1.49491	1.4954	1.49594	1.49662	1.49741	1.49826	1.49908	1.49982	1.5005	1.5012	1.50199	1.50285	1.50373	1.50455	1.50524	1.50583	1.50642	1.5071	1.50796	1.50894	1.50995	1.51087	1.51164	1.51231	1.51297	1.5137
Shege	1.52509	1.5245	1.52384	1.52348	1.52354	1.52404	1.52475	1.52548	1.52605	1.52639	1.52655	1.52707	1.5278	1.52854	1.52917	1.52967	1.53011	1.53062	1.53126	1.53207	1.53294	1.53373	1.53434	1.53476	1.5351	1.53547	1.53597	1.53657	1.53722	1.53782	1.53835	1.53882	1.53933	1.53993	1.54064	1.54139	1.54209	1.54268	1.54317	1.54366	1.54424	1.54499	1.54585	1.54672	1.54748	1.54808	1.54856	1.54904	1.54959
Shege	1.6791	1.67826	1.67735	1.67676	1.67666	1.67707	1.67772	1.67841	1.67895	1.67925	1.67935	1.67983	1.68056	1.68128	1.68187	1.68231	1.68267	1.68311	1.68369	1.68446	1.6853	1.68605	1.68661	1.68696	1.68721	1.68749	1.68791	1.68844	1.68903	1.68958	1.69005	1.69047	1.69094	1.69152	1.69222	1.69296	1.69362	1.69415	1.69454	1.69491	1.69537	1.69599	1.69674	1.69751	1.69818	1.69869	1.6991	1.69953	1.70005
Shege	1.60382	1.60331	1.60268	1.60233	1.60239	1.60291	1.60365	1.60441	1.60501	1.60539	1.60557	1.60613	1.60692	1.60771	1.60838	1.60889	1.60933	1.60982	1.61045	1.61125	1.61211	1.61289	1.61348	1.6139	1.61423	1.61462	1.61515	1.61582	1.61656	1.61725	1.61788	1.61844	1.61902	1.61969	1.62045	1.62122	1.6219	1.62244	1.62286	1.62327	1.62378	1.62447	1.62531	1.62619	1.62697	1.62759	1.6281	1.6286	1.62918
Shege	1.49031	1.4899	1.48943	1.48925	1.48947	1.49013	1.49099	1.49186	1.49259	1.49311	1.49344	1.49413	1.49505	1.49597	1.4968	1.49749	1.49812	1.49882	1.49963	1.5006	1.50162	1.50254	1.50328	1.50383	1.50429	1.5048	1.50543	1.5062	1.50702	1.50782	1.50856	1.50925	1.50998	1.51079	1.51169	1.51261	1.51345	1.51415	1.51474	1.51531	1.51595	1.51676	1.51769	1.51864	1.5195	1.52022	1.52083	1.52145	1.52215
Shege	1.51202	1.51189	1.51156	1.51139	1.51155	1.51208	1.51277	1.51345	1.51397	1.51429	1.51446	1.51501	1.51582	1.51666	1.51742	1.51804	1.5186	1.5192	1.51991	1.52076	1.52162	1.52239	1.52297	1.52336	1.52367	1.52403	1.52454	1.52519	1.5259	1.52659	1.52721	1.52778	1.52839	1.52909	1.52987	1.53069	1.53144	1.53207	1.53258	1.53309	1.53369	1.53445	1.53533	1.53622	1.537	1.53762	1.53813	1.53863	1.53921
Shege	1.65764	1.65677	1.65589	1.65542	1.65546	1.65602	1.65684	1.6577	1.65839	1.65883	1.65904	1.65961	1.66039	1.66115	1.66177	1.66223	1.66262	1.66308	1.66371	1.66453	1.66542	1.66625	1.66689	1.66733	1.66769	1.66808	1.6686	1.66925	1.66994	1.67058	1.67114	1.67164	1.67216	1.67279	1.67352	1.67427	1.67495	1.6755	1.67592	1.67634	1.67685	1.67756	1.6784	1.67928	1.68005	1.68067	1.68117	1.68167	1.68226
Shege	1.6123	1.61158	1.61075	1.61023	1.61016	1.61058	1.61124	1.61195	1.61252	1.61288	1.61306	1.61362	1.61441	1.6152	1.61585	1.61633	1.61673	1.61718	1.61777	1.61853	1.61936	1.62012	1.62071	1.62113	1.62148	1.62189	1.62244	1.6231	1.62381	1.62445	1.62498	1.62544	1.62592	1.62647	1.62713	1.62783	1.62847	1.62901	1.62945	1.62991	1.63047	1.63122	1.6321	1.63299	1.63376	1.63434	1.6348	1.63523	1.63574
Shege	1.48508	1.48484	1.48447	1.48435	1.48459	1.48525	1.48611	1.48698	1.48771	1.48823	1.4886	1.48932	1.49028	1.49125	1.49213	1.49288	1.49357	1.49432	1.4952	1.49623	1.4973	1.4983	1.49911	1.49975	1.5003	1.5009	1.50163	1.50247	1.50338	1.50424	1.50504	1.5058	1.50658	1.50744	1.50839	1.50935	1.51024	1.511	1.51163	1.51224	1.51294	1.51379	1.51476	1.51576	1.51668	1.51746	1.51815	1.51886	1.51966
Shege	1.54084	1.54026	1.5396	1.53922	1.53927	1.53975	1.54045	1.54116	1.54171	1.54204	1.54218	1.54267	1.54339	1.54411	1.54472	1.54518	1.54559	1.54606	1.54666	1.54743	1.54826	1.54901	1.54958	1.54996	1.55026	1.55059	1.55105	1.55163	1.55226	1.55285	1.55338	1.55385	1.55436	1.55497	1.55567	1.55641	1.55708	1.55762	1.55805	1.55846	1.55896	1.55961	1.56039	1.56118	1.56188	1.56242	1.56286	1.56331	1.56384
Shege	1.68813	1.68737	1.68654	1.68604	1.68601	1.68647	1.68715	1.68783	1.68832	1.68854	1.68855	1.68893	1.68955	1.69017	1.69067	1.69103	1.69135	1.69174	1.69229	1.69304	1.69385	1.69457	1.69509	1.6954	1.69561	1.69585	1.69624	1.69676	1.69735	1.6979	1.69839	1.69884	1.69933	1.69993	1.70062	1.70134	1.70198	1.70246	1.7028	1.70312	1.70352	1.70409	1.70481	1.70555	1.7062	1.70669	1.70708	1.70747	1.70797
Shege	1.59253	1.59196	1.5913	1.59094	1.59103	1.5916	1.59239	1.59321	1.59389	1.59434	1.59461	1.59525	1.59612	1.59699	1.59774	1.59833	1.59885	1.59941	1.60011	1.60098	1.6019	1.60275	1.6034	1.60388	1.60427	1.60472	1.60531	1.60603	1.60682	1.60756	1.60824	1.60885	1.60949	1.61021	1.61102	1.61184	1.61258	1.61317	1.61364	1.6141	1.61466	1.61539	1.61628	1.61719	1.61802	1.61871	1.6193	1.61989	1.62057
Shege	1.52112	1.52068	1.52012	1.51984	1.51995	1.5205	1.52125	1.52201	1.52262	1.52301	1.52323	1.5238	1.5246	1.52541	1.52612	1.5267	1.52722	1.52779	1.5285	1.52936	1.53028	1.53111	1.53174	1.53219	1.53255	1.53294	1.53347	1.53412	1.53483	1.53551	1.53613	1.53671	1.53733	1.53805	1.53886	1.53969	1.54045	1.54106	1.54156	1.54203	1.54259	1.54331	1.54417	1.54506	1.54587	1.54653	1.54711	1.54769	1.54836
Shege	1.54366	1.54301	1.54227	1.54181	1.54177	1.54219	1.54283	1.5435	1.54403	1.54434	1.54448	1.54497	1.5457	1.54642	1.54704	1.5475	1.54791	1.54838	1.54898	1.54974	1.55056	1.5513	1.55185	1.55222	1.5525	1.55282	1.55327	1.55384	1.55447	1.55506	1.55559	1.55608	1.5566	1.55721	1.55792	1.55865	1.55932	1.55985	1.56026	1.56066	1.56114	1.5618	1.56258	1.56339	1.56411	1.56468	1.56514	1.5656	1.56614
Shege	1.51922	1.51903	1.51877	1.5188	1.51923	1.52007	1.52109	1.52211	1.52297	1.52359	1.52402	1.5248	1.52579	1.52678	1.52766	1.52839	1.52906	1.52978	1.53062	1.53162	1.53266	1.53361	1.53437	1.53494	1.53542	1.53593	1.53656	1.5373	1.5381	1.53885	1.53953	1.54015	1.5408	1.54153	1.54236	1.54321	1.544	1.54465	1.5452	1.54573	1.54635	1.54714	1.54806	1.54898	1.54981	1.55047	1.55102	1.55156	1.55218
Shege	1.53788	1.53775	1.53747	1.5374	1.53767	1.53832	1.53911	1.5399	1.54051	1.54089	1.54109	1.54167	1.5425	1.54335	1.54412	1.54476	1.54534	1.54598	1.54674	1.54764	1.54858	1.5494	1.55002	1.55044	1.55076	1.55111	1.5516	1.55221	1.55289	1.55354	1.55413	1.55467	1.55525	1.55591	1.55665	1.55742	1.5581	1.55865	1.55908	1.55951	1.56003	1.56073	1.56156	1.56243	1.56321	1.56384	1.56437	1.5649	1.56549
Shege	1.66241	1.6619	1.66128	1.66096	1.66108	1.66166	1.66244	1.66324	1.66388	1.66427	1.66446	1.66504	1.66586	1.66669	1.66741	1.66797	1.66848	1.66905	1.66977	1.67067	1.67162	1.67249	1.67314	1.67358	1.67391	1.67427	1.67475	1.67535	1.676	1.6766	1.67713	1.67761	1.67813	1.67876	1.6795	1.68028	1.68099	1.68156	1.682	1.68242	1.68294	1.68363	1.68446	1.68531	1.68606	1.68666	1.68716	1.68766	1.68825
Shege	1.63199	1.63173	1.63131	1.63112	1.6313	1.6319	1.63266	1.6334	1.63397	1.63428	1.63439	1.63489	1.63564	1.63641	1.63709	1.63762	1.6381	1.63863	1.63931	1.64014	1.64102	1.64179	1.64235	1.6427	1.64294	1.64322	1.64363	1.64418	1.6448	1.64538	1.6459	1.64637	1.64688	1.64749	1.6482	1.64894	1.6496	1.65011	1.6505	1.65087	1.65133	1.65197	1.65273	1.65351	1.65417	1.65467	1.65505	1.65543	1.65589
Shege	1.49374	1.49473	1.49574	1.49675	1.49771	1.49863	1.49952	1.50043	1.50136	1.50224	1.50299	1.50365	1.50423	1.50481	1.50548	1.50629	1.50719	1.50813	1.50904	1.5099	1.51076	1.51166	1.5126	1.51354	1.51442	1.5152	1.51592	1.5166	1.51727	1.51795	1.51866	1.5194	1.52018	1.52101	1.52188	1.52273	1.52353	1.52427	1.52498	1.52569	1.52643	1.52716	1.52785	1.52846	1.529	1.52953	1.5301	1.53074	1.53141
Shege	1.58004	1.581	1.58198	1.58298	1.58394	1.58485	1.58575	1.58668	1.58763	1.58855	1.58936	1.59007	1.59071	1.59135	1.59207	1.59293	1.59386	1.59479	1.59567	1.59647	1.59726	1.59811	1.599	1.59991	1.6008	1.60162	1.60241	1.60317	1.60393	1.6047	1.60547	1.60625	1.60704	1.60785	1.60867	1.60946	1.61018	1.61085	1.61149	1.61216	1.61288	1.6136	1.61429	1.61489	1.61543	1.61595	1.6165	1.61713	1.61779
Shege	1.51777	1.51883	1.51991	1.52099	1.52201	1.52295	1.52385	1.52474	1.52561	1.52642	1.52708	1.52762	1.52808	1.52854	1.52909	1.52979	1.53059	1.53144	1.53226	1.53304	1.53382	1.53466	1.53553	1.5364	1.53721	1.53793	1.53858	1.5392	1.53981	1.54044	1.5411	1.54179	1.54252	1.54332	1.54414	1.54496	1.54572	1.54642	1.54709	1.54777	1.54847	1.54917	1.54981	1.55036	1.55084	1.55129	1.55178	1.55234	1.55292
Shege	1.6647	1.66519	1.66573	1.66633	1.66694	1.66756	1.66821	1.66894	1.66973	1.67049	1.67114	1.67168	1.67213	1.67257	1.67307	1.67371	1.67443	1.67516	1.67585	1.67649	1.67712	1.67784	1.67862	1.67944	1.68023	1.68094	1.68161	1.68225	1.68289	1.68354	1.6842	1.68487	1.68557	1.6863	1.68704	1.68775	1.6884	1.68897	1.68951	1.69006	1.69064	1.69122	1.69175	1.69218	1.69255	1.6929	1.69329	1.69376	1.69427
Shege	1.46855	1.46916	1.46986	1.47065	1.47147	1.4723	1.47316	1.47408	1.47504	1.47598	1.47682	1.47757	1.47826	1.47894	1.47971	1.48062	1.4816	1.48261	1.48356	1.48447	1.48535	1.48628	1.48725	1.48822	1.48914	1.49	1.49081	1.49159	1.49238	1.49319	1.49402	1.49487	1.49575	1.49667	1.4976	1.4985	1.49934	1.50013	1.50088	1.50165	1.50245	1.50326	1.50404	1.50475	1.50539	1.50604	1.50672	1.50747	1.50825
Shege	1.57136	1.57244	1.57355	1.57466	1.57572	1.57672	1.57767	1.57863	1.57959	1.5805	1.58127	1.58194	1.58255	1.58315	1.58385	1.5847	1.58565	1.58661	1.58753	1.58839	1.58922	1.5901	1.59101	1.59192	1.59279	1.59357	1.59431	1.59502	1.59575	1.5965	1.59728	1.59809	1.59894	1.59982	1.60071	1.60156	1.60234	1.60304	1.60369	1.60436	1.60504	1.60573	1.60639	1.60699	1.60753	1.60809	1.60869	1.60937	1.61009
Shege	1.50449	1.50556	1.50665	1.50773	1.50877	1.50972	1.51063	1.51154	1.51243	1.51326	1.51395	1.51454	1.51505	1.51557	1.5162	1.51697	1.51786	1.51878	1.51968	1.52054	1.52137	1.52225	1.52316	1.52405	1.52488	1.52562	1.52629	1.52694	1.52761	1.5283	1.52903	1.52981	1.53064	1.53152	1.53243	1.53331	1.53412	1.53486	1.53554	1.53622	1.53691	1.53759	1.53821	1.53876	1.53924	1.53972	1.54024	1.54083	1.54146
Shege	1.66957	1.67013	1.67079	1.67154	1.67232	1.6731	1.67388	1.6747	1.67553	1.67631	1.67694	1.67744	1.67786	1.67825	1.67874	1.67937	1.6801	1.68086	1.68158	1.68227	1.68295	1.6837	1.68451	1.68534	1.68612	1.68683	1.68749	1.68812	1.68876	1.68941	1.69008	1.69076	1.69147	1.69221	1.69295	1.69365	1.69426	1.6948	1.69529	1.6958	1.69634	1.69689	1.69741	1.69784	1.69821	1.69858	1.69899	1.69948	1.7
Shege	1.48984	1.49045	1.4912	1.49206	1.49298	1.49394	1.49491	1.49594	1.49699	1.49798	1.49884	1.49958	1.50022	1.50083	1.50151	1.50233	1.50323	1.50417	1.50509	1.50598	1.50687	1.50781	1.50881	1.50981	1.51076	1.51163	1.51244	1.5132	1.51397	1.51476	1.51557	1.51642	1.51732	1.51826	1.51922	1.52016	1.52104	1.52185	1.52261	1.52337	1.52413	1.52487	1.52556	1.52616	1.52669	1.52721	1.52778	1.52843	1.52913
Shege	1.63468	1.63588	1.6373	1.63869	1.63995	1.64103	1.64199	1.64284	1.64364	1.64443	1.64524	1.6458	1.64628	1.64683	1.64748	1.64821	1.64896	1.64971	1.65046	1.65122	1.65201	1.65284	1.6537	1.65455	1.65539	1.6562	1.65699	1.65775	1.65848	1.65918	1.65985	1.66051	1.66116	1.66183	1.66252	1.66323	1.66395	1.66471	1.66549	1.6663	1.66707	1.66777	1.66837	1.66888	1.66938	1.66994	1.67061	1.67134	1.67205
Shege	1.54832	1.54906	1.5501	1.55121	1.55229	1.55328	1.55422	1.55513	1.55602	1.55693	1.55785	1.55853	1.55911	1.55972	1.56039	1.56111	1.56185	1.56258	1.56333	1.56412	1.56497	1.56589	1.56687	1.56787	1.56887	1.56985	1.57079	1.57169	1.57253	1.57332	1.57405	1.57476	1.57545	1.57616	1.57689	1.57764	1.57841	1.57923	1.58007	1.58094	1.58178	1.58256	1.58324	1.58386	1.58447	1.58517	1.58597	1.58684	1.5877
Shege	1.72479	1.72547	1.72644	1.72747	1.72841	1.72923	1.72996	1.73062	1.73126	1.73191	1.73259	1.73302	1.73336	1.73377	1.73426	1.73482	1.73538	1.73592	1.73644	1.73698	1.73756	1.73819	1.73887	1.73958	1.7403	1.74103	1.74175	1.74247	1.74316	1.74381	1.74442	1.74498	1.74553	1.74606	1.7466	1.74715	1.74771	1.74831	1.74895	1.74962	1.75029	1.75089	1.75138	1.7518	1.75219	1.75265	1.75322	1.75384	1.75445
Shege	1.53127	1.53197	1.53295	1.53399	1.53499	1.5359	1.53677	1.53761	1.53844	1.5393	1.5402	1.54088	1.54148	1.54214	1.54288	1.54368	1.54448	1.54527	1.54605	1.54684	1.54767	1.54854	1.54944	1.55035	1.55126	1.55214	1.553	1.55384	1.55463	1.55539	1.55612	1.55683	1.55755	1.55829	1.55906	1.55986	1.5607	1.56159	1.56251	1.56346	1.56439	1.56523	1.56597	1.56662	1.56724	1.56792	1.56868	1.5695	1.5703
Shege	1.6343	1.6352	1.63633	1.63748	1.63853	1.63943	1.64024	1.64097	1.64167	1.64237	1.6431	1.64359	1.644	1.64447	1.64504	1.64569	1.64636	1.64702	1.64767	1.64833	1.64903	1.64976	1.65053	1.65131	1.65209	1.65285	1.65361	1.65435	1.65507	1.65576	1.65642	1.65707	1.65771	1.65836	1.65901	1.65967	1.66034	1.66104	1.66176	1.66251	1.66324	1.66391	1.66449	1.66501	1.66553	1.66614	1.66685	1.66764	1.6684
Shege	1.70576	1.70628	1.70713	1.70806	1.70896	1.70976	1.7105	1.71118	1.71185	1.71251	1.7132	1.71362	1.71394	1.7143	1.71474	1.71525	1.71576	1.71626	1.71676	1.71729	1.71788	1.71853	1.71924	1.71998	1.72073	1.72148	1.72221	1.72293	1.72361	1.72425	1.72485	1.72543	1.72601	1.7266	1.72721	1.72785	1.72852	1.72922	1.72996	1.73072	1.73146	1.7321	1.73264	1.73308	1.73349	1.73398	1.73457	1.73523	1.73589
Shege	1.53128	1.53231	1.53353	1.53472	1.53578	1.53668	1.53749	1.53821	1.53892	1.53964	1.5404	1.54097	1.54147	1.54206	1.54275	1.54351	1.54428	1.54503	1.54577	1.5465	1.54724	1.54801	1.5488	1.54959	1.55038	1.55115	1.55192	1.55269	1.55345	1.55421	1.55496	1.55571	1.55647	1.55726	1.55807	1.55889	1.55973	1.56059	1.56146	1.56233	1.56317	1.56392	1.56457	1.56514	1.56569	1.56632	1.56706	1.56787	1.56868
Shege	1.4957	1.49683	1.49813	1.49941	1.50057	1.50158	1.50251	1.50336	1.50419	1.50504	1.50593	1.50662	1.50725	1.50795	1.50873	1.50959	1.51047	1.51133	1.51218	1.51303	1.51392	1.51486	1.51583	1.51681	1.51781	1.5188	1.51978	1.52075	1.52169	1.5226	1.52347	1.52432	1.52515	1.52598	1.52683	1.52769	1.52858	1.5295	1.53046	1.53146	1.53244	1.53337	1.53421	1.53497	1.53573	1.53654	1.53744	1.53839	1.53931
Shege	1.6305	1.63138	1.63247	1.63357	1.63455	1.63538	1.63612	1.63677	1.6374	1.63803	1.6387	1.63914	1.63951	1.63995	1.64049	1.64111	1.64173	1.64235	1.64295	1.64357	1.6442	1.64488	1.64559	1.64632	1.64704	1.64776	1.64848	1.64918	1.64987	1.65053	1.65117	1.65179	1.65242	1.65306	1.65372	1.6544	1.65511	1.65585	1.65662	1.65742	1.65821	1.65892	1.65954	1.66007	1.66059	1.66118	1.66187	1.66262	1.66335
Shege	1.67233	1.67325	1.67439	1.67552	1.67654	1.67742	1.6782	1.67892	1.67961	1.68034	1.6811	1.68164	1.68211	1.68265	1.68328	1.68397	1.68466	1.68532	1.68596	1.6866	1.68727	1.68799	1.68875	1.68953	1.69033	1.69113	1.69193	1.69272	1.69348	1.69421	1.6949	1.69556	1.69622	1.69689	1.69759	1.69831	1.69908	1.69989	1.70074	1.70161	1.70247	1.70324	1.7039	1.70446	1.70499	1.70559	1.70629	1.70707	1.70783
Shege	1.50507	1.50561	1.50643	1.50733	1.50822	1.50906	1.50989	1.51072	1.51158	1.51249	1.51345	1.51421	1.51488	1.5156	1.51637	1.51718	1.51797	1.51872	1.51945	1.52018	1.52096	1.5218	1.5227	1.52364	1.52461	1.52559	1.52658	1.52755	1.5285	1.5294	1.53027	1.5311	1.53191	1.53273	1.53356	1.53441	1.5353	1.53623	1.53721	1.53821	1.53919	1.54011	1.54092	1.54166	1.54236	1.54313	1.54398	1.54489	1.54579
Shege	1.57061	1.57152	1.57261	1.57367	1.57459	1.57535	1.576	1.57656	1.57709	1.57762	1.57818	1.57853	1.57881	1.57917	1.57963	1.58018	1.58075	1.58132	1.5819	1.58248	1.5831	1.58376	1.58445	1.58513	1.58581	1.58646	1.5871	1.58772	1.58832	1.5889	1.58947	1.59003	1.5906	1.5912	1.59182	1.59248	1.59316	1.59387	1.5946	1.59536	1.59608	1.59674	1.59729	1.59777	1.59825	1.59879	1.59943	1.60015	1.60085
Shege	1.68492	1.68565	1.68667	1.68772	1.68869	1.68954	1.6903	1.69101	1.69169	1.6924	1.69315	1.69367	1.69412	1.69464	1.69526	1.69595	1.69664	1.6973	1.69794	1.69857	1.69922	1.69991	1.70064	1.7014	1.70218	1.70298	1.70381	1.70465	1.70548	1.7063	1.70708	1.70783	1.70855	1.70925	1.70992	1.71059	1.71126	1.71195	1.71268	1.71345	1.71423	1.71496	1.71561	1.71621	1.7168	1.71747	1.71823	1.71905	1.71981
Shege	1.53532	1.53586	1.5367	1.53762	1.53851	1.53932	1.5401	1.54083	1.54154	1.54227	1.54302	1.54353	1.54396	1.54443	1.54498	1.5456	1.54624	1.54688	1.54753	1.5482	1.54893	1.54972	1.55056	1.55141	1.55227	1.55311	1.55393	1.55474	1.55551	1.55626	1.55697	1.55767	1.55836	1.55906	1.55978	1.56051	1.56127	1.56205	1.56287	1.56371	1.56454	1.5653	1.56598	1.5666	1.56721	1.56789	1.56866	1.5695	1.57031
Shege	1.52449	1.52558	1.52687	1.52813	1.52926	1.53024	1.53111	1.53189	1.53263	1.53337	1.53414	1.53469	1.53517	1.53574	1.5364	1.53715	1.53793	1.53871	1.53949	1.54028	1.5411	1.54196	1.54284	1.54372	1.54459	1.54543	1.54625	1.54706	1.54783	1.54858	1.5493	1.55002	1.55074	1.55148	1.55225	1.55305	1.55389	1.55476	1.55567	1.55661	1.55753	1.55838	1.55913	1.5598	1.56045	1.56116	1.56197	1.56284	1.56369
Shege	1.64243	1.64322	1.64428	1.64538	1.64639	1.64725	1.64801	1.64866	1.64926	1.64985	1.65045	1.65081	1.65109	1.65147	1.65195	1.65254	1.65317	1.65381	1.65445	1.65509	1.65576	1.65645	1.65715	1.65783	1.65849	1.65913	1.65975	1.66036	1.66096	1.66155	1.66215	1.66275	1.66337	1.66402	1.6647	1.66539	1.66611	1.66685	1.66762	1.6684	1.66915	1.66983	1.6704	1.6709	1.67138	1.67194	1.67261	1.67335	1.67407
Shege	1.69448	1.69528	1.69634	1.69742	1.6984	1.69924	1.69998	1.70064	1.70126	1.70189	1.70255	1.70297	1.7033	1.70371	1.70421	1.70478	1.70535	1.70591	1.70645	1.70701	1.7076	1.70824	1.70894	1.70966	1.7104	1.71115	1.71191	1.71266	1.7134	1.71409	1.71476	1.71538	1.716	1.71661	1.71723	1.71787	1.71854	1.71925	1.72	1.72079	1.72156	1.72226	1.72285	1.72336	1.72383	1.72436	1.72499	1.72568	1.72634
Shege	1.56893	1.56959	1.57047	1.57135	1.57215	1.57282	1.57341	1.57395	1.57447	1.57501	1.57559	1.57597	1.57628	1.57666	1.57715	1.57771	1.5783	1.57888	1.57946	1.58005	1.58068	1.58135	1.58205	1.58276	1.58346	1.58414	1.58481	1.58546	1.58609	1.58669	1.58726	1.58783	1.5884	1.58899	1.58961	1.59026	1.59095	1.59166	1.59242	1.59319	1.59395	1.59463	1.59521	1.5957	1.59617	1.59671	1.59733	1.59802	1.59868
Shege	1.49168	1.49268	1.49387	1.49504	1.49611	1.49704	1.49791	1.49874	1.49957	1.50044	1.50137	1.50213	1.50283	1.50361	1.50447	1.5054	1.50632	1.50721	1.50807	1.50893	1.5098	1.51072	1.51167	1.51265	1.51365	1.51466	1.51567	1.51668	1.51766	1.51861	1.51952	1.5204	1.52126	1.52212	1.52298	1.52385	1.52476	1.52572	1.52672	1.52777	1.52882	1.52982	1.53073	1.53157	1.53239	1.53325	1.53419	1.53517	1.53611
EH 1847	1.51696	1.51815	1.51953	1.5209	1.52215	1.52324	1.52422	1.5251	1.52593	1.52675	1.52759	1.5282	1.52873	1.52934	1.53004	1.53082	1.53162	1.53241	1.5332	1.534	1.53483	1.53571	1.53661	1.53752	1.53844	1.53934	1.54024	1.54113	1.542	1.54284	1.54365	1.54443	1.5452	1.54598	1.54677	1.54758	1.54841	1.54927	1.55018	1.55111	1.55204	1.55291	1.55368	1.55438	1.55506	1.55579	1.55661	1.55748	1.55832
EH 1847	1.68867	1.68967	1.69088	1.69208	1.69314	1.69403	1.69479	1.69545	1.69607	1.69669	1.69735	1.69778	1.69816	1.69863	1.69921	1.69989	1.70058	1.70127	1.70193	1.70259	1.70327	1.70398	1.7047	1.70544	1.70617	1.70691	1.70766	1.70842	1.70918	1.70992	1.71063	1.71133	1.71201	1.71267	1.71333	1.71398	1.71462	1.71528	1.71597	1.7167	1.71743	1.71812	1.71874	1.7193	1.71987	1.72053	1.72129	1.72211	1.7229
EH 1847	1.53597	1.53701	1.53824	1.53945	1.54053	1.54146	1.54228	1.54301	1.5437	1.5444	1.54512	1.54564	1.5461	1.54665	1.5473	1.54805	1.54883	1.54962	1.5504	1.55119	1.552	1.55285	1.5537	1.55456	1.5554	1.55621	1.55701	1.5578	1.55856	1.5593	1.56001	1.56071	1.56142	1.56214	1.56288	1.56365	1.56445	1.5653	1.56619	1.56712	1.56804	1.56891	1.56968	1.57037	1.57104	1.57176	1.57255	1.57339	1.57419
EH 1847	1.6906	1.69154	1.69268	1.6938	1.69478	1.6956	1.69632	1.69695	1.69756	1.69821	1.6989	1.69938	1.69981	1.70032	1.70094	1.70164	1.70234	1.70301	1.70365	1.70427	1.70491	1.70557	1.70626	1.70698	1.70771	1.70845	1.70921	1.70997	1.71073	1.71146	1.71217	1.71284	1.7135	1.71414	1.71479	1.71545	1.71612	1.71684	1.71761	1.71842	1.71923	1.71999	1.72064	1.72122	1.72176	1.72236	1.72303	1.72375	1.72443
EH 1847	1.49577	1.49669	1.49783	1.49899	1.50007	1.50105	1.50195	1.50281	1.50365	1.50452	1.50543	1.50614	1.50679	1.50751	1.50833	1.50921	1.51011	1.51098	1.51185	1.51271	1.5136	1.51454	1.5155	1.51649	1.51748	1.51848	1.51947	1.52046	1.52143	1.52236	1.52326	1.52413	1.52498	1.52582	1.52666	1.52752	1.52841	1.52934	1.53032	1.53134	1.53237	1.53335	1.53424	1.53505	1.53584	1.53666	1.53755	1.53848	1.53936
EH 1847	1.69414	1.69514	1.69633	1.69746	1.69845	1.69926	1.69995	1.70056	1.70114	1.70174	1.7024	1.70283	1.7032	1.70366	1.70423	1.70488	1.70553	1.70616	1.70677	1.70737	1.70799	1.70866	1.70936	1.71007	1.7108	1.71153	1.71226	1.71298	1.71368	1.71435	1.71499	1.7156	1.71621	1.71682	1.71745	1.7181	1.71879	1.71953	1.72031	1.72113	1.72194	1.72268	1.72329	1.72382	1.7243	1.72484	1.72545	1.72612	1.72676
EH 1847	1.61567	1.61645	1.61751	1.61862	1.61965	1.62057	1.62141	1.62218	1.62292	1.62367	1.62446	1.62503	1.62552	1.6261	1.62678	1.62754	1.62833	1.62911	1.62987	1.63062	1.63139	1.63219	1.63299	1.63378	1.63456	1.63531	1.63605	1.63678	1.63749	1.63819	1.63888	1.63957	1.64026	1.64098	1.64172	1.64249	1.64327	1.6441	1.64495	1.64583	1.64669	1.64748	1.64817	1.64878	1.64938	1.65003	1.65077	1.65157	1.65234
EH 1847	1.54776	1.5486	1.54969	1.55078	1.55179	1.55266	1.55344	1.55414	1.55479	1.55545	1.55613	1.55659	1.55697	1.55743	1.55799	1.55863	1.5593	1.55998	1.56066	1.56137	1.56211	1.5629	1.56373	1.56456	1.56539	1.5662	1.56699	1.56776	1.5685	1.5692	1.56987	1.57052	1.57117	1.57183	1.57252	1.57325	1.574	1.5748	1.57564	1.57651	1.57736	1.57814	1.57881	1.5794	1.57995	1.58057	1.58127	1.58202	1.58276
EH 1847	1.50887	1.50952	1.51048	1.51152	1.51254	1.51348	1.51438	1.51524	1.51609	1.51695	1.51784	1.51851	1.51909	1.51973	1.52045	1.52123	1.52203	1.52283	1.52364	1.52447	1.52534	1.52627	1.52723	1.52821	1.52918	1.53013	1.53106	1.53196	1.53282	1.53364	1.53443	1.53521	1.53599	1.53679	1.53762	1.53849	1.53939	1.54032	1.54129	1.54229	1.54325	1.54415	1.54493	1.54564	1.54634	1.5471	1.54796	1.54889	1.54981
EH 1847	1.69689	1.69777	1.69888	1.69997	1.70093	1.70174	1.70243	1.70304	1.70362	1.70421	1.70484	1.70524	1.70555	1.70594	1.70642	1.70696	1.7075	1.708	1.70848	1.70895	1.70946	1.71001	1.71062	1.71126	1.71193	1.71262	1.71331	1.71401	1.7147	1.71535	1.71596	1.71654	1.71711	1.71767	1.71825	1.71885	1.71947	1.72013	1.72084	1.72158	1.7223	1.72294	1.72347	1.72391	1.72431	1.72477	1.72531	1.72593	1.72652
EH 1847	1.61978	1.6202	1.62093	1.62176	1.62256	1.6233	1.62402	1.62472	1.62543	1.62618	1.62698	1.62755	1.62804	1.62859	1.62923	1.62994	1.63064	1.63133	1.63201	1.63269	1.6334	1.63416	1.63494	1.63573	1.63651	1.63728	1.63803	1.63876	1.63948	1.64016	1.64083	1.64148	1.64215	1.64284	1.64355	1.64429	1.64506	1.64586	1.64668	1.64753	1.64834	1.64908	1.64971	1.65026	1.6508	1.65142	1.65213	1.65292	1.65369
EH 1847	1.55788	1.55844	1.55932	1.56028	1.56121	1.56205	1.56283	1.56357	1.56427	1.56499	1.56571	1.56621	1.56661	1.56708	1.56763	1.56825	1.56889	1.56952	1.57015	1.5708	1.5715	1.57224	1.57303	1.57383	1.57464	1.57544	1.57624	1.57703	1.5778	1.57854	1.57926	1.57996	1.58066	1.58136	1.58207	1.58281	1.58356	1.58435	1.58517	1.58601	1.58684	1.5876	1.58826	1.58885	1.58941	1.59002	1.59072	1.59147	1.59219
EH 1847	1.52054	1.52157	1.52279	1.52399	1.52508	1.52603	1.5269	1.5277	1.52849	1.52929	1.53014	1.53078	1.53135	1.53199	1.53272	1.53352	1.53433	1.53513	1.53592	1.53672	1.53755	1.53842	1.53932	1.54023	1.54114	1.54203	1.54291	1.54376	1.54458	1.54536	1.54611	1.54684	1.54757	1.54831	1.54908	1.54987	1.5507	1.55157	1.55249	1.55344	1.55439	1.55527	1.55605	1.55676	1.55745	1.55819	1.55902	1.55991	1.56076
EH 1847	1.6784	1.67935	1.68055	1.68175	1.68284	1.68379	1.68465	1.68544	1.68621	1.68701	1.68785	1.68847	1.68903	1.68966	1.69038	1.69118	1.69196	1.69271	1.69343	1.69412	1.69484	1.69558	1.69636	1.69716	1.69798	1.69881	1.69965	1.7005	1.70135	1.70218	1.70299	1.70377	1.70454	1.70532	1.7061	1.7069	1.70771	1.70855	1.70943	1.71034	1.71122	1.71203	1.71272	1.71333	1.71391	1.71456	1.7153	1.71611	1.7169
EH 1847	1.61951	1.62055	1.6218	1.62303	1.62414	1.62508	1.62592	1.62668	1.6274	1.62813	1.6289	1.62945	1.62994	1.63052	1.6312	1.63196	1.63273	1.63348	1.63422	1.63494	1.63568	1.63644	1.63722	1.638	1.63879	1.63956	1.64033	1.64111	1.64187	1.64263	1.64337	1.6441	1.64484	1.64558	1.64635	1.64712	1.64791	1.64873	1.64957	1.65043	1.65127	1.65204	1.65271	1.65331	1.6539	1.65457	1.65533	1.65617	1.657
EH 1847	1.56211	1.56289	1.56385	1.56479	1.56563	1.56634	1.567	1.56763	1.56827	1.56896	1.56971	1.57026	1.57075	1.57132	1.57195	1.57265	1.57333	1.57399	1.57461	1.57522	1.57587	1.57655	1.57727	1.57802	1.57877	1.57953	1.58029	1.58104	1.58177	1.58247	1.58314	1.58379	1.58443	1.58509	1.58576	1.58645	1.58717	1.58793	1.58874	1.58957	1.59038	1.59113	1.59178	1.59234	1.59288	1.59348	1.59415	1.59488	1.59559
EH 1847	1.51777	1.5186	1.51968	1.5208	1.52187	1.52284	1.52374	1.5246	1.52544	1.52631	1.52719	1.52787	1.52846	1.52911	1.52984	1.53064	1.53145	1.53225	1.53305	1.53386	1.53471	1.53561	1.53655	1.53749	1.53844	1.53936	1.54027	1.54115	1.542	1.54282	1.54361	1.54439	1.54517	1.54598	1.54681	1.54767	1.54857	1.54949	1.55045	1.55142	1.55236	1.55322	1.55398	1.55465	1.55531	1.55603	1.55686	1.55776	1.55866
EH 1847	1.68159	1.68249	1.68362	1.68477	1.68583	1.68676	1.68762	1.68841	1.68919	1.69	1.69086	1.69148	1.69203	1.69265	1.69337	1.69415	1.69494	1.6957	1.69643	1.69715	1.6979	1.69868	1.69949	1.70032	1.70115	1.70198	1.70281	1.70365	1.70447	1.70529	1.70609	1.70688	1.70767	1.70847	1.70928	1.7101	1.71093	1.71178	1.71265	1.71354	1.7144	1.71517	1.71584	1.71642	1.71699	1.71762	1.71837	1.71918	1.71998
EH 1847	1.63968	1.64046	1.64148	1.64252	1.64347	1.6443	1.64504	1.64572	1.64639	1.64707	1.6478	1.64831	1.64874	1.64925	1.64986	1.65054	1.65123	1.6519	1.65254	1.65318	1.65383	1.65452	1.65524	1.65597	1.6567	1.65743	1.65816	1.65889	1.6596	1.6603	1.66097	1.66161	1.66225	1.66288	1.66351	1.66416	1.66482	1.66551	1.66625	1.66701	1.66778	1.66849	1.66911	1.66967	1.67022	1.67084	1.67156	1.67233	1.67306
EH 1847	1.56627	1.56692	1.56784	1.5688	1.56971	1.57052	1.57128	1.57198	1.57267	1.57338	1.57411	1.57461	1.57502	1.57548	1.57601	1.5766	1.5772	1.57779	1.57837	1.57897	1.57962	1.58032	1.58107	1.58183	1.5826	1.58336	1.58409	1.58481	1.5855	1.58616	1.58679	1.58741	1.58804	1.58869	1.58937	1.59008	1.59083	1.5916	1.59241	1.59323	1.59403	1.59474	1.59535	1.59588	1.59639	1.59697	1.59765	1.5984	1.59914
EH 1847	1.5106	1.51146	1.5126	1.51379	1.51493	1.51597	1.51695	1.51787	1.51876	1.51965	1.52056	1.52123	1.52182	1.52246	1.52317	1.52394	1.52472	1.52549	1.52625	1.52703	1.52784	1.5287	1.5296	1.53052	1.53145	1.53237	1.53328	1.53418	1.53505	1.5359	1.53672	1.53752	1.53831	1.53911	1.53993	1.54076	1.54162	1.54251	1.54344	1.54439	1.54532	1.54618	1.54695	1.54764	1.5483	1.54903	1.54984	1.5507	1.55155
EH 1847	1.69609	1.69693	1.69803	1.69918	1.70023	1.70115	1.70198	1.70272	1.70342	1.70413	1.70485	1.70533	1.70571	1.70615	1.70668	1.70728	1.70788	1.70845	1.70901	1.70958	1.71019	1.71085	1.71155	1.71229	1.71304	1.71381	1.71459	1.71536	1.71611	1.71683	1.7175	1.71814	1.71876	1.71938	1.72	1.72064	1.72131	1.72204	1.72281	1.72364	1.72446	1.72521	1.72586	1.72641	1.72692	1.72748	1.7281	1.72876	1.72938
EH 1847	1.61926	1.6202	1.62137	1.62255	1.62362	1.62456	1.6254	1.62616	1.62687	1.62759	1.62834	1.62885	1.62927	1.62978	1.63037	1.63106	1.63176	1.63245	1.63314	1.63384	1.63456	1.63531	1.63607	1.63683	1.63757	1.63829	1.63898	1.63967	1.64033	1.64098	1.64162	1.64225	1.6429	1.64357	1.64426	1.64499	1.64573	1.64651	1.64732	1.64815	1.64895	1.64968	1.65031	1.65086	1.65139	1.65199	1.65267	1.65341	1.65412
EH 1847	1.54033	1.54102	1.54197	1.54296	1.54388	1.54469	1.54544	1.54613	1.54682	1.54753	1.54828	1.54883	1.54932	1.54988	1.55054	1.55127	1.552	1.55272	1.55341	1.5541	1.55481	1.55555	1.55631	1.55708	1.55784	1.55861	1.55938	1.56014	1.5609	1.56164	1.56237	1.56309	1.56381	1.56455	1.5653	1.56608	1.56688	1.56771	1.56858	1.56948	1.57037	1.57119	1.57192	1.57258	1.57322	1.57392	1.57471	1.57556	1.57638
EH 1847	1.52192	1.523	1.52428	1.52556	1.52674	1.52778	1.52872	1.52958	1.53039	1.5312	1.53203	1.53263	1.53315	1.53374	1.53441	1.53516	1.53593	1.5367	1.53747	1.53825	1.53907	1.53994	1.54084	1.54174	1.54264	1.54353	1.54439	1.54524	1.54605	1.54684	1.5476	1.54835	1.54911	1.54989	1.55069	1.55153	1.55239	1.55329	1.55421	1.55516	1.55608	1.55692	1.55766	1.55831	1.55894	1.55963	1.56042	1.56127	1.56211
EH 1847	1.71703	1.71774	1.7187	1.71967	1.72054	1.72128	1.72195	1.72256	1.72316	1.72379	1.72447	1.72492	1.72529	1.72572	1.72622	1.72677	1.7273	1.72779	1.72824	1.72868	1.72916	1.7297	1.73031	1.73096	1.73167	1.7324	1.73316	1.73392	1.73467	1.73537	1.73602	1.73662	1.73718	1.73772	1.73826	1.7388	1.73936	1.73997	1.74063	1.74133	1.74204	1.74267	1.74321	1.74365	1.74407	1.74454	1.7451	1.74571	1.7463
EH 1847	1.62595	1.62641	1.62719	1.62808	1.62896	1.62978	1.63057	1.63132	1.63207	1.63284	1.63363	1.63417	1.63461	1.6351	1.63566	1.63628	1.63691	1.63753	1.63815	1.63878	1.63946	1.64018	1.64095	1.64172	1.64249	1.64324	1.64397	1.64469	1.64538	1.64606	1.64671	1.64736	1.64802	1.64871	1.64942	1.65017	1.65093	1.65174	1.65257	1.65342	1.65424	1.65497	1.65561	1.65615	1.65668	1.65728	1.65797	1.65872	1.65946
EH 1847	1.55689	1.55728	1.55798	1.55877	1.55956	1.56028	1.56098	1.56165	1.56233	1.56304	1.56379	1.56431	1.56474	1.56522	1.56578	1.56638	1.56698	1.56756	1.56812	1.56869	1.5693	1.56995	1.57066	1.57139	1.57214	1.5729	1.57366	1.57441	1.57515	1.57585	1.57653	1.57718	1.57782	1.57847	1.57913	1.57981	1.58051	1.58126	1.58205	1.58288	1.58371	1.58447	1.58513	1.58571	1.58626	1.58686	1.58754	1.58827	1.58897
EH 1847	1.52457	1.52556	1.52679	1.52803	1.52918	1.53018	1.53109	1.53189	1.53266	1.53342	1.5342	1.53477	1.53528	1.53588	1.53657	1.53736	1.53816	1.53895	1.53973	1.5405	1.5413	1.54212	1.54297	1.54383	1.54469	1.54555	1.54642	1.54728	1.54814	1.54897	1.54977	1.55054	1.5513	1.55204	1.55279	1.55355	1.55434	1.55516	1.55603	1.55694	1.55786	1.55874	1.55953	1.56026	1.56097	1.56173	1.56256	1.56343	1.56425
EH 1847	1.68416	1.6851	1.68626	1.6874	1.68841	1.68926	1.69001	1.69068	1.69133	1.69199	1.69269	1.69317	1.69358	1.69408	1.69467	1.69533	1.69599	1.69662	1.69723	1.69782	1.69844	1.69909	1.69978	1.70048	1.70118	1.70188	1.70259	1.7033	1.70399	1.70466	1.7053	1.70593	1.70655	1.70719	1.70785	1.70854	1.70924	1.70998	1.71075	1.71155	1.71233	1.71303	1.71363	1.71414	1.71463	1.7152	1.71586	1.71659	1.71731
EH 1847	1.63092	1.63194	1.63317	1.63437	1.63544	1.63634	1.63713	1.63782	1.63846	1.63911	1.63978	1.64024	1.64063	1.64112	1.64171	1.64239	1.64308	1.64377	1.64444	1.64511	1.64578	1.64649	1.64721	1.64793	1.64866	1.64937	1.65009	1.65081	1.65153	1.65223	1.65293	1.65362	1.65431	1.65501	1.65572	1.65644	1.65716	1.65791	1.65868	1.65947	1.66025	1.66095	1.66157	1.66212	1.66266	1.66328	1.664	1.66479	1.66556
EH 1847	1.55655	1.55719	1.55809	1.55906	1.55997	1.56078	1.56154	1.56225	1.56295	1.56366	1.5644	1.56492	1.56535	1.56585	1.56641	1.56704	1.56766	1.56826	1.56885	1.56945	1.57008	1.57076	1.57149	1.57224	1.57301	1.57378	1.57456	1.57532	1.57606	1.57677	1.57745	1.57809	1.57873	1.57937	1.58002	1.5807	1.58141	1.58217	1.58297	1.58381	1.58464	1.58539	1.58605	1.58662	1.58716	1.58774	1.58841	1.58913	1.58982
EH 1847	1.5244	1.52537	1.52654	1.5277	1.52875	1.52967	1.5305	1.53124	1.53196	1.53269	1.53344	1.53398	1.53446	1.53501	1.53566	1.53639	1.53714	1.53789	1.53863	1.53938	1.54016	1.54097	1.54182	1.54266	1.54351	1.54435	1.54517	1.54599	1.54679	1.54758	1.54835	1.54911	1.54988	1.55066	1.55146	1.55228	1.55312	1.55399	1.55488	1.55578	1.55667	1.55748	1.55819	1.55883	1.55945	1.56014	1.56093	1.56179	1.56264
EH 1847	1.69969	1.70041	1.70139	1.7024	1.70332	1.70412	1.70483	1.70547	1.70609	1.70673	1.7074	1.70785	1.70822	1.70866	1.70921	1.70983	1.71045	1.71106	1.71165	1.71223	1.71284	1.71348	1.71415	1.71484	1.71554	1.71624	1.71695	1.71765	1.71835	1.71903	1.71969	1.72033	1.72096	1.7216	1.72224	1.72289	1.72356	1.72425	1.72498	1.72574	1.72648	1.72716	1.72774	1.72824	1.72872	1.72928	1.72994	1.73067	1.73136
EH 1847	1.6367	1.63759	1.63871	1.63983	1.64084	1.64171	1.64246	1.64313	1.64376	1.6444	1.64506	1.64549	1.64585	1.64628	1.64682	1.64743	1.64805	1.64866	1.64924	1.64983	1.65045	1.6511	1.65178	1.65248	1.65318	1.65389	1.6546	1.6553	1.65599	1.65665	1.65728	1.65789	1.65849	1.65909	1.6597	1.66032	1.66097	1.66166	1.66239	1.66316	1.66391	1.6646	1.6652	1.66572	1.66622	1.66678	1.66744	1.66815	1.66884
EH 1847	1.53623	1.53681	1.53767	1.53859	1.53946	1.54025	1.54099	1.54168	1.54238	1.5431	1.54388	1.54445	1.54497	1.54556	1.54624	1.54699	1.54775	1.54847	1.54917	1.54985	1.55054	1.55126	1.552	1.55274	1.55349	1.55424	1.555	1.55577	1.55654	1.5573	1.55803	1.55876	1.55948	1.5602	1.56094	1.56168	1.56245	1.56325	1.56409	1.56497	1.56585	1.56667	1.5674	1.56807	1.56871	1.56941	1.57018	1.571	1.57178
EH 1847	1.50971	1.51064	1.51178	1.51292	1.51397	1.5149	1.51576	1.51655	1.51733	1.51814	1.51899	1.51964	1.52022	1.52087	1.52161	1.52242	1.52323	1.52402	1.52479	1.52557	1.52639	1.52725	1.52814	1.52905	1.52997	1.53089	1.53181	1.53271	1.53358	1.53442	1.53522	1.536	1.53678	1.53756	1.53837	1.5392	1.54006	1.54097	1.54192	1.5429	1.54388	1.5448	1.54562	1.54636	1.54709	1.54788	1.54876	1.54971	1.55064
EH 1847	1.70691	1.70753	1.7084	1.7093	1.71011	1.71081	1.71145	1.71203	1.71261	1.71321	1.71385	1.71425	1.71456	1.71493	1.71537	1.71587	1.71637	1.71684	1.7173	1.71778	1.71831	1.7189	1.71955	1.72023	1.72093	1.72163	1.72234	1.72302	1.72368	1.72429	1.72487	1.72542	1.72596	1.72652	1.72709	1.7277	1.72833	1.72901	1.72974	1.73049	1.73121	1.73186	1.73238	1.73281	1.73321	1.73367	1.73422	1.73484	1.73544
EH 1847	1.62888	1.63001	1.63133	1.6326	1.63373	1.63469	1.63551	1.63624	1.63693	1.63763	1.63838	1.63891	1.6394	1.63998	1.64067	1.64146	1.64225	1.64302	1.64375	1.64445	1.64516	1.64587	1.64658	1.6473	1.64801	1.64872	1.64945	1.65019	1.65094	1.65168	1.65242	1.65315	1.65388	1.65462	1.65535	1.6561	1.65684	1.65761	1.65841	1.65923	1.66005	1.6608	1.66146	1.66205	1.66263	1.66328	1.66402	1.66482	1.66559
EH 1847	1.56719	1.56794	1.56893	1.56995	1.57088	1.5717	1.57243	1.57309	1.57373	1.57439	1.57507	1.57553	1.57592	1.57639	1.57694	1.57757	1.57821	1.57884	1.57947	1.58011	1.58077	1.58147	1.58219	1.58292	1.58364	1.58435	1.58504	1.58572	1.58637	1.587	1.58761	1.58821	1.58882	1.58945	1.59012	1.59081	1.59152	1.59227	1.59305	1.59385	1.59462	1.59531	1.59589	1.59638	1.59685	1.59739	1.59803	1.59874	1.59945
EH 1847	1.5247	1.52536	1.52632	1.52738	1.52842	1.52939	1.53033	1.53123	1.53211	1.53301	1.53393	1.53461	1.53521	1.53586	1.53658	1.53737	1.53817	1.53897	1.53976	1.54057	1.54142	1.54232	1.54325	1.54418	1.5451	1.546	1.54688	1.54773	1.54857	1.54937	1.55017	1.55096	1.55176	1.55259	1.55345	1.55433	1.55522	1.55615	1.55709	1.55804	1.55896	1.5598	1.56055	1.56123	1.56191	1.56267	1.56354	1.56447	1.5654
EH 1847	1.71602	1.71613	1.71613	1.71617	1.71635	1.71673	1.71729	1.71803	1.71885	1.71963	1.72026	1.721	1.72176	1.72246	1.7231	1.72369	1.72423	1.72468	1.72507	1.72545	1.72588	1.72643	1.72706	1.72774	1.72839	1.72898	1.72954	1.73013	1.73078	1.7315	1.73224	1.73294	1.73359	1.7342	1.73483	1.73547	1.73611	1.7367	1.7372	1.73764	1.73809	1.73861	1.7392	1.73982	1.74041	1.74096	1.74145	1.74193	1.7424
EH 1847	1.62054	1.62087	1.62111	1.6214	1.62182	1.62243	1.6232	1.62413	1.62513	1.62607	1.62686	1.62776	1.62867	1.62954	1.63036	1.63114	1.63186	1.63251	1.6331	1.63366	1.63426	1.63495	1.63571	1.6365	1.63723	1.63791	1.63855	1.63921	1.63995	1.64076	1.6416	1.64242	1.6432	1.64398	1.64478	1.64561	1.64644	1.64722	1.64793	1.64857	1.6492	1.64989	1.65063	1.65138	1.65211	1.65279	1.65342	1.65403	1.65465
EH 1847	1.55722	1.55749	1.55767	1.55788	1.55822	1.55875	1.55945	1.56031	1.56123	1.56212	1.56285	1.56368	1.56452	1.56531	1.56605	1.56675	1.5674	1.56798	1.56851	1.56902	1.56959	1.57026	1.571	1.57176	1.57249	1.57315	1.57378	1.57444	1.57515	1.57594	1.57675	1.57754	1.57831	1.57907	1.57986	1.58068	1.58151	1.58228	1.58297	1.58358	1.58418	1.58481	1.58548	1.58617	1.58682	1.58742	1.58798	1.58854	1.58912
EH 1847	1.5237	1.52408	1.52434	1.5246	1.52497	1.52551	1.52623	1.52711	1.52808	1.52904	1.52986	1.5308	1.53177	1.53268	1.53354	1.53434	1.53507	1.53572	1.53628	1.53682	1.53741	1.53809	1.53887	1.53969	1.5405	1.54128	1.54205	1.54286	1.54374	1.54469	1.54565	1.54658	1.54746	1.54832	1.54919	1.55008	1.55096	1.5518	1.55256	1.55326	1.55396	1.55471	1.55551	1.55634	1.55713	1.55788	1.55858	1.55927	1.55996
EH 1847	1.6894	1.68944	1.68937	1.68934	1.68945	1.68978	1.6903	1.69101	1.6918	1.69258	1.69319	1.69393	1.69469	1.69538	1.69601	1.69659	1.69711	1.69754	1.69791	1.69827	1.69869	1.69924	1.69988	1.70058	1.70126	1.70189	1.7025	1.70313	1.70382	1.70457	1.70533	1.70603	1.70668	1.70729	1.70791	1.70856	1.70921	1.70982	1.71035	1.71083	1.71133	1.71189	1.71252	1.71318	1.71381	1.71439	1.71491	1.71542	1.71592
EH 1847	1.61782	1.6183	1.6186	1.61885	1.61917	1.61966	1.62029	1.62109	1.62196	1.62282	1.62355	1.62441	1.6253	1.62616	1.62696	1.6277	1.62837	1.62895	1.62944	1.6299	1.6304	1.631	1.6317	1.63246	1.6332	1.63392	1.63462	1.63536	1.63616	1.63701	1.63786	1.63866	1.6394	1.6401	1.64082	1.64157	1.64233	1.64306	1.64373	1.64437	1.64501	1.64572	1.64647	1.64724	1.64796	1.64862	1.64921	1.64979	1.65037
EH 1847	1.56207	1.56192	1.56176	1.56171	1.56186	1.56223	1.56279	1.56352	1.56431	1.56505	1.56563	1.5663	1.56699	1.56764	1.56826	1.56886	1.56945	1.56998	1.57048	1.57097	1.57151	1.57215	1.57285	1.57355	1.57419	1.57476	1.57528	1.57583	1.57645	1.57715	1.57789	1.57864	1.57937	1.5801	1.58086	1.58165	1.58244	1.58316	1.58379	1.58435	1.58489	1.58547	1.5861	1.58676	1.5874	1.58801	1.5886	1.58919	1.58979
EH 1847	1.51923	1.51924	1.51925	1.51936	1.51966	1.52019	1.52092	1.52183	1.52282	1.52377	1.52458	1.52547	1.52637	1.5272	1.52798	1.52872	1.52941	1.53004	1.53062	1.53119	1.53182	1.53257	1.53339	1.53425	1.53508	1.53586	1.5366	1.53737	1.5382	1.53909	1.54	1.54089	1.54175	1.5426	1.54348	1.54439	1.54531	1.54618	1.54699	1.54774	1.54848	1.54926	1.55009	1.55093	1.55174	1.5525	1.55321	1.55391	1.55461
EH 1847	1.69091	1.69091	1.69079	1.69071	1.69078	1.69107	1.69157	1.69226	1.69303	1.69378	1.69437	1.69506	1.69577	1.69641	1.697	1.69754	1.69803	1.69846	1.69884	1.69923	1.69969	1.70029	1.70098	1.70172	1.70241	1.70303	1.7036	1.70418	1.7048	1.70548	1.70618	1.70686	1.70751	1.70816	1.70886	1.70963	1.71042	1.71117	1.71185	1.71245	1.71303	1.71364	1.71428	1.71491	1.71548	1.71599	1.71644	1.71688	1.71735
HB-1963	1.57792	1.57799	1.57797	1.578	1.57817	1.57852	1.57904	1.57973	1.5805	1.58124	1.58184	1.58257	1.58333	1.58406	1.58475	1.5854	1.58602	1.58656	1.58705	1.58753	1.58805	1.58867	1.58936	1.59009	1.59078	1.59142	1.59202	1.59265	1.59334	1.59408	1.59484	1.59557	1.59625	1.59692	1.59761	1.59834	1.59908	1.59978	1.60041	1.60098	1.60154	1.60214	1.60276	1.60338	1.60395	1.60445	1.60489	1.60533	1.60577
HB-1963	1.61233	1.61298	1.61341	1.61378	1.61419	1.61472	1.61538	1.61616	1.61701	1.61781	1.61848	1.61927	1.62012	1.62095	1.62176	1.62255	1.62331	1.62399	1.62462	1.62523	1.62587	1.62659	1.62737	1.62815	1.62887	1.62951	1.6301	1.63072	1.63139	1.63214	1.63291	1.63368	1.63444	1.63521	1.63602	1.63689	1.63778	1.63863	1.63939	1.64008	1.64073	1.64139	1.64206	1.64271	1.6433	1.64383	1.64431	1.6448	1.64531
HB-1963	1.49205	1.49218	1.49223	1.49234	1.49259	1.49306	1.49372	1.49457	1.49553	1.49649	1.49735	1.49833	1.49936	1.50035	1.5013	1.5022	1.50304	1.5038	1.50449	1.50515	1.50586	1.50666	1.50753	1.50844	1.50932	1.51015	1.51096	1.51179	1.51267	1.5136	1.51455	1.51546	1.51634	1.5172	1.5181	1.51905	1.52002	1.52096	1.52184	1.52266	1.52348	1.52431	1.52516	1.526	1.52676	1.52745	1.52808	1.52869	1.52932
HB-1963	1.68679	1.68708	1.68718	1.68724	1.68738	1.68767	1.68812	1.68872	1.68941	1.69008	1.69062	1.69131	1.69206	1.69277	1.69345	1.69408	1.69466	1.69516	1.69558	1.69598	1.69642	1.69698	1.69763	1.69834	1.69903	1.69967	1.7003	1.70096	1.70167	1.70243	1.7032	1.70391	1.70457	1.7052	1.70585	1.70655	1.70727	1.70797	1.7086	1.70919	1.70977	1.71038	1.71101	1.71162	1.71215	1.71259	1.71296	1.71331	1.71366
HB-1963	1.53255	1.533	1.53326	1.53346	1.5337	1.53406	1.53454	1.53516	1.53584	1.5365	1.53705	1.53774	1.5385	1.53925	1.54	1.54072	1.54142	1.54204	1.5426	1.54312	1.54368	1.54431	1.545	1.5457	1.54637	1.54699	1.54758	1.5482	1.54888	1.54963	1.55041	1.55116	1.55189	1.55261	1.55336	1.55415	1.55496	1.55573	1.55642	1.55706	1.55768	1.55832	1.55899	1.55964	1.56024	1.56077	1.56125	1.56173	1.56222
HB-1963	1.6457	1.64609	1.64627	1.64639	1.64657	1.64689	1.64734	1.64793	1.6486	1.64924	1.64975	1.65042	1.65116	1.65189	1.6526	1.65329	1.65393	1.6545	1.65499	1.65544	1.65591	1.65647	1.65708	1.65773	1.65834	1.65891	1.65947	1.66008	1.66077	1.66154	1.66232	1.66308	1.66378	1.66445	1.66513	1.66584	1.66654	1.66719	1.66777	1.66828	1.6688	1.66936	1.66996	1.67056	1.67111	1.67159	1.67201	1.67243	1.67286
HB-1963	1.50711	1.50739	1.50753	1.50767	1.50791	1.50832	1.50891	1.50966	1.51049	1.51132	1.51204	1.5129	1.5138	1.51468	1.51553	1.51635	1.51713	1.51784	1.51849	1.51911	1.51978	1.52054	1.52136	1.52221	1.52302	1.52378	1.5245	1.52525	1.52605	1.5269	1.52776	1.5286	1.52941	1.53021	1.53105	1.53192	1.53281	1.53367	1.53445	1.53517	1.53586	1.53658	1.53731	1.53803	1.5387	1.53931	1.53988	1.54045	1.54106
HB-1963	1.72471	1.72491	1.72485	1.72472	1.72466	1.72478	1.72507	1.72555	1.72613	1.7267	1.72716	1.72776	1.72842	1.72904	1.72963	1.73017	1.73065	1.73105	1.73138	1.73169	1.73207	1.73257	1.73317	1.73382	1.73443	1.73498	1.73549	1.736	1.73655	1.73715	1.73773	1.73828	1.73877	1.73926	1.73979	1.74039	1.74103	1.74164	1.7422	1.74269	1.74317	1.74367	1.74418	1.74467	1.74508	1.74542	1.74569	1.74596	1.74626
HB-1963	1.56482	1.56512	1.56522	1.56529	1.56544	1.56574	1.5662	1.56681	1.56751	1.56821	1.56878	1.56951	1.57028	1.57105	1.5718	1.57252	1.57321	1.57383	1.57438	1.57491	1.57546	1.5761	1.57678	1.57747	1.5781	1.57865	1.57914	1.57964	1.58018	1.58078	1.5814	1.58201	1.58261	1.58323	1.58391	1.58467	1.58546	1.58623	1.58694	1.58758	1.58819	1.58882	1.58944	1.59004	1.59057	1.59103	1.59145	1.59187	1.59232
HB-1963	1.64149	1.64174	1.64177	1.64175	1.64181	1.64204	1.64245	1.64303	1.64372	1.64442	1.64502	1.64579	1.64663	1.64745	1.64824	1.64899	1.64968	1.65026	1.65074	1.65118	1.65164	1.65218	1.65278	1.65341	1.65402	1.65458	1.65514	1.65573	1.65639	1.65712	1.65787	1.65858	1.65926	1.65992	1.66061	1.66135	1.6621	1.66282	1.66348	1.66408	1.66467	1.6653	1.66594	1.66657	1.66713	1.66762	1.66804	1.66844	1.66886
HB-1963	1.52919	1.52985	1.53031	1.53072	1.53119	1.53177	1.53249	1.53334	1.53425	1.53515	1.53594	1.53688	1.53789	1.5389	1.53991	1.5409	1.54185	1.54273	1.54354	1.54431	1.54508	1.5459	1.54676	1.54761	1.54839	1.54911	1.54979	1.5505	1.55128	1.55213	1.55302	1.5539	1.55475	1.5556	1.55648	1.55739	1.55829	1.55915	1.55993	1.56064	1.56134	1.56207	1.56284	1.56361	1.56435	1.56503	1.56566	1.56628	1.5669
HB-1963	1.6982	1.69904	1.69955	1.6999	1.70023	1.70064	1.70116	1.7018	1.70252	1.70323	1.70382	1.70459	1.70545	1.7063	1.70714	1.70795	1.70871	1.70937	1.70993	1.71045	1.71098	1.71159	1.71228	1.71299	1.71367	1.71431	1.71492	1.71555	1.71625	1.71701	1.71777	1.71848	1.71914	1.71977	1.72043	1.72113	1.72183	1.72251	1.72311	1.72366	1.72419	1.72476	1.72535	1.72594	1.72646	1.72692	1.72732	1.72773	1.72817
HB-1963	1.5539	1.55429	1.5545	1.55468	1.55493	1.55533	1.55588	1.55659	1.55737	1.55814	1.55878	1.55956	1.5604	1.56122	1.56201	1.56278	1.5635	1.56416	1.56475	1.56531	1.56591	1.56659	1.56733	1.56807	1.56877	1.56939	1.56997	1.57057	1.57122	1.57193	1.57266	1.57336	1.57405	1.57473	1.57545	1.57623	1.57702	1.57778	1.57847	1.5791	1.57972	1.58036	1.58104	1.58171	1.58233	1.58289	1.5834	1.5839	1.58442
HB-1963	1.62769	1.62822	1.62855	1.6288	1.62911	1.62955	1.63012	1.63084	1.63162	1.63239	1.63305	1.63387	1.63477	1.63566	1.63654	1.6374	1.63821	1.63893	1.63955	1.64012	1.64069	1.64132	1.64199	1.64268	1.64332	1.64392	1.6445	1.64514	1.64585	1.64663	1.64744	1.64822	1.64895	1.64966	1.65038	1.65114	1.65191	1.65264	1.65331	1.65393	1.65456	1.65523	1.65595	1.65667	1.65733	1.65791	1.65843	1.65892	1.65942
HB-1963	1.51567	1.51588	1.51596	1.51605	1.51625	1.51665	1.51724	1.51803	1.51892	1.51983	1.52064	1.52158	1.52257	1.52353	1.52443	1.52529	1.52607	1.52677	1.52739	1.52798	1.52861	1.52933	1.53013	1.53097	1.53179	1.53257	1.53332	1.53409	1.5349	1.53576	1.53663	1.53747	1.53826	1.53905	1.53986	1.54073	1.54163	1.5425	1.54332	1.54408	1.54483	1.5456	1.54639	1.54717	1.54788	1.54853	1.54912	1.54971	1.55032
HB-1963	1.68223	1.68243	1.68246	1.68248	1.68261	1.68293	1.68343	1.68412	1.68491	1.6857	1.68638	1.68721	1.68811	1.68899	1.68984	1.69065	1.69141	1.69209	1.69268	1.69323	1.6938	1.69446	1.69519	1.69594	1.69665	1.6973	1.69792	1.69857	1.69928	1.70005	1.70085	1.70162	1.70236	1.70308	1.70383	1.70463	1.70545	1.70623	1.70693	1.70757	1.70819	1.70884	1.70952	1.71018	1.71079	1.71132	1.71181	1.71229	1.71279
HB-1963	1.54036	1.5406	1.54065	1.54065	1.54074	1.541	1.54142	1.54201	1.54269	1.54338	1.54397	1.54471	1.54551	1.54631	1.54708	1.54783	1.54854	1.54917	1.54973	1.55025	1.55079	1.5514	1.55205	1.55272	1.55334	1.55389	1.55442	1.55497	1.55559	1.55628	1.55701	1.55772	1.55842	1.55912	1.55985	1.56063	1.56142	1.56218	1.56286	1.56347	1.56407	1.56469	1.56534	1.56599	1.5666	1.56715	1.56766	1.56817	1.56871
HB-1963	1.63703	1.63718	1.63716	1.63712	1.63718	1.63742	1.63784	1.63842	1.63911	1.6398	1.64038	1.64113	1.64194	1.64275	1.64354	1.64429	1.64498	1.64557	1.64606	1.6465	1.64694	1.64746	1.64802	1.6486	1.64915	1.64965	1.65015	1.6507	1.65133	1.65204	1.65278	1.65351	1.6542	1.65488	1.65558	1.6563	1.65702	1.65768	1.65826	1.65877	1.65927	1.6598	1.66037	1.66094	1.66147	1.66195	1.66238	1.66282	1.66329
HB-1963	1.5049	1.50509	1.5052	1.50536	1.50565	1.50615	1.50682	1.50767	1.50859	1.50951	1.51031	1.51125	1.51223	1.51319	1.51412	1.51502	1.51588	1.51666	1.51736	1.51802	1.5187	1.51944	1.52022	1.52102	1.52178	1.52249	1.52319	1.52392	1.52472	1.5256	1.5265	1.52737	1.52821	1.52904	1.52988	1.53076	1.53165	1.5325	1.5333	1.53405	1.53481	1.53562	1.53646	1.53731	1.53812	1.53886	1.53955	1.54022	1.5409
HB-1963	1.67906	1.67954	1.67979	1.67995	1.68018	1.68056	1.68109	1.68178	1.68255	1.6833	1.68392	1.68469	1.68553	1.68634	1.68712	1.68787	1.68857	1.68917	1.6897	1.6902	1.69073	1.69134	1.69202	1.69273	1.69339	1.694	1.69457	1.69516	1.69582	1.69654	1.69727	1.69798	1.69866	1.69933	1.70003	1.70079	1.70157	1.70231	1.70298	1.70359	1.70419	1.70481	1.70545	1.70609	1.70665	1.70715	1.70759	1.70801	1.70846
HB-1963	1.5303	1.53053	1.5306	1.53067	1.53085	1.53124	1.53182	1.53258	1.53345	1.53432	1.53507	1.53595	1.53686	1.53774	1.53858	1.53938	1.54012	1.54079	1.5414	1.54198	1.5426	1.54331	1.54408	1.54487	1.54561	1.54627	1.5469	1.54753	1.54822	1.54896	1.54973	1.55048	1.55121	1.55194	1.55273	1.55356	1.55442	1.55525	1.55601	1.55671	1.55739	1.5581	1.55884	1.55957	1.56025	1.56088	1.56146	1.56204	1.56264
HB-1963	1.60698	1.6077	1.60816	1.60851	1.60889	1.6094	1.61003	1.61081	1.61165	1.61247	1.61318	1.61403	1.61496	1.61586	1.61675	1.61761	1.61842	1.61912	1.61974	1.62029	1.62085	1.62147	1.62213	1.62281	1.62346	1.62405	1.62464	1.62529	1.62602	1.62684	1.62769	1.62853	1.62934	1.63013	1.63094	1.63178	1.63261	1.63341	1.63412	1.63479	1.63544	1.63614	1.63688	1.63763	1.63833	1.63897	1.63957	1.64015	1.64074
HB-1963	1.53055	1.53129	1.53175	1.53206	1.5324	1.53284	1.53342	1.53414	1.53493	1.53573	1.53642	1.53726	1.53817	1.53907	1.53995	1.54079	1.54159	1.54229	1.54292	1.54349	1.54408	1.54474	1.54544	1.54616	1.54685	1.54748	1.54809	1.54873	1.54944	1.55021	1.55102	1.5518	1.55257	1.55332	1.55411	1.55495	1.55581	1.55663	1.55738	1.55807	1.55875	1.55944	1.56016	1.56087	1.56152	1.5621	1.56264	1.56317	1.56372
HB-1963	1.69738	1.6979	1.69813	1.69824	1.69839	1.69869	1.69915	1.69978	1.7005	1.70122	1.70183	1.7026	1.70343	1.70423	1.70502	1.70577	1.70647	1.70708	1.70761	1.70811	1.70863	1.70925	1.70992	1.71061	1.71125	1.7118	1.71231	1.71284	1.71341	1.71404	1.7147	1.71533	1.71594	1.71656	1.71723	1.71798	1.71876	1.71951	1.72019	1.7208	1.72137	1.72196	1.72256	1.72313	1.72364	1.72407	1.72445	1.72484	1.72526
HB-1963	1.52988	1.5304	1.53071	1.53094	1.53125	1.5317	1.5323	1.53305	1.53388	1.53469	1.53538	1.5362	1.53708	1.53792	1.53874	1.53952	1.54025	1.5409	1.54148	1.54202	1.54259	1.54323	1.54393	1.54465	1.54532	1.54593	1.54652	1.54712	1.54778	1.54851	1.54926	1.54999	1.5507	1.55141	1.55217	1.55298	1.55382	1.55463	1.55539	1.55609	1.55678	1.55749	1.55822	1.55893	1.55959	1.56018	1.56071	1.56124	1.56179
HB-1963	1.63457	1.63506	1.63532	1.6355	1.63574	1.63612	1.63665	1.63733	1.63808	1.63882	1.63944	1.64022	1.64105	1.64187	1.64267	1.64343	1.64415	1.64477	1.6453	1.64579	1.6463	1.64688	1.64751	1.64816	1.64877	1.64933	1.64986	1.65043	1.65107	1.65178	1.65251	1.6532	1.65387	1.65452	1.6552	1.65592	1.65666	1.65737	1.65801	1.6586	1.65918	1.65981	1.66047	1.66112	1.66172	1.66225	1.66273	1.66319	1.66366
HB-1963	1.50395	1.50457	1.50496	1.50528	1.50566	1.50618	1.50685	1.50767	1.50856	1.50945	1.51021	1.51112	1.51207	1.51301	1.51392	1.5148	1.51563	1.51639	1.51707	1.51772	1.51839	1.51914	1.51994	1.52076	1.52154	1.52226	1.52295	1.52367	1.52444	1.52528	1.52614	1.52699	1.5278	1.52861	1.52945	1.53034	1.53125	1.53213	1.53294	1.5337	1.53445	1.53524	1.53605	1.53685	1.53761	1.53831	1.53897	1.53962	1.54028
HB-1963	1.70668	1.70718	1.7074	1.70751	1.70767	1.70798	1.70844	1.70905	1.70974	1.71041	1.71094	1.71162	1.71235	1.71304	1.71371	1.71435	1.71494	1.71544	1.71588	1.71629	1.71673	1.71726	1.71786	1.71848	1.71905	1.71955	1.72002	1.7205	1.72105	1.72167	1.72231	1.72293	1.72353	1.72412	1.72474	1.72541	1.7261	1.72673	1.72729	1.72777	1.72823	1.72873	1.72926	1.7298	1.73029	1.73075	1.73117	1.7316	1.73205
HB-1963	1.50955	1.50982	1.50991	1.50999	1.51016	1.51052	1.51106	1.51177	1.5126	1.51344	1.5142	1.5151	1.51606	1.51701	1.51793	1.51882	1.51964	1.52036	1.52099	1.52157	1.52216	1.52281	1.52351	1.52422	1.5249	1.52553	1.52614	1.52678	1.52749	1.52827	1.52907	1.52986	1.53062	1.53139	1.5322	1.53306	1.53396	1.53482	1.53563	1.53638	1.53712	1.53788	1.53865	1.5394	1.54009	1.5407	1.54125	1.54179	1.54235
HB-1963	1.63313	1.63363	1.63391	1.63412	1.63438	1.6348	1.63536	1.63607	1.63686	1.63763	1.63828	1.63908	1.63995	1.64082	1.64167	1.64249	1.64326	1.64393	1.64451	1.64503	1.64555	1.64613	1.64675	1.64737	1.64795	1.64847	1.64898	1.64954	1.65018	1.6509	1.65165	1.65238	1.65307	1.65375	1.65444	1.65517	1.65591	1.6566	1.65722	1.6578	1.65838	1.65901	1.65968	1.66037	1.661	1.66157	1.66207	1.66255	1.66303
HB-1963	1.49947	1.49956	1.49956	1.4996	1.49981	1.50024	1.50088	1.50174	1.50271	1.50371	1.5046	1.50564	1.50672	1.50776	1.50875	1.50969	1.51056	1.51132	1.51199	1.51261	1.51325	1.51396	1.51474	1.51554	1.51631	1.51704	1.51775	1.51849	1.51929	1.52016	1.52106	1.52194	1.5228	1.52365	1.52454	1.52548	1.52644	1.52736	1.52821	1.529	1.52977	1.53057	1.53138	1.53218	1.53293	1.53361	1.53424	1.53488	1.53554
HB-1963	1.69218	1.69289	1.69324	1.69342	1.69362	1.69395	1.69443	1.69508	1.69582	1.69656	1.69719	1.69798	1.69882	1.69964	1.70041	1.70113	1.70177	1.7023	1.70274	1.70312	1.70353	1.70402	1.70459	1.7052	1.70578	1.7063	1.70681	1.70734	1.70793	1.70858	1.70925	1.70988	1.71046	1.71104	1.71166	1.71233	1.71303	1.7137	1.71431	1.71486	1.71539	1.71595	1.71653	1.71709	1.71758	1.718	1.71836	1.71872	1.71911
HB-1963	1.55326	1.55364	1.55382	1.55397	1.5542	1.55461	1.55519	1.55594	1.55678	1.55761	1.55832	1.55917	1.56006	1.56093	1.56177	1.56259	1.56335	1.56404	1.56465	1.56521	1.5658	1.56644	1.56713	1.56781	1.56843	1.56898	1.56948	1.57001	1.57061	1.57128	1.57199	1.57271	1.57342	1.57415	1.57492	1.57575	1.57659	1.57739	1.57811	1.57875	1.57936	1.57998	1.58063	1.58126	1.58185	1.58239	1.58289	1.5834	1.58393
HB-1963	1.63285	1.63341	1.63372	1.63395	1.63422	1.63464	1.63521	1.63594	1.63674	1.63754	1.63823	1.63907	1.63998	1.64087	1.64173	1.64256	1.64332	1.64398	1.64454	1.64504	1.64555	1.64613	1.64676	1.64742	1.64804	1.64862	1.64919	1.64981	1.6505	1.65127	1.65206	1.65282	1.65354	1.65424	1.65496	1.65572	1.65648	1.6572	1.65786	1.65846	1.65906	1.65971	1.6604	1.66109	1.66173	1.66231	1.66284	1.66335	1.66387
HB-1963	1.50506	1.50554	1.50586	1.50615	1.50654	1.50712	1.50785	1.50875	1.50974	1.51072	1.51158	1.51258	1.51362	1.51463	1.51561	1.51655	1.51744	1.51824	1.51896	1.51963	1.52033	1.52109	1.5219	1.52272	1.52351	1.52425	1.52496	1.52571	1.52653	1.52742	1.52832	1.52921	1.53006	1.5309	1.53176	1.53266	1.53356	1.53443	1.53524	1.53599	1.53675	1.53754	1.53838	1.53923	1.54004	1.5408	1.5415	1.5422	1.54291
HB-1963	1.66995	1.67033	1.67049	1.6706	1.67081	1.67122	1.67183	1.67264	1.67357	1.67452	1.67536	1.67635	1.67738	1.67837	1.67929	1.68014	1.68091	1.68156	1.68212	1.68262	1.68315	1.68378	1.68449	1.68525	1.68599	1.68668	1.68736	1.68805	1.68881	1.68962	1.69043	1.6912	1.69192	1.69262	1.69334	1.69412	1.69493	1.69571	1.69643	1.6971	1.69776	1.69846	1.69919	1.6999	1.70055	1.70113	1.70164	1.70213	1.70263
HB-1963	1.5278	1.52807	1.52817	1.52825	1.52844	1.52882	1.5294	1.53015	1.53102	1.53189	1.53265	1.53356	1.53451	1.53543	1.53631	1.53715	1.53793	1.53862	1.53922	1.53978	1.54036	1.54101	1.54172	1.54245	1.54313	1.54376	1.54437	1.54501	1.54571	1.54649	1.5473	1.54809	1.54886	1.54964	1.55044	1.5513	1.55217	1.55301	1.55378	1.55449	1.55518	1.5559	1.55664	1.55737	1.55806	1.55867	1.55924	1.5598	1.56037
HB-1963	1.62347	1.62405	1.62438	1.62462	1.6249	1.62532	1.62588	1.62658	1.62737	1.62814	1.62881	1.62963	1.63053	1.63143	1.63231	1.63315	1.63394	1.63461	1.63518	1.63568	1.63617	1.63672	1.63731	1.63792	1.63849	1.63904	1.63959	1.6402	1.64091	1.64171	1.64254	1.64335	1.64412	1.64486	1.64562	1.6464	1.64718	1.64791	1.64856	1.64915	1.64974	1.65038	1.65106	1.65174	1.65237	1.65294	1.65345	1.65395	1.65446
HB-1963	1.48646	1.48721	1.48771	1.48809	1.48851	1.48907	1.48978	1.49064	1.49159	1.49255	1.49343	1.49446	1.49556	1.49664	1.4977	1.49872	1.49968	1.50054	1.50131	1.50201	1.50273	1.5035	1.50432	1.50516	1.50597	1.50675	1.50751	1.50831	1.50918	1.51013	1.51109	1.51203	1.51294	1.51383	1.51475	1.51571	1.51668	1.51762	1.5185	1.51933	1.52016	1.52101	1.5219	1.52277	1.5236	1.52436	1.52507	1.52577	1.52649
HB-1963	1.67834	1.67875	1.67895	1.67909	1.67931	1.67972	1.68029	1.68105	1.68191	1.68277	1.68351	1.6844	1.68534	1.68626	1.68714	1.68797	1.68872	1.68937	1.68991	1.69039	1.69089	1.69148	1.69213	1.69281	1.69347	1.69408	1.69469	1.69534	1.69606	1.69687	1.69769	1.69849	1.69924	1.69997	1.70072	1.7015	1.7023	1.70305	1.70372	1.70433	1.70493	1.70555	1.70621	1.70687	1.70746	1.70799	1.70847	1.70893	1.70942
HB-1963	1.53796	1.5382	1.53825	1.53829	1.53844	1.53878	1.53932	1.54004	1.54087	1.54171	1.54245	1.54333	1.54426	1.54517	1.54604	1.54687	1.54763	1.5483	1.54889	1.54943	1.55	1.55063	1.55132	1.55203	1.5527	1.55332	1.55391	1.55454	1.55523	1.556	1.5568	1.55759	1.55835	1.55912	1.55993	1.56078	1.56165	1.56248	1.56324	1.56392	1.56459	1.56528	1.56599	1.5667	1.56736	1.56796	1.56851	1.56906	1.56964
HB-1963	1.62997	1.63088	1.632	1.6331	1.63407	1.63489	1.63562	1.63628	1.63693	1.6376	1.63832	1.6388	1.63921	1.63967	1.64021	1.64081	1.6414	1.64195	1.64248	1.643	1.64354	1.64413	1.64475	1.6454	1.64606	1.64673	1.64739	1.64804	1.64868	1.64927	1.64983	1.65036	1.65087	1.65136	1.65186	1.65237	1.6529	1.65346	1.65407	1.65472	1.65535	1.65593	1.6564	1.6568	1.65717	1.65759	1.65809	1.65865	1.65918
HB-1963	1.49022	1.49133	1.49259	1.49379	1.49485	1.49575	1.49656	1.49731	1.49805	1.49882	1.49964	1.50027	1.50085	1.5015	1.50224	1.50305	1.50385	1.50464	1.5054	1.50616	1.50695	1.50777	1.50863	1.50951	1.51039	1.51128	1.51217	1.51305	1.51392	1.51474	1.51553	1.51628	1.51701	1.51772	1.51842	1.51913	1.51986	1.52062	1.52142	1.52226	1.52311	1.5239	1.52462	1.52527	1.5259	1.52658	1.52733	1.52813	1.5289
HB-1963	1.67565	1.67694	1.67834	1.67961	1.68068	1.6815	1.68218	1.68275	1.68329	1.68386	1.68448	1.68489	1.68525	1.68571	1.68627	1.6869	1.68753	1.68813	1.68868	1.68922	1.68977	1.69036	1.69099	1.69165	1.69235	1.69306	1.6938	1.69455	1.69529	1.696	1.69665	1.69725	1.6978	1.69831	1.6988	1.69929	1.69978	1.70032	1.70091	1.70156	1.70222	1.70283	1.70336	1.70382	1.70424	1.70472	1.70526	1.70585	1.70639
HB-1963	1.54537	1.54653	1.54778	1.54892	1.54985	1.55057	1.55116	1.55164	1.5521	1.55258	1.55313	1.55349	1.55382	1.55425	1.5548	1.55544	1.55609	1.55672	1.55731	1.5579	1.55849	1.5591	1.55973	1.56038	1.56104	1.56172	1.56241	1.56311	1.56381	1.56448	1.56512	1.56571	1.56626	1.56678	1.56728	1.56777	1.56827	1.5688	1.56939	1.57005	1.57072	1.57137	1.57195	1.57248	1.57298	1.57353	1.57413	1.57476	1.57533
HB-1963	1.61454	1.61598	1.61747	1.61879	1.61986	1.62068	1.62133	1.62187	1.62237	1.62288	1.62345	1.62383	1.62416	1.62459	1.62513	1.62575	1.62639	1.62701	1.6276	1.62818	1.62878	1.62941	1.63007	1.63075	1.63144	1.63213	1.63283	1.63353	1.63421	1.63487	1.63549	1.63607	1.63663	1.63719	1.63774	1.6383	1.63888	1.63949	1.64015	1.64086	1.64157	1.64222	1.64278	1.64326	1.64371	1.64421	1.64479	1.64541	1.64599
HB-1963	1.49464	1.49598	1.49739	1.49866	1.49974	1.50061	1.50136	1.50203	1.50269	1.5034	1.50418	1.5048	1.50539	1.50607	1.50686	1.5077	1.50853	1.50932	1.51005	1.51077	1.51149	1.51223	1.51302	1.51384	1.51469	1.51556	1.51647	1.51739	1.51831	1.51919	1.52002	1.5208	1.52154	1.52225	1.52294	1.52362	1.52432	1.52506	1.52585	1.52669	1.52755	1.52837	1.52911	1.52977	1.5304	1.53107	1.53179	1.53254	1.53324
HB-1963	1.69513	1.69605	1.69711	1.69809	1.69891	1.69953	1.70005	1.7005	1.70096	1.70145	1.70201	1.70237	1.70265	1.70302	1.70347	1.70397	1.70446	1.7049	1.70531	1.70571	1.70614	1.70664	1.7072	1.70781	1.70848	1.70917	1.70989	1.7106	1.7113	1.71194	1.71253	1.71304	1.7135	1.71393	1.71433	1.71474	1.71516	1.71563	1.71616	1.71674	1.71734	1.71788	1.71833	1.7187	1.71904	1.71943	1.71988	1.72038	1.72084
HB-1963	1.53069	1.53205	1.53348	1.53476	1.53582	1.53663	1.53729	1.53782	1.53832	1.53883	1.53939	1.53977	1.54013	1.54059	1.54117	1.54185	1.54254	1.54321	1.54385	1.54447	1.54509	1.54573	1.54639	1.54706	1.54774	1.54844	1.54916	1.54991	1.55066	1.5514	1.55211	1.55278	1.55342	1.55404	1.55462	1.5552	1.55576	1.55636	1.55699	1.55768	1.55838	1.55905	1.55966	1.56021	1.56075	1.56134	1.56199	1.56267	1.56329
HB-1963	1.59976	1.60138	1.60303	1.60449	1.6057	1.60663	1.60738	1.60798	1.60852	1.60907	1.60965	1.61002	1.61035	1.61078	1.61132	1.61195	1.61261	1.61325	1.61387	1.61448	1.61511	1.61577	1.61645	1.61715	1.61785	1.61856	1.61927	1.61999	1.6207	1.62138	1.62205	1.62269	1.62332	1.62394	1.62457	1.6252	1.62584	1.62651	1.62721	1.62794	1.62865	1.62929	1.62984	1.63029	1.63073	1.63122	1.63179	1.63242	1.63303
Deribe	1.50212	1.50361	1.50518	1.50661	1.50784	1.50886	1.50975	1.51054	1.5113	1.51206	1.51287	1.51347	1.514	1.5146	1.51528	1.51602	1.51676	1.51749	1.5182	1.51891	1.51966	1.52046	1.52131	1.52217	1.52306	1.52394	1.52482	1.52567	1.52649	1.52727	1.52799	1.52867	1.52932	1.52996	1.5306	1.53125	1.53193	1.53264	1.5334	1.53421	1.53502	1.53578	1.53645	1.53706	1.53764	1.53827	1.53898	1.53974	1.54046
Deribe	1.61957	1.62109	1.62265	1.62404	1.62518	1.62607	1.6268	1.62741	1.62798	1.62857	1.62922	1.62966	1.63005	1.63053	1.63112	1.63179	1.63247	1.6331	1.6337	1.63428	1.63486	1.63546	1.63609	1.63672	1.63736	1.63801	1.63866	1.63933	1.63998	1.64062	1.64123	1.64182	1.64238	1.64292	1.64346	1.644	1.64456	1.64515	1.64578	1.64646	1.64715	1.64779	1.64834	1.64883	1.6493	1.64983	1.65044	1.65108	1.65168
Deribe	1.53631	1.53721	1.53826	1.53924	1.54009	1.54078	1.54138	1.54193	1.54247	1.54307	1.54372	1.5442	1.54463	1.54514	1.54574	1.5464	1.54706	1.54768	1.54827	1.54884	1.54943	1.55005	1.5507	1.55138	1.55208	1.5528	1.55353	1.55427	1.555	1.5557	1.55636	1.55697	1.55756	1.55812	1.55868	1.55924	1.55981	1.56041	1.56106	1.56176	1.56247	1.56313	1.5637	1.5642	1.56467	1.56518	1.56576	1.56638	1.56696
Deribe	1.65729	1.65832	1.65947	1.66052	1.6614	1.66209	1.66267	1.66318	1.66369	1.66424	1.66486	1.66528	1.66565	1.66611	1.66665	1.66726	1.66785	1.66839	1.6689	1.66939	1.66991	1.67046	1.67107	1.67171	1.67238	1.67309	1.67382	1.67457	1.67532	1.67604	1.67672	1.67736	1.67797	1.67856	1.67914	1.67971	1.68028	1.68088	1.68151	1.68217	1.68283	1.68342	1.68393	1.68436	1.68477	1.68525	1.68583	1.68646	1.68708
Deribe	1.495	1.49604	1.4972	1.49828	1.49922	1.49999	1.50068	1.50131	1.50194	1.50262	1.50335	1.5039	1.50441	1.50499	1.50567	1.50641	1.50714	1.50785	1.50854	1.50923	1.50993	1.51068	1.51146	1.51227	1.51308	1.51391	1.51474	1.51556	1.51637	1.51715	1.51791	1.51863	1.51934	1.52006	1.52078	1.52151	1.52226	1.52304	1.52385	1.52469	1.52552	1.52628	1.52695	1.52754	1.52811	1.52874	1.52944	1.53021	1.53095
Deribe	1.58883	1.58996	1.59117	1.59225	1.59315	1.59387	1.59447	1.595	1.59551	1.59607	1.59668	1.5971	1.59746	1.59789	1.59842	1.59901	1.5996	1.60017	1.60072	1.60127	1.60185	1.60248	1.60315	1.60386	1.60458	1.60531	1.60604	1.60676	1.60745	1.60811	1.60873	1.60931	1.60987	1.61043	1.611	1.61159	1.61221	1.61288	1.61359	1.61436	1.61513	1.61584	1.61646	1.617	1.61751	1.61808	1.61872	1.61939	1.62003
Deribe	1.53988	1.54084	1.54188	1.5428	1.54355	1.5441	1.54455	1.54494	1.54532	1.54576	1.54627	1.54661	1.54691	1.54731	1.5478	1.54836	1.54892	1.54945	1.54995	1.55044	1.55094	1.55148	1.55206	1.55266	1.55328	1.55392	1.55456	1.55521	1.55584	1.55644	1.55701	1.55754	1.55805	1.55856	1.55908	1.55961	1.56017	1.56078	1.56144	1.56216	1.56288	1.56355	1.56413	1.56464	1.56512	1.56563	1.56621	1.56682	1.56738
Deribe	1.6874	1.68827	1.68928	1.6902	1.69096	1.69154	1.69201	1.69242	1.69282	1.69327	1.69378	1.69409	1.69435	1.69469	1.69512	1.69562	1.69611	1.69657	1.697	1.69741	1.69786	1.69834	1.69888	1.69946	1.70007	1.7007	1.70136	1.70203	1.70269	1.70332	1.70392	1.70447	1.70499	1.70549	1.70597	1.70645	1.70694	1.70746	1.70802	1.70862	1.70923	1.70978	1.71024	1.71062	1.71099	1.71141	1.71192	1.71247	1.71298
Deribe	1.45646	1.45738	1.45849	1.45957	1.46056	1.46142	1.46221	1.46295	1.46368	1.46446	1.46529	1.46594	1.46653	1.4672	1.46794	1.46875	1.46954	1.47031	1.47104	1.47176	1.47249	1.47326	1.47407	1.47491	1.47578	1.47667	1.47759	1.47853	1.47947	1.48039	1.48129	1.48215	1.48299	1.48379	1.48458	1.48535	1.48612	1.48692	1.48775	1.48862	1.48949	1.49033	1.4911	1.49182	1.49253	1.4933	1.49415	1.49503	1.49588
Deribe	1.60474	1.60626	1.60781	1.60918	1.61028	1.61112	1.61178	1.6123	1.61277	1.61325	1.61379	1.61412	1.61442	1.61483	1.61535	1.61596	1.61659	1.6172	1.61777	1.61833	1.61889	1.61948	1.62008	1.6207	1.62134	1.62199	1.62266	1.62335	1.62404	1.62471	1.62536	1.62597	1.62655	1.62711	1.62765	1.62817	1.6287	1.62925	1.62984	1.63047	1.63112	1.63173	1.63226	1.63274	1.63321	1.63374	1.63435	1.63498	1.63557
Deribe	1.49895	1.49969	1.50059	1.50145	1.50222	1.50287	1.50346	1.50404	1.50463	1.50529	1.50602	1.50656	1.50705	1.50759	1.50821	1.50887	1.5095	1.5101	1.51066	1.51122	1.51182	1.51246	1.51317	1.51392	1.51472	1.51554	1.51638	1.51722	1.51805	1.51884	1.51959	1.52029	1.52096	1.52161	1.52224	1.52288	1.52353	1.52422	1.52496	1.52575	1.52654	1.52729	1.52797	1.52858	1.52917	1.52982	1.53055	1.53131	1.53205
Deribe	1.67871	1.67999	1.68131	1.68246	1.68336	1.68401	1.68451	1.6849	1.68526	1.68567	1.68614	1.68641	1.68664	1.68697	1.6874	1.68791	1.68841	1.68888	1.6893	1.68972	1.69017	1.69067	1.69123	1.69183	1.69248	1.69317	1.69388	1.69461	1.69531	1.69597	1.69656	1.69709	1.69757	1.69801	1.69843	1.69884	1.69928	1.69976	1.70031	1.70092	1.70155	1.70214	1.70264	1.70306	1.70345	1.70389	1.70439	1.70493	1.70542
Deribe	1.48146	1.48284	1.48429	1.48559	1.48668	1.48756	1.4883	1.48896	1.48959	1.49026	1.491	1.49157	1.49211	1.49275	1.49348	1.49427	1.49506	1.49581	1.49651	1.49719	1.49787	1.49859	1.49936	1.50015	1.50099	1.50186	1.50277	1.50369	1.50461	1.5055	1.50634	1.50713	1.50786	1.50856	1.50922	1.50989	1.51056	1.51127	1.51203	1.51286	1.5137	1.51452	1.51528	1.51597	1.51664	1.51735	1.51812	1.51892	1.51967
Deribe	1.61503	1.61617	1.61739	1.6185	1.61942	1.62014	1.62074	1.62127	1.62178	1.62234	1.62297	1.6234	1.62378	1.62426	1.62483	1.62547	1.6261	1.62668	1.62723	1.62774	1.62826	1.62881	1.62938	1.62997	1.63057	1.63119	1.63182	1.63246	1.6331	1.63371	1.63429	1.63484	1.63537	1.63588	1.6364	1.63692	1.63746	1.63805	1.63869	1.63938	1.64007	1.64072	1.64129	1.64179	1.64227	1.6428	1.64341	1.64405	1.64466
Deribe	1.53813	1.53911	1.54024	1.54131	1.54223	1.54299	1.54364	1.54421	1.54476	1.54533	1.54593	1.54634	1.54669	1.54711	1.54763	1.54823	1.54883	1.54941	1.54997	1.55054	1.55113	1.55176	1.55243	1.55313	1.55383	1.55455	1.55528	1.55601	1.55673	1.55742	1.55808	1.5587	1.55931	1.55989	1.56047	1.56105	1.56164	1.56226	1.56293	1.56363	1.56433	1.56498	1.56555	1.56606	1.56655	1.5671	1.56772	1.56839	1.56901
Deribe	1.66008	1.66144	1.66289	1.6642	1.66528	1.66614	1.66684	1.66744	1.668	1.66859	1.66923	1.66967	1.67004	1.6705	1.67105	1.67167	1.67228	1.67285	1.67338	1.6739	1.67445	1.67504	1.67569	1.67638	1.67711	1.67788	1.67867	1.67948	1.68027	1.68102	1.68171	1.68233	1.6829	1.68344	1.68394	1.68443	1.68494	1.68548	1.68607	1.68673	1.68741	1.68805	1.68862	1.68913	1.68963	1.69019	1.69082	1.6915	1.69214
Deribe	1.47983	1.48121	1.48267	1.48401	1.48516	1.48611	1.48693	1.48766	1.48836	1.48909	1.48986	1.49045	1.491	1.49163	1.49237	1.49318	1.49399	1.49479	1.49557	1.49634	1.49713	1.49796	1.49883	1.49972	1.50063	1.50155	1.50248	1.5034	1.5043	1.50517	1.50599	1.50676	1.50749	1.5082	1.50889	1.50959	1.5103	1.51106	1.51187	1.51273	1.51362	1.51446	1.51524	1.51596	1.51667	1.51742	1.51825	1.5191	1.5199
Deribe	1.58661	1.58827	1.58989	1.59128	1.59239	1.59323	1.59391	1.59447	1.59501	1.59559	1.59626	1.59675	1.59723	1.59782	1.59852	1.5993	1.60008	1.60082	1.6015	1.60214	1.60277	1.60341	1.60406	1.60471	1.60538	1.60606	1.60676	1.60747	1.60819	1.6089	1.60958	1.61024	1.61087	1.61149	1.61211	1.61272	1.61334	1.61399	1.61469	1.61543	1.61618	1.61689	1.61752	1.61808	1.61861	1.6192	1.61984	1.62052	1.62113
Deribe	1.53916	1.54005	1.54108	1.54204	1.54287	1.54355	1.54414	1.54467	1.54519	1.54576	1.54639	1.54683	1.54722	1.5477	1.54826	1.54889	1.54952	1.55012	1.55069	1.55125	1.55183	1.55245	1.5531	1.55378	1.55448	1.55519	1.55592	1.55664	1.55736	1.55804	1.55869	1.55929	1.55987	1.56043	1.56099	1.56156	1.56214	1.56277	1.56345	1.56419	1.56495	1.56566	1.56629	1.56684	1.56736	1.56792	1.56854	1.56919	1.56977
Deribe	1.66428	1.66549	1.66679	1.66795	1.6689	1.66963	1.67023	1.67073	1.67121	1.67173	1.67233	1.67273	1.67308	1.67354	1.6741	1.67472	1.67533	1.67589	1.6764	1.67689	1.67738	1.6779	1.67847	1.67907	1.67971	1.68039	1.68111	1.68186	1.68261	1.68334	1.68404	1.68469	1.68529	1.68586	1.6864	1.68693	1.68746	1.68802	1.68863	1.68929	1.68997	1.6906	1.69116	1.69165	1.69212	1.69264	1.69324	1.69389	1.69449
Deribe	1.46278	1.4641	1.46554	1.46691	1.46812	1.46914	1.47006	1.47088	1.47167	1.47247	1.47331	1.47396	1.47456	1.47524	1.476	1.47684	1.47768	1.47851	1.47932	1.48014	1.48098	1.48187	1.4828	1.48375	1.48471	1.48568	1.48666	1.48763	1.48857	1.48947	1.49033	1.49114	1.49193	1.4927	1.49347	1.49425	1.49505	1.49589	1.49679	1.49773	1.49868	1.49958	1.5004	1.50114	1.50186	1.50262	1.50345	1.50432	1.50514
Deribe	1.58221	1.58343	1.58473	1.58592	1.58691	1.58771	1.58839	1.58899	1.58956	1.59017	1.59083	1.5913	1.59171	1.5922	1.59279	1.59344	1.59409	1.59472	1.59532	1.59591	1.59653	1.59719	1.59788	1.59861	1.59936	1.60012	1.6009	1.60168	1.60245	1.60318	1.60389	1.60456	1.60521	1.60584	1.60647	1.6071	1.60774	1.60841	1.60913	1.60989	1.61065	1.61136	1.61198	1.61255	1.6131	1.61372	1.61441	1.61516	1.61586
Deribe	1.51139	1.51289	1.51441	1.51576	1.51687	1.51774	1.51846	1.51907	1.51965	1.52026	1.52092	1.52141	1.52186	1.5224	1.52305	1.52377	1.52451	1.52521	1.52589	1.52657	1.52725	1.52797	1.52872	1.52949	1.53027	1.53106	1.53186	1.53266	1.53344	1.53419	1.5349	1.53558	1.53624	1.53688	1.53753	1.53818	1.53884	1.53954	1.54029	1.54108	1.54186	1.5426	1.54326	1.54384	1.5444	1.54501	1.54568	1.5464	1.54707
Deribe	1.65897	1.66018	1.66148	1.66265	1.6636	1.66433	1.66492	1.66541	1.66586	1.66635	1.66691	1.66727	1.66759	1.66801	1.66854	1.66914	1.66974	1.67029	1.67081	1.67131	1.67182	1.67237	1.67296	1.67358	1.67424	1.67492	1.67563	1.67634	1.67705	1.67771	1.67832	1.67888	1.6794	1.6799	1.68038	1.68087	1.68139	1.68196	1.6826	1.68329	1.68401	1.68468	1.68525	1.68574	1.68619	1.68667	1.68722	1.6878	1.68833
Deribe	1.48154	1.48282	1.48417	1.4854	1.48645	1.48731	1.48806	1.48873	1.4894	1.49011	1.4909	1.49152	1.49212	1.49281	1.4936	1.49447	1.49534	1.49617	1.49697	1.49774	1.49852	1.49932	1.50014	1.50098	1.50184	1.50271	1.50359	1.5045	1.5054	1.50628	1.50714	1.50796	1.50876	1.50953	1.51029	1.51104	1.51179	1.51257	1.51338	1.51422	1.51507	1.51588	1.51661	1.51729	1.51795	1.51866	1.51945	1.52028	1.52107
Deribe	1.60235	1.60352	1.60478	1.60591	1.60686	1.6076	1.60823	1.60879	1.60934	1.60993	1.61059	1.61106	1.61149	1.612	1.61262	1.6133	1.61397	1.61461	1.61521	1.61578	1.61636	1.61697	1.6176	1.61825	1.61892	1.6196	1.6203	1.62101	1.62172	1.62242	1.62309	1.62374	1.62437	1.62499	1.62559	1.62619	1.62679	1.62742	1.62807	1.62877	1.62945	1.63009	1.63065	1.63115	1.63164	1.63219	1.63284	1.63353	1.63417
Deribe	1.52978	1.53106	1.53239	1.53358	1.53455	1.5353	1.53592	1.53645	1.53696	1.5375	1.5381	1.53852	1.5389	1.53937	1.53993	1.54057	1.5412	1.54181	1.54239	1.54296	1.54355	1.54418	1.54486	1.54555	1.54627	1.54699	1.54772	1.54844	1.54914	1.5498	1.55041	1.55098	1.55153	1.55206	1.55261	1.55317	1.55376	1.5544	1.5551	1.55586	1.55662	1.55733	1.55795	1.5585	1.55902	1.55959	1.56022	1.56088	1.56151
Deribe	1.65975	1.66094	1.66225	1.66346	1.66447	1.66527	1.66594	1.66651	1.66705	1.66762	1.66825	1.66867	1.66903	1.66947	1.67001	1.6706	1.67118	1.67171	1.6722	1.67267	1.67316	1.6737	1.67429	1.67493	1.67562	1.67634	1.6771	1.67789	1.67866	1.67941	1.6801	1.68073	1.6813	1.68184	1.68235	1.68284	1.68334	1.68388	1.68448	1.68513	1.68582	1.68647	1.68705	1.68757	1.68808	1.68866	1.68931	1.69001	1.69066
Deribe	1.49427	1.49526	1.4964	1.4975	1.49848	1.49932	1.50007	1.50078	1.50148	1.50222	1.50302	1.50363	1.50419	1.50481	1.50552	1.50628	1.50703	1.50775	1.50843	1.50911	1.50982	1.51057	1.51136	1.51219	1.51304	1.5139	1.51478	1.51565	1.51651	1.51733	1.5181	1.51883	1.51953	1.52022	1.52091	1.5216	1.52232	1.52308	1.52389	1.52475	1.52562	1.52645	1.5272	1.52788	1.52855	1.52927	1.53005	1.53088	1.53167
Deribe	1.6129	1.61422	1.61564	1.61692	1.61798	1.6188	1.61945	1.61997	1.62042	1.62088	1.62138	1.62168	1.62193	1.62229	1.62278	1.62336	1.62397	1.62457	1.62514	1.62569	1.62626	1.62685	1.62746	1.62808	1.62871	1.62935	1.63001	1.63068	1.63135	1.63201	1.63263	1.63321	1.63377	1.6343	1.63481	1.63531	1.63582	1.63636	1.63695	1.63759	1.63826	1.63889	1.63946	1.63997	1.64048	1.64104	1.64166	1.64232	1.64291
Deribe	1.51982	1.52093	1.52211	1.52316	1.52404	1.52474	1.52534	1.52588	1.52643	1.52703	1.52771	1.52821	1.52867	1.52922	1.52984	1.53053	1.53119	1.53181	1.53239	1.53294	1.53351	1.5341	1.53473	1.53539	1.53607	1.53677	1.5375	1.53824	1.53898	1.53969	1.54037	1.54101	1.54163	1.54222	1.54281	1.54339	1.54398	1.54461	1.54529	1.54601	1.54674	1.54743	1.54805	1.54861	1.54914	1.54973	1.55038	1.55106	1.5517
Deribe	1.67722	1.67846	1.67976	1.68091	1.68185	1.68257	1.68316	1.68366	1.68415	1.68468	1.68527	1.68566	1.68599	1.6864	1.68689	1.68744	1.68797	1.68845	1.6889	1.68933	1.68979	1.69031	1.69088	1.6915	1.69217	1.69286	1.69358	1.69431	1.69502	1.69569	1.69631	1.69687	1.6974	1.6979	1.69839	1.69887	1.69938	1.69992	1.70052	1.70117	1.70184	1.70245	1.70297	1.70342	1.70384	1.70431	1.70485	1.70543	1.70595
Deribe	1.51496	1.51623	1.51763	1.51893	1.52005	1.52098	1.5218	1.52253	1.52324	1.52398	1.52477	1.52537	1.52592	1.52656	1.52728	1.52807	1.52886	1.52962	1.53036	1.53109	1.53183	1.53261	1.53342	1.53425	1.53509	1.53593	1.53676	1.53758	1.53837	1.53913	1.53983	1.5405	1.54113	1.54176	1.54238	1.54302	1.54368	1.54438	1.54513	1.54591	1.5467	1.54744	1.54808	1.54866	1.54921	1.54981	1.55049	1.55122	1.55192
Deribe	1.61405	1.6156	1.61723	1.6187	1.61993	1.6209	1.62169	1.62235	1.62294	1.62354	1.62418	1.62461	1.62499	1.62548	1.62609	1.62678	1.6275	1.62819	1.62885	1.6295	1.63015	1.63082	1.6315	1.63219	1.63288	1.63358	1.63429	1.63501	1.63573	1.63644	1.63712	1.63777	1.6384	1.63899	1.63957	1.64013	1.64068	1.64125	1.64184	1.64248	1.64312	1.64372	1.64424	1.64471	1.64518	1.64572	1.64635	1.64703	1.64767
Deribe	1.54515	1.54646	1.54784	1.54909	1.55014	1.55096	1.55164	1.55222	1.55277	1.55334	1.55396	1.55439	1.55477	1.55525	1.55583	1.55649	1.55716	1.5578	1.55841	1.55902	1.55963	1.56028	1.56095	1.56164	1.56234	1.56304	1.56375	1.56447	1.56517	1.56585	1.56649	1.5671	1.56768	1.56824	1.5688	1.56935	1.56992	1.57052	1.57117	1.57186	1.57256	1.57322	1.57379	1.5743	1.57479	1.57532	1.57592	1.57655	1.57713
Deribe	1.73153	1.73122	1.73075	1.73056	1.73076	1.73139	1.73219	1.73297	1.73355	1.73384	1.73392	1.7344	1.73514	1.73588	1.73652	1.737	1.73742	1.73791	1.73855	1.73936	1.7402	1.74094	1.74145	1.74174	1.74192	1.74214	1.74249	1.74299	1.74356	1.7441	1.74457	1.74501	1.74549	1.74609	1.74679	1.74753	1.7482	1.74871	1.7491	1.74946	1.74991	1.75052	1.75125	1.75198	1.75258	1.75299	1.75326	1.75352	1.75386
Deribe	1.50856	1.50852	1.50834	1.50839	1.50881	1.50961	1.51059	1.51156	1.51237	1.51295	1.51335	1.51409	1.51506	1.51602	1.51687	1.51758	1.51824	1.51895	1.51979	1.52081	1.52188	1.52287	1.52369	1.52434	1.5249	1.52551	1.52623	1.52705	1.52792	1.52874	1.52948	1.53018	1.53092	1.53176	1.53271	1.53371	1.53467	1.53553	1.53628	1.53702	1.53781	1.53874	1.53975	1.54074	1.54159	1.54226	1.5428	1.54333	1.54395
Deribe	1.68645	1.68654	1.68638	1.68639	1.68673	1.68745	1.68831	1.68912	1.68973	1.69006	1.69018	1.69071	1.69149	1.69231	1.69303	1.69361	1.69416	1.69478	1.69555	1.69651	1.69751	1.69841	1.69908	1.69954	1.69988	1.70025	1.70075	1.70138	1.70207	1.70271	1.7033	1.70385	1.70445	1.70518	1.70602	1.70692	1.70776	1.70847	1.70905	1.70961	1.71024	1.71103	1.71192	1.71279	1.71352	1.71405	1.71443	1.7148	1.71526
Deribe	1.60983	1.6098	1.60957	1.60954	1.60986	1.61057	1.61145	1.61231	1.61299	1.61341	1.61365	1.61426	1.61513	1.616	1.61678	1.61742	1.618	1.61865	1.61943	1.62037	1.62135	1.62223	1.6229	1.62337	1.62374	1.62415	1.6247	1.62539	1.62615	1.62689	1.62758	1.62824	1.62895	1.62976	1.63068	1.63164	1.63251	1.63324	1.63382	1.63438	1.63499	1.63576	1.63664	1.63752	1.63829	1.63889	1.63938	1.63987	1.64046
Deribe	1.54185	1.54197	1.54184	1.54186	1.54216	1.54281	1.54359	1.54433	1.54488	1.5452	1.54534	1.54586	1.54663	1.54742	1.54814	1.54872	1.54926	1.54986	1.55059	1.55148	1.5524	1.55322	1.55384	1.55428	1.55463	1.55503	1.55555	1.55621	1.55693	1.55762	1.55825	1.55883	1.55945	1.56017	1.56099	1.56185	1.56266	1.56334	1.56392	1.56449	1.56514	1.56595	1.56686	1.56777	1.56855	1.56916	1.56964	1.57011	1.57065
Deribe	1.51132	1.51124	1.51099	1.51095	1.51126	1.51196	1.51283	1.51369	1.51439	1.51487	1.51517	1.51584	1.51675	1.51767	1.51851	1.51921	1.51986	1.52058	1.52142	1.52242	1.52346	1.52442	1.52517	1.52574	1.52621	1.52672	1.52735	1.5281	1.52891	1.52969	1.53041	1.53111	1.53186	1.53271	1.53368	1.53469	1.53565	1.53648	1.53719	1.53789	1.53864	1.53953	1.54052	1.5415	1.54236	1.54306	1.54365	1.54423	1.54491
Deribe	1.70603	1.70567	1.70509	1.70474	1.70477	1.70523	1.70587	1.7065	1.70695	1.70715	1.70716	1.70759	1.70829	1.70902	1.70964	1.71011	1.71051	1.71097	1.71157	1.71232	1.71312	1.71382	1.71431	1.71461	1.71482	1.71509	1.71552	1.7161	1.71675	1.71737	1.71791	1.7184	1.71892	1.71953	1.72025	1.721	1.72168	1.72222	1.72265	1.72306	1.72356	1.72423	1.72502	1.72581	1.72647	1.72693	1.72725	1.72756	1.72796
Deribe	1.59072	1.59068	1.59041	1.59033	1.59058	1.59125	1.59208	1.59292	1.5936	1.59405	1.59433	1.59499	1.5959	1.59681	1.59761	1.59826	1.59883	1.59945	1.6002	1.60111	1.60207	1.60296	1.60367	1.6042	1.60465	1.60515	1.60579	1.60655	1.60735	1.60811	1.60879	1.60942	1.6101	1.61089	1.61181	1.61279	1.61373	1.61457	1.6153	1.61601	1.6168	1.61772	1.61872	1.61968	1.6205	1.62112	1.62159	1.62206	1.62261
Deribe	1.56037	1.55998	1.5594	1.55905	1.55906	1.55949	1.56012	1.56077	1.56127	1.56155	1.56167	1.56218	1.56292	1.56367	1.56431	1.56478	1.56519	1.56564	1.56622	1.56695	1.56774	1.56845	1.569	1.56938	1.56969	1.57007	1.57058	1.57123	1.57193	1.57258	1.57315	1.57366	1.5742	1.57483	1.57557	1.57635	1.57708	1.57771	1.57823	1.57875	1.57935	1.5801	1.58096	1.5818	1.58251	1.58303	1.58341	1.58377	1.58421
Deribe	1.50183	1.50194	1.50183	1.50187	1.50221	1.50291	1.50375	1.50457	1.50521	1.50563	1.50589	1.50651	1.50739	1.50829	1.5091	1.50979	1.51044	1.51113	1.51194	1.5129	1.51389	1.51479	1.5155	1.51603	1.51648	1.51699	1.51763	1.51841	1.51926	1.52008	1.52084	1.52156	1.52232	1.52317	1.52411	1.52509	1.52601	1.52681	1.52751	1.52821	1.52898	1.5299	1.53092	1.53194	1.53282	1.53353	1.5341	1.53465	1.53526
Deribe	1.65914	1.65894	1.65856	1.6584	1.65861	1.65924	1.66005	1.66083	1.66142	1.66174	1.66186	1.66237	1.66314	1.66391	1.66459	1.66513	1.66562	1.66618	1.6669	1.66779	1.66874	1.66959	1.67024	1.67068	1.67103	1.67142	1.67195	1.67261	1.67334	1.67402	1.67464	1.67521	1.67582	1.67654	1.67737	1.67825	1.67908	1.67979	1.68039	1.68099	1.68168	1.68253	1.68351	1.68447	1.68529	1.68591	1.68637	1.68681	1.68731
Deribe	1.61423	1.6139	1.61338	1.61309	1.61319	1.61373	1.61448	1.61525	1.61586	1.61624	1.61644	1.61703	1.61786	1.61868	1.61939	1.61994	1.62043	1.62097	1.62166	1.62253	1.62346	1.62431	1.62496	1.62543	1.62581	1.62623	1.62677	1.62743	1.62814	1.6288	1.6294	1.62996	1.63057	1.6313	1.63216	1.63308	1.63394	1.63469	1.63532	1.63593	1.6366	1.6374	1.6383	1.63919	1.63993	1.6405	1.64093	1.64137	1.64189
Deribe	1.54993	1.54989	1.54963	1.54955	1.54979	1.55041	1.55119	1.55195	1.55253	1.55287	1.55303	1.55356	1.55433	1.55511	1.5558	1.55634	1.55682	1.55734	1.55799	1.55878	1.55962	1.56037	1.56093	1.56132	1.56163	1.562	1.56253	1.56321	1.56396	1.56469	1.56536	1.56599	1.56666	1.56742	1.56828	1.56916	1.56997	1.57065	1.57121	1.57175	1.57236	1.57312	1.57398	1.57484	1.57557	1.57613	1.57657	1.57699	1.5775
Deribe	1.49759	1.49769	1.49762	1.49775	1.49821	1.49905	1.50002	1.50096	1.50171	1.50221	1.5025	1.50314	1.50401	1.50488	1.50568	1.50636	1.50701	1.50774	1.50862	1.50966	1.51075	1.51176	1.51256	1.51318	1.5137	1.51424	1.51492	1.51571	1.51657	1.5174	1.51819	1.51895	1.51976	1.52067	1.52169	1.52273	1.52371	1.52455	1.52528	1.52597	1.52674	1.52765	1.52866	1.52967	1.53057	1.5313	1.53191	1.53252	1.53319
Deribe	1.65691	1.65683	1.65652	1.6564	1.65664	1.65729	1.65811	1.65892	1.65953	1.6599	1.66007	1.66064	1.66146	1.66229	1.66301	1.66358	1.66409	1.66466	1.66537	1.66626	1.6672	1.66806	1.66872	1.66919	1.66958	1.67003	1.67062	1.67135	1.67214	1.67288	1.67357	1.6742	1.67488	1.67566	1.67655	1.67749	1.67836	1.67911	1.67973	1.68034	1.68102	1.68185	1.68279	1.68371	1.6845	1.68509	1.68554	1.68597	1.68649
Explorer	1.53629	1.53669	1.53678	1.53696	1.53739	1.53815	1.53902	1.53984	1.54047	1.54086	1.54106	1.54163	1.54244	1.54327	1.54402	1.54463	1.5452	1.54582	1.54658	1.54749	1.54844	1.54931	1.54998	1.55047	1.55088	1.55133	1.55192	1.55263	1.55341	1.55415	1.55482	1.55545	1.5561	1.55685	1.55769	1.55857	1.55939	1.56008	1.56068	1.56126	1.56192	1.56274	1.56367	1.5646	1.56541	1.56603	1.56652	1.56699	1.56752
Explorer	1.68432	1.68427	1.68402	1.68397	1.68429	1.68504	1.68596	1.68685	1.68755	1.68797	1.68818	1.68877	1.68962	1.69046	1.69119	1.69178	1.69231	1.69291	1.69367	1.6946	1.69558	1.69648	1.69715	1.69763	1.698	1.6984	1.69894	1.6996	1.70033	1.70103	1.70167	1.70227	1.70294	1.70374	1.70466	1.70563	1.70654	1.70732	1.70796	1.70856	1.70922	1.71002	1.71091	1.71177	1.7125	1.71303	1.71342	1.71381	1.7143
Explorer	1.63064	1.63043	1.63002	1.62981	1.62997	1.63056	1.63132	1.63209	1.63267	1.63302	1.63317	1.63372	1.63452	1.63532	1.63602	1.63655	1.63703	1.63756	1.63823	1.63907	1.63996	1.64078	1.6414	1.64184	1.6422	1.64262	1.64318	1.64388	1.64462	1.64532	1.64593	1.64648	1.64705	1.64771	1.64848	1.64928	1.65002	1.65064	1.65117	1.65169	1.65232	1.65311	1.65403	1.65494	1.65572	1.65631	1.65675	1.65718	1.65767
Explorer	1.55963	1.55924	1.5587	1.55842	1.55853	1.55907	1.55982	1.56058	1.56118	1.56157	1.56178	1.56235	1.56316	1.56397	1.56467	1.5652	1.56567	1.56618	1.56682	1.56762	1.56848	1.56926	1.56987	1.57031	1.57068	1.57111	1.57167	1.57237	1.57312	1.57383	1.57446	1.57504	1.57564	1.57635	1.57715	1.578	1.5788	1.57949	1.58007	1.58064	1.58129	1.58209	1.58299	1.58388	1.58463	1.58521	1.58565	1.58607	1.58656
Explorer	1.51349	1.51363	1.51355	1.51366	1.51408	1.51488	1.51583	1.51675	1.51748	1.51796	1.51825	1.5189	1.51976	1.52063	1.52141	1.52205	1.52265	1.52332	1.52412	1.52509	1.52611	1.52705	1.5278	1.52837	1.52887	1.5294	1.53007	1.53086	1.53172	1.53255	1.53333	1.53408	1.53486	1.53573	1.53669	1.53768	1.53859	1.53937	1.54003	1.54067	1.54138	1.54226	1.54325	1.54425	1.54516	1.54591	1.54655	1.54717	1.54785
Explorer	1.69811	1.69794	1.69755	1.69738	1.69759	1.69822	1.69903	1.69982	1.70042	1.70076	1.70089	1.70143	1.70222	1.70301	1.7037	1.70424	1.70472	1.70526	1.70595	1.70683	1.70775	1.70859	1.70921	1.70964	1.70997	1.71034	1.71086	1.71149	1.71219	1.71283	1.7134	1.71393	1.7145	1.71519	1.716	1.71687	1.71769	1.71838	1.71896	1.71951	1.72014	1.72093	1.72181	1.72268	1.7234	1.72393	1.72431	1.72469	1.72516
Explorer	1.59973	1.59928	1.59874	1.59851	1.59873	1.59943	1.60035	1.6013	1.60209	1.60265	1.603	1.60371	1.60465	1.60556	1.60636	1.60699	1.60755	1.60816	1.60892	1.60985	1.61084	1.61176	1.6125	1.61305	1.61352	1.61404	1.6147	1.61548	1.61632	1.61713	1.61786	1.61856	1.6193	1.62014	1.6211	1.62209	1.62303	1.62383	1.62451	1.62516	1.62588	1.62675	1.62771	1.62867	1.62951	1.63017	1.6307	1.63123	1.63185
Explorer	1.56006	1.55984	1.55942	1.55918	1.55929	1.5598	1.56048	1.56115	1.56166	1.56193	1.56203	1.56251	1.56324	1.56397	1.56461	1.5651	1.56553	1.56602	1.56664	1.56742	1.56826	1.56901	1.56958	1.56997	1.57029	1.57066	1.57117	1.57181	1.5725	1.57316	1.57375	1.57429	1.57486	1.57554	1.57632	1.57714	1.57791	1.57857	1.57912	1.57967	1.58029	1.58107	1.58195	1.58282	1.58355	1.5841	1.58451	1.58489	1.58535
Explorer	1.53684	1.53718	1.53722	1.53734	1.53771	1.53841	1.53923	1.54001	1.54061	1.54097	1.54117	1.54176	1.54261	1.54349	1.54429	1.54496	1.54558	1.54626	1.54705	1.54799	1.54895	1.54983	1.55049	1.55098	1.55138	1.55183	1.55242	1.55314	1.55393	1.55469	1.55538	1.55603	1.55672	1.5575	1.55838	1.55931	1.56017	1.56092	1.56156	1.56219	1.5629	1.56377	1.56474	1.5657	1.56654	1.5672	1.56773	1.56824	1.56882
Explorer	1.64097	1.6409	1.64059	1.64047	1.6407	1.64137	1.64222	1.64307	1.64375	1.6442	1.64446	1.64512	1.64603	1.64694	1.64774	1.64838	1.64897	1.64961	1.65039	1.65135	1.65238	1.65333	1.6541	1.65469	1.65521	1.65578	1.6565	1.65734	1.65823	1.65908	1.65986	1.66058	1.66135	1.66222	1.66322	1.66426	1.66525	1.66612	1.66687	1.66761	1.66842	1.66939	1.67045	1.67149	1.67241	1.67313	1.67372	1.6743	1.67496
Explorer	1.61056	1.61042	1.61003	1.60981	1.60994	1.6105	1.61125	1.61202	1.61264	1.61303	1.61326	1.61387	1.61473	1.61558	1.61632	1.6169	1.61741	1.61797	1.61866	1.61953	1.62046	1.62132	1.62199	1.6225	1.62292	1.62339	1.624	1.62473	1.62551	1.62624	1.62689	1.62749	1.62813	1.62888	1.62974	1.63066	1.63154	1.63229	1.63295	1.63359	1.6343	1.63517	1.63614	1.6371	1.63792	1.63855	1.63905	1.63953	1.6401
Explorer	1.5625	1.56238	1.56203	1.56185	1.56201	1.56255	1.56326	1.56396	1.56449	1.56478	1.56489	1.56538	1.56611	1.56686	1.5675	1.568	1.56845	1.56895	1.56958	1.57037	1.57121	1.57197	1.57254	1.57293	1.57324	1.57361	1.57411	1.57474	1.57544	1.57611	1.57673	1.5773	1.57792	1.57863	1.57945	1.5803	1.58109	1.58175	1.58228	1.58279	1.58337	1.5841	1.58494	1.58578	1.5865	1.58706	1.5875	1.58794	1.58845
Explorer	1.50268	1.50272	1.50263	1.50278	1.50328	1.50418	1.50523	1.50625	1.50708	1.50765	1.50801	1.5087	1.5096	1.51051	1.51133	1.51202	1.51268	1.51343	1.51433	1.51541	1.51655	1.51762	1.5185	1.51919	1.51979	1.52041	1.52114	1.52199	1.52288	1.52372	1.52452	1.52528	1.52609	1.52701	1.52805	1.52914	1.53018	1.53111	1.53193	1.53272	1.53359	1.53459	1.53568	1.53676	1.53772	1.53851	1.53917	1.53981	1.54053
Explorer	1.70282	1.70246	1.70193	1.70165	1.70176	1.70233	1.70307	1.70379	1.70432	1.70457	1.7046	1.70502	1.70569	1.70637	1.70696	1.7074	1.7078	1.70828	1.70893	1.70977	1.71066	1.71148	1.71208	1.71247	1.71277	1.71311	1.71359	1.7142	1.71488	1.71552	1.71609	1.71661	1.71719	1.71788	1.71869	1.71954	1.72034	1.721	1.72154	1.72207	1.72267	1.72344	1.72432	1.72518	1.7259	1.72642	1.7268	1.72718	1.72765
Explorer	1.6281	1.62778	1.62729	1.62705	1.6272	1.62779	1.62858	1.62938	1.62999	1.63036	1.63054	1.63109	1.63188	1.63267	1.63335	1.63387	1.63433	1.63485	1.6355	1.63633	1.63722	1.63803	1.63864	1.63908	1.63943	1.63984	1.64039	1.64107	1.64182	1.64253	1.64317	1.64375	1.64438	1.6451	1.64593	1.6468	1.6476	1.64827	1.64882	1.64935	1.64995	1.65071	1.65156	1.6524	1.65311	1.65362	1.654	1.65437	1.65482
Explorer	1.54683	1.54691	1.54675	1.54674	1.54703	1.54769	1.54848	1.54923	1.54979	1.5501	1.55021	1.55068	1.55139	1.55211	1.55273	1.55323	1.55368	1.55419	1.55485	1.55569	1.55658	1.55739	1.55803	1.55848	1.55886	1.55928	1.55984	1.56052	1.56126	1.56197	1.56262	1.56322	1.56387	1.56462	1.56548	1.56637	1.56721	1.56793	1.56853	1.56911	1.56975	1.57054	1.57142	1.57229	1.57304	1.57363	1.57409	1.57456	1.57511
Explorer	1.52329	1.52331	1.52311	1.52309	1.5234	1.52411	1.52498	1.52585	1.52655	1.52703	1.52733	1.52799	1.52888	1.52978	1.53057	1.53122	1.53182	1.53247	1.53325	1.5342	1.53519	1.53611	1.53685	1.53742	1.53791	1.53845	1.53912	1.53991	1.54076	1.54157	1.54231	1.543	1.54372	1.54455	1.54547	1.54643	1.54734	1.54813	1.54883	1.54951	1.55027	1.55119	1.5522	1.55322	1.55411	1.55482	1.5554	1.55596	1.55659
Explorer	1.6755	1.67511	1.67456	1.67427	1.67439	1.67499	1.67578	1.67659	1.67722	1.6776	1.67778	1.67835	1.67916	1.67997	1.68066	1.6812	1.68168	1.68221	1.6829	1.68377	1.6847	1.68554	1.68618	1.68663	1.68699	1.68739	1.68794	1.68861	1.68935	1.69005	1.69068	1.69128	1.69193	1.69269	1.69358	1.69452	1.6954	1.69614	1.69677	1.69737	1.69805	1.69887	1.6998	1.70071	1.70148	1.70206	1.7025	1.70292	1.70343
Explorer	1.5891	1.58928	1.58923	1.58935	1.58979	1.59062	1.5916	1.59255	1.5933	1.59381	1.59412	1.59481	1.59574	1.59669	1.59754	1.59825	1.59892	1.59965	1.60051	1.60154	1.60262	1.6036	1.60438	1.60496	1.60546	1.60599	1.60666	1.60746	1.60832	1.60916	1.60993	1.61068	1.61147	1.61237	1.61338	1.61443	1.61543	1.61629	1.61703	1.61775	1.61853	1.61947	1.62051	1.62154	1.62245	1.62317	1.62377	1.62437	1.62505
Explorer	1.54225	1.54246	1.54237	1.5424	1.5427	1.54336	1.54415	1.54492	1.54551	1.54588	1.54609	1.54669	1.54755	1.54843	1.54923	1.54989	1.55049	1.55113	1.55188	1.55277	1.55368	1.55451	1.55513	1.55556	1.55593	1.55634	1.5569	1.5576	1.55837	1.55911	1.5598	1.56044	1.56113	1.56191	1.5628	1.56373	1.56461	1.56537	1.56602	1.56666	1.56737	1.56823	1.56919	1.57013	1.57094	1.57157	1.57206	1.57255	1.57312
Explorer	1.49665	1.49723	1.49749	1.49783	1.4984	1.4993	1.50032	1.5013	1.50209	1.50265	1.50302	1.50376	1.50472	1.50569	1.50657	1.5073	1.50798	1.50871	1.50958	1.5106	1.51168	1.51269	1.51352	1.51419	1.5148	1.51546	1.51626	1.51719	1.51818	1.51913	1.52001	1.52085	1.52172	1.52269	1.52375	1.52485	1.52589	1.5268	1.52761	1.52839	1.52924	1.53023	1.53132	1.53241	1.53337	1.53416	1.53483	1.5355	1.53624
Explorer	1.67001	1.66956	1.66899	1.66873	1.6689	1.66955	1.67039	1.67123	1.67188	1.67225	1.6724	1.67292	1.67368	1.67443	1.67509	1.67559	1.67606	1.67662	1.67734	1.67825	1.67923	1.68013	1.68082	1.68132	1.68171	1.68213	1.68268	1.68335	1.68409	1.68478	1.68541	1.686	1.68665	1.68743	1.68833	1.68928	1.69017	1.69094	1.69157	1.69218	1.69285	1.69366	1.69457	1.69546	1.69621	1.69677	1.69719	1.6976	1.69811
Explorer	1.60723	1.60662	1.60591	1.60552	1.6056	1.60619	1.60703	1.60794	1.6087	1.60926	1.60962	1.61036	1.61132	1.61226	1.61307	1.61369	1.61425	1.61485	1.61559	1.61652	1.61751	1.61843	1.61918	1.61976	1.62026	1.6208	1.62149	1.62229	1.62315	1.62397	1.62472	1.62542	1.62617	1.62703	1.62801	1.62903	1.63	1.63085	1.63158	1.63228	1.63305	1.63397	1.63497	1.63596	1.63682	1.63749	1.63804	1.63857	1.6392
Explorer	1.55299	1.5529	1.55257	1.5524	1.55256	1.55311	1.55383	1.55454	1.55509	1.55542	1.55558	1.55612	1.5569	1.5577	1.5584	1.55896	1.55946	1.56	1.56068	1.56151	1.5624	1.56321	1.56384	1.56429	1.56468	1.56511	1.56569	1.56639	1.56714	1.56785	1.56849	1.56907	1.56969	1.57042	1.57125	1.57213	1.57297	1.5737	1.57434	1.57497	1.57568	1.57654	1.5775	1.57844	1.57924	1.57985	1.58032	1.58075	1.58125
Explorer	1.5181	1.51848	1.51857	1.51876	1.51921	1.52002	1.52095	1.52185	1.52258	1.52308	1.52342	1.52413	1.52508	1.52606	1.52694	1.52769	1.52838	1.52912	1.52998	1.53098	1.53202	1.53298	1.53375	1.53434	1.53487	1.53545	1.53617	1.53702	1.53794	1.53882	1.53963	1.54038	1.54115	1.542	1.54294	1.5439	1.54481	1.5456	1.54628	1.54697	1.54775	1.54869	1.54975	1.55082	1.55178	1.55256	1.55321	1.55383	1.55452
Explorer	1.68332	1.68305	1.6826	1.6824	1.68261	1.68327	1.68414	1.68501	1.68569	1.68611	1.68633	1.68693	1.68776	1.6886	1.68931	1.68987	1.69037	1.69094	1.69167	1.69259	1.69357	1.69447	1.69518	1.69569	1.6961	1.69656	1.69716	1.69789	1.69868	1.69944	1.70013	1.7008	1.70152	1.70236	1.70333	1.70434	1.70528	1.70606	1.7067	1.70729	1.70793	1.7087	1.70957	1.71042	1.71115	1.71171	1.71215	1.71262	1.71319
Explorer	1.5628	1.56425	1.56556	1.56672	1.56771	1.56853	1.56925	1.56996	1.57067	1.57134	1.57191	1.5724	1.57286	1.57333	1.5739	1.57461	1.57539	1.57618	1.57691	1.57756	1.57818	1.57885	1.57955	1.58028	1.58097	1.5816	1.5822	1.58277	1.58335	1.58393	1.58452	1.58512	1.58574	1.58638	1.58701	1.58761	1.58814	1.58861	1.58906	1.58953	1.59006	1.59061	1.59114	1.59162	1.59205	1.5925	1.593	1.59357	1.59418
Explorer	1.48013	1.48102	1.4819	1.48275	1.48354	1.48427	1.48497	1.4857	1.48644	1.48715	1.48775	1.48826	1.48871	1.48915	1.48969	1.49035	1.4911	1.49187	1.49259	1.49327	1.49393	1.49464	1.49538	1.49613	1.49683	1.49746	1.49803	1.49856	1.4991	1.49965	1.50023	1.50084	1.50148	1.50218	1.50289	1.50359	1.50424	1.50482	1.50537	1.50593	1.50652	1.50711	1.50767	1.50817	1.50862	1.50909	1.5096	1.51019	1.51082
Explorer	1.43871	1.43976	1.44077	1.44172	1.44261	1.44345	1.44427	1.44513	1.44603	1.44692	1.44771	1.44842	1.44907	1.44971	1.45041	1.45123	1.45212	1.45302	1.45387	1.45469	1.4555	1.45637	1.45731	1.45827	1.4592	1.46007	1.46089	1.46167	1.46245	1.46323	1.46401	1.4648	1.46561	1.46645	1.4673	1.46813	1.46892	1.46965	1.47035	1.47108	1.47184	1.47262	1.47336	1.47404	1.47467	1.47531	1.47599	1.47675	1.47755
Explorer	1.56934	1.57003	1.57073	1.57145	1.57215	1.57284	1.57356	1.57435	1.5752	1.57605	1.5768	1.57747	1.57806	1.57862	1.57925	1.57999	1.58079	1.5816	1.58235	1.58305	1.58376	1.58454	1.5854	1.5863	1.58718	1.588	1.58876	1.58948	1.59019	1.59089	1.5916	1.59231	1.59304	1.5938	1.59459	1.59536	1.59607	1.59674	1.59736	1.59801	1.59868	1.59935	1.59999	1.60055	1.60106	1.60159	1.60218	1.60287	1.60361
Explorer	1.55193	1.55316	1.55433	1.55542	1.5564	1.55727	1.55807	1.55886	1.55967	1.56043	1.56108	1.56164	1.56214	1.56265	1.56325	1.56397	1.56478	1.56559	1.56634	1.56703	1.56769	1.56842	1.56919	1.56998	1.57075	1.57146	1.57213	1.57278	1.57343	1.57409	1.57477	1.57545	1.57614	1.57686	1.57758	1.57827	1.5789	1.57947	1.58001	1.58058	1.58119	1.58181	1.5824	1.58292	1.58339	1.58384	1.58434	1.5849	1.58549
Explorer	1.47359	1.4742	1.47486	1.47558	1.47632	1.47707	1.47783	1.47866	1.47952	1.48035	1.48107	1.48168	1.48222	1.48274	1.48333	1.48404	1.48482	1.48562	1.48638	1.4871	1.48781	1.48858	1.4894	1.49023	1.49103	1.49175	1.49243	1.49308	1.49374	1.49442	1.49513	1.49586	1.49663	1.49743	1.49824	1.49902	1.49972	1.50036	1.50095	1.50155	1.50217	1.5028	1.50341	1.50396	1.50447	1.505	1.50558	1.50624	1.50692
Explorer	1.45619	1.45737	1.4585	1.45956	1.46053	1.4614	1.4622	1.463	1.4638	1.46457	1.46523	1.46582	1.46637	1.46692	1.46758	1.46837	1.46925	1.47015	1.471	1.4718	1.47257	1.47338	1.47422	1.47508	1.47589	1.47663	1.47733	1.478	1.47869	1.47939	1.48012	1.48087	1.48166	1.48248	1.48331	1.48411	1.48485	1.48553	1.48616	1.48681	1.48748	1.48815	1.48879	1.48938	1.48991	1.49044	1.49103	1.49168	1.49236
Explorer	1.63632	1.63704	1.63777	1.63852	1.63925	1.63993	1.64061	1.64131	1.64204	1.64272	1.64327	1.64371	1.64406	1.64439	1.6448	1.64535	1.64599	1.64666	1.64729	1.64789	1.64851	1.64921	1.64998	1.65079	1.65156	1.65226	1.65291	1.65352	1.65413	1.65473	1.65534	1.65596	1.6566	1.65727	1.65795	1.65861	1.6592	1.65972	1.66019	1.66067	1.66117	1.66167	1.66213	1.66251	1.66283	1.66316	1.66356	1.66404	1.66459
Explorer	1.53679	1.53746	1.53818	1.53896	1.53975	1.54053	1.54133	1.54219	1.5431	1.544	1.5448	1.54551	1.54615	1.54679	1.54749	1.54831	1.5492	1.55008	1.55091	1.55167	1.55242	1.55324	1.55411	1.55502	1.55591	1.55674	1.55754	1.55831	1.55909	1.55987	1.56066	1.56146	1.56228	1.56312	1.56397	1.56479	1.56555	1.56625	1.56691	1.5676	1.56831	1.56902	1.56969	1.5703	1.57085	1.57141	1.57202	1.57271	1.57345
Explorer	1.48271	1.48366	1.48459	1.48549	1.48633	1.4871	1.48783	1.48859	1.48936	1.4901	1.49073	1.49128	1.49177	1.49226	1.49283	1.49352	1.49428	1.49504	1.49574	1.49639	1.49702	1.4977	1.49843	1.49918	1.49991	1.50058	1.50121	1.50184	1.50248	1.50314	1.50382	1.50451	1.50524	1.50599	1.50675	1.50748	1.50814	1.50873	1.50928	1.50985	1.51044	1.51103	1.51159	1.51208	1.51252	1.51297	1.51346	1.51404	1.51466
Explorer	1.44569	1.44692	1.44811	1.44926	1.45032	1.45128	1.45217	1.45305	1.45392	1.45476	1.45547	1.45611	1.4567	1.45729	1.45798	1.45881	1.45972	1.46064	1.46152	1.46234	1.46314	1.46399	1.46488	1.46578	1.46665	1.46745	1.46823	1.46898	1.46974	1.47052	1.47132	1.47213	1.47296	1.47381	1.47467	1.4755	1.47627	1.47698	1.47766	1.47836	1.4791	1.47986	1.48059	1.48127	1.4819	1.48253	1.4832	1.48393	1.48469
Explorer	1.59481	1.59545	1.59607	1.59668	1.59725	1.5978	1.59835	1.59898	1.59967	1.60038	1.60099	1.60154	1.60202	1.6025	1.60306	1.60373	1.60447	1.6052	1.60586	1.60647	1.60706	1.60772	1.60845	1.60924	1.61001	1.61073	1.61143	1.61211	1.61281	1.61351	1.61422	1.61494	1.61567	1.61642	1.61717	1.61788	1.61853	1.6191	1.61965	1.62022	1.62082	1.62144	1.62204	1.62256	1.62303	1.6235	1.62403	1.62463	1.62527
Explorer	1.53729	1.53827	1.5392	1.54009	1.54091	1.54166	1.54238	1.54314	1.54394	1.54473	1.54542	1.54605	1.54662	1.54718	1.54783	1.54861	1.54945	1.55029	1.55106	1.55178	1.55247	1.55322	1.55403	1.55487	1.55568	1.55645	1.55717	1.55788	1.5586	1.55933	1.56008	1.56084	1.56162	1.56243	1.56325	1.56403	1.56475	1.5654	1.56601	1.56664	1.56729	1.56795	1.56858	1.56913	1.56964	1.57016	1.57073	1.57139	1.57209
Explorer	1.48776	1.48834	1.48895	1.48958	1.4902	1.49079	1.49138	1.49201	1.49269	1.49334	1.49389	1.49436	1.49477	1.49518	1.49567	1.49628	1.49698	1.49769	1.49835	1.49895	1.49955	1.50021	1.50092	1.50166	1.50237	1.50302	1.50363	1.50422	1.50482	1.50543	1.50606	1.50671	1.50738	1.50808	1.5088	1.5095	1.51015	1.51074	1.51129	1.51187	1.51248	1.51309	1.51366	1.51415	1.51458	1.51501	1.51547	1.516	1.51656
Explorer	1.45998	1.46046	1.46104	1.46169	1.46238	1.46308	1.4638	1.46458	1.46538	1.46616	1.46683	1.46742	1.46794	1.46846	1.46908	1.46984	1.4707	1.47158	1.47243	1.47323	1.47401	1.47483	1.47568	1.47653	1.47732	1.47803	1.47869	1.47933	1.47999	1.48067	1.48139	1.48216	1.48297	1.48382	1.4847	1.48555	1.48632	1.48703	1.48769	1.48835	1.48903	1.48971	1.49035	1.49093	1.49146	1.492	1.49259	1.49326	1.49397
Explorer	1.6156	1.61618	1.61677	1.61738	1.61798	1.61857	1.61919	1.61989	1.62066	1.62143	1.62209	1.62268	1.62319	1.62368	1.62423	1.6249	1.62563	1.62636	1.62702	1.62763	1.62824	1.62893	1.62969	1.63049	1.63127	1.632	1.63269	1.63336	1.63404	1.63473	1.63545	1.63618	1.63693	1.63771	1.63851	1.63927	1.63995	1.64056	1.64111	1.64165	1.64221	1.64276	1.64326	1.64369	1.64408	1.64447	1.64493	1.64549	1.64611
Explorer	1.56845	1.56932	1.5702	1.5711	1.57196	1.57276	1.57354	1.57433	1.57512	1.57587	1.57648	1.57699	1.57742	1.57783	1.57831	1.57893	1.57962	1.58033	1.58099	1.58159	1.58219	1.58285	1.58357	1.58432	1.58504	1.5857	1.58631	1.58689	1.58748	1.58807	1.58868	1.5893	1.58994	1.59061	1.59128	1.59192	1.59248	1.59298	1.59344	1.59391	1.59442	1.59493	1.59542	1.59585	1.59623	1.59663	1.59707	1.59761	1.59818
Explorer	1.49718	1.49827	1.4993	1.50026	1.50112	1.50187	1.50256	1.50325	1.50396	1.50464	1.50521	1.50572	1.50618	1.50665	1.50721	1.50791	1.5087	1.50949	1.51022	1.5109	1.51155	1.51225	1.51299	1.51375	1.51448	1.51516	1.5158	1.51642	1.51707	1.51773	1.51841	1.51911	1.51983	1.52058	1.52134	1.52206	1.52271	1.52329	1.52382	1.52437	1.52493	1.52549	1.52602	1.52648	1.52689	1.5273	1.52776	1.5283	1.52889
Explorer	1.45969	1.46069	1.46166	1.46259	1.46348	1.4643	1.46509	1.4659	1.46674	1.46755	1.46825	1.46887	1.46944	1.47	1.47064	1.47141	1.47225	1.4731	1.47391	1.47466	1.47541	1.4762	1.47705	1.47791	1.47875	1.47952	1.48025	1.48095	1.48166	1.48238	1.48312	1.48387	1.48464	1.48543	1.48624	1.48701	1.48772	1.48837	1.48899	1.48963	1.49031	1.491	1.49167	1.49228	1.49285	1.49343	1.49405	1.49473	1.49545
Explorer	1.61435	1.61478	1.61526	1.61581	1.61639	1.61698	1.61761	1.61832	1.61909	1.61985	1.62048	1.62102	1.62146	1.62188	1.62236	1.62295	1.62362	1.62428	1.6249	1.62548	1.62605	1.62672	1.62746	1.62824	1.629	1.62971	1.63038	1.63102	1.63167	1.63234	1.63302	1.63372	1.63445	1.63521	1.63597	1.63671	1.63736	1.63794	1.63846	1.63898	1.63951	1.64004	1.64052	1.64092	1.64127	1.64164	1.64206	1.64258	1.64315
Explorer	1.57114	1.57196	1.57276	1.57355	1.5743	1.57499	1.57568	1.57641	1.57718	1.57793	1.57856	1.57911	1.57958	1.58003	1.58054	1.58117	1.58186	1.58256	1.5832	1.58379	1.58438	1.58504	1.58577	1.58654	1.58729	1.58797	1.58862	1.58922	1.58983	1.59043	1.59104	1.59165	1.59229	1.59296	1.59365	1.59431	1.59492	1.59546	1.59596	1.59648	1.59702	1.59756	1.59806	1.59848	1.59885	1.59922	1.59965	1.60017	1.60073
Explorer	1.45228	1.45316	1.45402	1.45486	1.45564	1.45635	1.45703	1.45773	1.45844	1.45914	1.45972	1.46023	1.46069	1.46116	1.46171	1.4624	1.46318	1.46398	1.46474	1.46546	1.46618	1.46695	1.46776	1.46859	1.46939	1.47011	1.47078	1.47142	1.47206	1.47271	1.47339	1.47409	1.47483	1.47561	1.47643	1.47725	1.47802	1.47875	1.47945	1.48016	1.48089	1.48161	1.48228	1.48287	1.48338	1.48389	1.48443	1.48504	1.4857
Explorer	1.46015	1.46116	1.46216	1.46314	1.46407	1.46493	1.46575	1.46658	1.46741	1.4682	1.46887	1.46945	1.46997	1.47048	1.47108	1.47183	1.47266	1.47352	1.47434	1.47513	1.47591	1.47675	1.47764	1.47854	1.47939	1.48017	1.4809	1.48159	1.48228	1.48298	1.4837	1.48444	1.48521	1.48602	1.48685	1.48766	1.48842	1.48911	1.48976	1.49042	1.4911	1.49179	1.49243	1.49302	1.49355	1.49409	1.49469	1.49535	1.49606
Explorer	1.62501	1.626	1.62696	1.62788	1.62873	1.6295	1.63023	1.63097	1.63173	1.63245	1.63304	1.63353	1.63394	1.63433	1.6348	1.63539	1.63605	1.63672	1.63732	1.63787	1.63842	1.63904	1.63975	1.6405	1.64126	1.64198	1.64267	1.64336	1.64406	1.64476	1.64548	1.64618	1.64689	1.64759	1.64827	1.64891	1.64945	1.64992	1.65034	1.6508	1.65129	1.65181	1.6523	1.65274	1.65312	1.65351	1.65394	1.65445	1.65498
HB-1964	1.53633	1.53678	1.53703	1.53722	1.53748	1.53787	1.53841	1.53909	1.53985	1.5406	1.54124	1.54202	1.54285	1.54368	1.54451	1.54532	1.54612	1.54686	1.54754	1.54821	1.54891	1.54968	1.5505	1.55133	1.55211	1.55283	1.55351	1.55422	1.555	1.55586	1.55676	1.55765	1.55853	1.5594	1.56029	1.5612	1.56209	1.56293	1.56367	1.56435	1.56501	1.56571	1.56646	1.56724	1.56801	1.56874	1.56945	1.57016	1.57088
HB-1964	1.4913	1.49231	1.49301	1.49354	1.49406	1.49467	1.49537	1.49619	1.49709	1.49798	1.49877	1.49972	1.50074	1.50176	1.50277	1.50376	1.50473	1.50562	1.50644	1.50723	1.50803	1.50891	1.50984	1.5108	1.51172	1.51259	1.51344	1.51433	1.51529	1.51633	1.51739	1.51843	1.51945	1.52044	1.52143	1.52243	1.52342	1.52433	1.52516	1.52591	1.52665	1.52742	1.52824	1.52909	1.52993	1.53075	1.53157	1.5324	1.53327
HB-1964	1.62599	1.62686	1.62737	1.62769	1.62798	1.62835	1.62882	1.62944	1.63013	1.63083	1.63143	1.6322	1.63306	1.63392	1.63476	1.63556	1.63631	1.63696	1.63751	1.63799	1.63849	1.63906	1.6397	1.64037	1.64101	1.64163	1.64224	1.6429	1.64364	1.64446	1.64531	1.64613	1.6469	1.64765	1.6484	1.64918	1.64995	1.65066	1.65131	1.65191	1.65251	1.65316	1.65387	1.65461	1.65532	1.65598	1.6566	1.65722	1.65785
HB-1964	1.69422	1.69484	1.69511	1.69521	1.69532	1.69555	1.69593	1.69647	1.6971	1.69774	1.69826	1.69894	1.69969	1.7004	1.70108	1.70172	1.7023	1.70279	1.70321	1.7036	1.70404	1.70458	1.70521	1.70587	1.70651	1.7071	1.70766	1.70825	1.7089	1.70962	1.71037	1.71109	1.71179	1.71246	1.71316	1.71389	1.71462	1.71528	1.71586	1.71636	1.71686	1.71739	1.71798	1.7186	1.7192	1.71977	1.72032	1.72088	1.72147
HB-1964	1.5315	1.53213	1.53248	1.53272	1.53298	1.53336	1.53388	1.53454	1.53529	1.53603	1.53668	1.53747	1.53832	1.53916	1.53999	1.54079	1.54154	1.54223	1.54285	1.54344	1.54407	1.54477	1.54554	1.54633	1.54709	1.54779	1.54848	1.54919	1.54997	1.55081	1.55169	1.55254	1.55337	1.55417	1.55498	1.55582	1.55664	1.55741	1.55809	1.55872	1.55935	1.56002	1.56075	1.56151	1.56227	1.56299	1.5637	1.56441	1.56512
HB-1964	1.49607	1.497	1.4976	1.49805	1.49849	1.49903	1.49969	1.5005	1.5014	1.50231	1.50314	1.50413	1.50519	1.50623	1.50726	1.50824	1.50917	1.51	1.51073	1.51141	1.5121	1.51286	1.51368	1.51454	1.51537	1.51617	1.51697	1.5178	1.51872	1.5197	1.52071	1.52169	1.52263	1.52354	1.52445	1.52539	1.52631	1.52719	1.52801	1.52877	1.52955	1.53038	1.53127	1.53218	1.53308	1.53394	1.53476	1.53557	1.53639
HB-1964	1.59901	1.59944	1.59963	1.59974	1.59992	1.60025	1.60073	1.6014	1.60216	1.60294	1.60361	1.60446	1.60537	1.60628	1.60718	1.60805	1.60887	1.60961	1.61027	1.61089	1.61151	1.6122	1.61293	1.61368	1.61437	1.615	1.6156	1.61623	1.61695	1.61775	1.61861	1.61946	1.62031	1.62116	1.62206	1.623	1.62394	1.62484	1.62565	1.62638	1.6271	1.62784	1.62862	1.6294	1.63015	1.63085	1.63152	1.6322	1.6329
HB-1964	1.69598	1.6962	1.69615	1.69602	1.69596	1.69608	1.69639	1.69691	1.69755	1.69822	1.69879	1.69953	1.70033	1.7011	1.70182	1.70249	1.70308	1.70357	1.70397	1.70432	1.7047	1.70519	1.70575	1.70637	1.70697	1.70754	1.70809	1.70868	1.70934	1.71006	1.7108	1.71151	1.71215	1.71277	1.71339	1.71404	1.71469	1.7153	1.71585	1.71636	1.71688	1.71746	1.71811	1.71878	1.71941	1.71999	1.72051	1.72101	1.7215
HB-1964	1.52956	1.53051	1.53107	1.5314	1.53168	1.53203	1.53249	1.53309	1.53378	1.53448	1.53511	1.53591	1.53679	1.53767	1.53854	1.53938	1.54016	1.54086	1.54148	1.54204	1.54263	1.54328	1.54399	1.54473	1.54545	1.54611	1.54676	1.54744	1.54819	1.54901	1.54986	1.55069	1.55149	1.55228	1.55308	1.55392	1.55475	1.55554	1.55626	1.55692	1.55757	1.55827	1.55902	1.55979	1.56053	1.56124	1.56191	1.56258	1.56326
HB-1964	1.57602	1.57697	1.57759	1.57803	1.57846	1.57897	1.5796	1.58034	1.58116	1.58196	1.58266	1.58352	1.58446	1.58539	1.58632	1.58723	1.5881	1.58889	1.5896	1.59025	1.59092	1.59164	1.5924	1.59317	1.5939	1.59458	1.59524	1.59594	1.59673	1.59762	1.59855	1.59948	1.60039	1.60128	1.6022	1.60315	1.60408	1.60495	1.60573	1.60644	1.60713	1.60786	1.60864	1.60945	1.61024	1.61101	1.61176	1.61252	1.61331
HB-1964	1.68864	1.68882	1.68875	1.68861	1.68857	1.68872	1.68906	1.68961	1.69026	1.69092	1.69146	1.69215	1.69288	1.69357	1.69421	1.69482	1.69537	1.69584	1.69625	1.69664	1.69707	1.69761	1.69823	1.69889	1.6995	1.70005	1.70057	1.7011	1.70169	1.70236	1.70305	1.70373	1.70438	1.70502	1.70569	1.7064	1.70711	1.70777	1.70834	1.70884	1.70933	1.70987	1.71046	1.71107	1.71167	1.71224	1.71278	1.71334	1.71391
HB-1964	1.51489	1.51532	1.51553	1.51568	1.51588	1.51625	1.51677	1.51746	1.51825	1.51905	1.51976	1.52062	1.52155	1.52246	1.52335	1.52421	1.52502	1.52575	1.52639	1.52699	1.5276	1.52828	1.52902	1.52977	1.5305	1.53118	1.53186	1.53257	1.53337	1.53424	1.53516	1.53606	1.53693	1.53778	1.53865	1.53953	1.54041	1.54123	1.54198	1.54269	1.5434	1.54416	1.54497	1.54582	1.54665	1.54743	1.54817	1.54891	1.54963
HB-1964	1.49411	1.4947	1.49504	1.4953	1.49562	1.4961	1.49676	1.49759	1.49853	1.49948	1.50034	1.50133	1.50237	1.50338	1.50434	1.50526	1.50612	1.5069	1.5076	1.50828	1.509	1.50981	1.51068	1.51159	1.51247	1.51329	1.51409	1.5149	1.51576	1.51668	1.51762	1.51854	1.51943	1.52031	1.52122	1.52217	1.52313	1.52404	1.52488	1.52568	1.52646	1.52729	1.52817	1.52907	1.52995	1.53079	1.53161	1.53242	1.53324
HB-1964	1.61531	1.61592	1.61625	1.61645	1.61668	1.61702	1.6175	1.61811	1.61881	1.6195	1.62008	1.62082	1.62163	1.62244	1.62324	1.62402	1.62476	1.62541	1.62597	1.62648	1.62699	1.62757	1.62819	1.62882	1.62942	1.62996	1.63049	1.63107	1.63175	1.63251	1.63332	1.63412	1.63489	1.63563	1.6364	1.63718	1.63795	1.63866	1.6393	1.63988	1.64045	1.64109	1.64178	1.64249	1.64319	1.64385	1.64446	1.64507	1.64568
HB-1964	1.68776	1.68796	1.68789	1.68775	1.68769	1.68784	1.68819	1.68877	1.68948	1.69023	1.69089	1.69171	1.69258	1.69341	1.69419	1.6949	1.69553	1.69605	1.69648	1.69685	1.69727	1.69778	1.69838	1.69903	1.69968	1.70028	1.70088	1.70151	1.70223	1.70302	1.70383	1.70462	1.70536	1.70608	1.7068	1.70754	1.70828	1.70895	1.70955	1.71008	1.71061	1.71119	1.71184	1.71253	1.7132	1.71384	1.71446	1.71507	1.7157
HB-1964	1.55423	1.55466	1.55484	1.55494	1.5551	1.55541	1.55587	1.55649	1.5572	1.55791	1.55851	1.55925	1.56004	1.5608	1.56153	1.56223	1.56289	1.56346	1.56397	1.56444	1.56494	1.56552	1.56617	1.56683	1.56745	1.56802	1.56855	1.56911	1.56974	1.57044	1.57117	1.57191	1.57264	1.57337	1.57414	1.57496	1.5758	1.57659	1.57731	1.57796	1.5786	1.57925	1.57994	1.58063	1.58129	1.58189	1.58246	1.58304	1.58362
HB-1964	1.49138	1.49216	1.49267	1.49307	1.49351	1.49409	1.49481	1.49567	1.49663	1.49757	1.49841	1.49939	1.50041	1.5014	1.50236	1.50328	1.50415	1.50495	1.50569	1.5064	1.50714	1.50796	1.50884	1.50975	1.51063	1.51145	1.51224	1.51306	1.51393	1.51486	1.51581	1.51674	1.51764	1.51852	1.51943	1.52036	1.5213	1.52219	1.52302	1.5238	1.52459	1.52542	1.52632	1.52723	1.52813	1.529	1.52983	1.53065	1.53148
HB-1964	1.62108	1.62178	1.62214	1.62233	1.62252	1.62282	1.62327	1.62387	1.62458	1.62529	1.62592	1.62671	1.62758	1.62844	1.62927	1.63005	1.63077	1.63138	1.63188	1.63232	1.63276	1.63327	1.63384	1.63445	1.63503	1.63557	1.63612	1.63673	1.63744	1.63823	1.63907	1.63989	1.64067	1.64144	1.64222	1.64302	1.64381	1.64454	1.64518	1.64576	1.64634	1.64697	1.64765	1.64835	1.64903	1.64967	1.65028	1.65089	1.6515
HB-1964	1.68661	1.68741	1.68781	1.68799	1.68815	1.68841	1.6888	1.68935	1.68999	1.69063	1.69116	1.69185	1.6926	1.69333	1.69403	1.6947	1.6953	1.69582	1.69625	1.69665	1.69709	1.69763	1.69825	1.69891	1.69955	1.70013	1.7007	1.7013	1.70196	1.7027	1.70345	1.70417	1.70484	1.70549	1.70615	1.70684	1.70753	1.70818	1.70876	1.70929	1.70983	1.71044	1.71111	1.71182	1.7125	1.71314	1.71373	1.71431	1.71488
HB-1964	1.52624	1.52675	1.52704	1.52724	1.52751	1.52792	1.52849	1.52921	1.53003	1.53085	1.53156	1.53243	1.53335	1.53425	1.53513	1.53598	1.53678	1.5375	1.53813	1.53872	1.53932	1.54	1.54073	1.54149	1.54223	1.54292	1.54361	1.54433	1.54514	1.54601	1.54692	1.54781	1.54865	1.54946	1.55028	1.55111	1.55193	1.5527	1.55341	1.55407	1.55474	1.55548	1.55628	1.55712	1.55794	1.55873	1.55947	1.5602	1.56091
HB-1964	1.507	1.50803	1.50873	1.50924	1.50973	1.5103	1.51097	1.51175	1.5126	1.51343	1.51416	1.51504	1.51598	1.51692	1.51784	1.51874	1.51961	1.52039	1.52111	1.52179	1.52249	1.52325	1.52406	1.52489	1.52568	1.52642	1.52714	1.52789	1.52871	1.5296	1.53052	1.53142	1.53229	1.53314	1.53402	1.53491	1.5358	1.53665	1.53742	1.53814	1.53886	1.53963	1.54045	1.54129	1.54211	1.54289	1.54363	1.54438	1.54513
HB-1964	1.60648	1.60739	1.60797	1.60838	1.60877	1.60927	1.60988	1.61063	1.61144	1.61225	1.61295	1.6138	1.61473	1.61564	1.61653	1.6174	1.61821	1.61893	1.61956	1.62013	1.62071	1.62136	1.62205	1.62276	1.62344	1.62407	1.6247	1.62537	1.62614	1.62699	1.62787	1.62874	1.62956	1.63037	1.63118	1.63201	1.63284	1.63362	1.63432	1.63498	1.63564	1.63637	1.63716	1.63799	1.63879	1.63954	1.64026	1.64096	1.64165
HB-1964	1.69468	1.6952	1.69537	1.69539	1.69543	1.69562	1.69598	1.69653	1.6972	1.6979	1.6985	1.69927	1.70011	1.70092	1.7017	1.70241	1.70306	1.70361	1.70406	1.70446	1.7049	1.70543	1.70604	1.70669	1.70731	1.70787	1.7084	1.70897	1.70959	1.71029	1.71101	1.71171	1.71238	1.71303	1.71372	1.71446	1.71521	1.71592	1.71655	1.71712	1.71767	1.71827	1.71891	1.71956	1.72018	1.72075	1.72128	1.72181	1.72236
HB-1964	1.55115	1.55153	1.55165	1.55167	1.55176	1.55199	1.55238	1.55293	1.55358	1.55423	1.55478	1.55548	1.55624	1.55698	1.55769	1.55837	1.559	1.55954	1.56001	1.56043	1.56088	1.5614	1.56197	1.56258	1.56315	1.56368	1.5642	1.56476	1.56541	1.56614	1.56692	1.56769	1.56843	1.56915	1.56989	1.57066	1.57141	1.57211	1.57273	1.57329	1.57384	1.57443	1.57508	1.57575	1.5764	1.57701	1.57758	1.57816	1.57874
HB-1964	1.46309	1.4642	1.46496	1.46554	1.4661	1.46675	1.46751	1.46841	1.46939	1.47038	1.47127	1.47232	1.47343	1.47453	1.47561	1.47665	1.47763	1.47853	1.47935	1.48012	1.4809	1.48175	1.48266	1.4836	1.4845	1.48537	1.48622	1.48711	1.48808	1.48912	1.49019	1.49125	1.49229	1.49331	1.49435	1.49542	1.49648	1.49748	1.4984	1.49926	1.50011	1.501	1.50193	1.50289	1.50383	1.50475	1.50564	1.50655	1.50748
HB-1964	1.62124	1.62195	1.62233	1.62256	1.62278	1.62311	1.62357	1.62417	1.62487	1.62557	1.62617	1.62695	1.6278	1.62865	1.62948	1.63028	1.63101	1.63163	1.63216	1.63262	1.63309	1.63363	1.63423	1.63487	1.63549	1.63608	1.63668	1.63733	1.63807	1.63889	1.63973	1.64054	1.6413	1.64203	1.64277	1.64354	1.6443	1.64503	1.6457	1.64634	1.64699	1.6477	1.64847	1.64926	1.65001	1.65069	1.6513	1.65189	1.65247
HB-1964	1.6855	1.68633	1.68677	1.68701	1.68723	1.68754	1.68798	1.68857	1.68924	1.6899	1.69046	1.69117	1.69194	1.69269	1.6934	1.69407	1.69469	1.6952	1.69563	1.69602	1.69644	1.69696	1.69755	1.6982	1.69882	1.6994	1.69997	1.70058	1.70126	1.70201	1.70277	1.7035	1.70418	1.70483	1.70548	1.70617	1.70686	1.7075	1.70807	1.7086	1.70914	1.70975	1.71042	1.71113	1.71181	1.71244	1.71303	1.71361	1.71418
HB-1964	1.53656	1.53709	1.53736	1.53755	1.5378	1.5382	1.53876	1.53948	1.54028	1.54107	1.54174	1.54254	1.54337	1.54417	1.54494	1.54566	1.54634	1.54695	1.54749	1.54801	1.54856	1.5492	1.5499	1.55062	1.5513	1.55192	1.55251	1.55312	1.5538	1.55455	1.55535	1.55613	1.55691	1.55768	1.55848	1.55931	1.56015	1.56093	1.56164	1.56228	1.56292	1.5636	1.56434	1.5651	1.56585	1.56657	1.56725	1.56792	1.5686
HB-1964	1.51138	1.51172	1.51188	1.51201	1.51226	1.51269	1.51331	1.51411	1.51501	1.51592	1.51672	1.51766	1.51865	1.5196	1.52052	1.52141	1.52224	1.52299	1.52366	1.5243	1.52496	1.52569	1.52647	1.52727	1.52802	1.52872	1.5294	1.53011	1.5309	1.53176	1.53267	1.53357	1.53446	1.53534	1.53624	1.53717	1.5381	1.53896	1.53974	1.54044	1.54114	1.54187	1.54265	1.54345	1.54424	1.545	1.54573	1.54647	1.54722
HB-1964	1.5968	1.59727	1.59748	1.59763	1.59784	1.59823	1.59879	1.59953	1.60038	1.60124	1.602	1.6029	1.60386	1.6048	1.60569	1.60654	1.60732	1.60801	1.6086	1.60916	1.60972	1.61037	1.61106	1.61178	1.61246	1.61308	1.61367	1.6143	1.615	1.61577	1.6166	1.61741	1.61822	1.61903	1.61988	1.62077	1.62168	1.62254	1.62333	1.62405	1.62475	1.62548	1.62625	1.62702	1.62776	1.62845	1.6291	1.62976	1.63044
HB-1964	1.69132	1.69218	1.69263	1.69287	1.69308	1.69338	1.6938	1.69437	1.69502	1.69566	1.69619	1.69689	1.69765	1.6984	1.69913	1.69983	1.70049	1.70105	1.70154	1.70198	1.70246	1.70302	1.70366	1.70433	1.70497	1.70554	1.70608	1.70665	1.70728	1.70799	1.70873	1.70945	1.71014	1.71081	1.71152	1.71227	1.71302	1.71373	1.71435	1.7149	1.71544	1.71601	1.71663	1.71727	1.71787	1.71844	1.71898	1.71953	1.72009
HB-1964	1.53084	1.53153	1.53191	1.53214	1.53239	1.53276	1.53327	1.53393	1.53468	1.53543	1.53609	1.53689	1.53775	1.53859	1.53941	1.5402	1.54094	1.54161	1.54219	1.54274	1.5433	1.54394	1.54463	1.54534	1.54602	1.54665	1.54725	1.54789	1.5486	1.54939	1.55021	1.55102	1.55181	1.55257	1.55336	1.55417	1.55499	1.55576	1.55646	1.55712	1.55777	1.55849	1.55925	1.56005	1.56082	1.56155	1.56223	1.5629	1.56356
HB-1964	1.63029	1.63102	1.63139	1.63159	1.63177	1.63207	1.6325	1.63309	1.63377	1.63446	1.63506	1.63584	1.63669	1.63753	1.63835	1.63912	1.63982	1.64042	1.64091	1.64134	1.64178	1.64231	1.64291	1.64354	1.64417	1.64477	1.64537	1.64602	1.64675	1.64755	1.64837	1.64915	1.64988	1.65058	1.65129	1.65202	1.65276	1.65345	1.65409	1.65467	1.65527	1.65593	1.65663	1.65736	1.65804	1.65868	1.65926	1.65983	1.66041
HB-1964	1.69074	1.69162	1.69208	1.69231	1.6925	1.69278	1.69318	1.69372	1.69435	1.69498	1.69551	1.69621	1.69698	1.69774	1.69848	1.69918	1.69982	1.70037	1.70082	1.70123	1.70165	1.70215	1.70273	1.70333	1.70391	1.70444	1.70495	1.7055	1.70612	1.70682	1.70755	1.70826	1.70892	1.70956	1.71021	1.7109	1.71159	1.71224	1.71282	1.71334	1.71386	1.71444	1.71508	1.71574	1.71638	1.71696	1.7175	1.71803	1.71857
HB-1964	1.51483	1.51558	1.51602	1.51633	1.51664	1.51706	1.51758	1.51824	1.51896	1.51966	1.52025	1.52097	1.52176	1.52253	1.5233	1.52405	1.52478	1.52543	1.52603	1.52659	1.52717	1.52781	1.5285	1.52919	1.52983	1.53041	1.53096	1.53155	1.53221	1.53295	1.53374	1.53453	1.53531	1.53608	1.53687	1.53769	1.5385	1.53925	1.53992	1.54053	1.54113	1.54178	1.54249	1.54322	1.54394	1.54464	1.5453	1.54596	1.54662
HB-1964	1.50517	1.50595	1.50647	1.50689	1.50734	1.50793	1.50866	1.50953	1.51048	1.51141	1.51223	1.51317	1.51415	1.5151	1.51602	1.51691	1.51775	1.51851	1.5192	1.51986	1.52054	1.52129	1.52211	1.52294	1.52374	1.52448	1.5252	1.52596	1.52679	1.5277	1.52865	1.52958	1.53048	1.53136	1.53225	1.53316	1.53406	1.5349	1.53565	1.53635	1.53705	1.53779	1.5386	1.53944	1.54027	1.54108	1.54185	1.54261	1.54338
HB-1964	1.519	1.5196	1.51992	1.52012	1.52034	1.52069	1.52117	1.52181	1.52253	1.52325	1.52388	1.52465	1.52548	1.5263	1.52709	1.52785	1.52857	1.5292	1.52976	1.53028	1.53083	1.53144	1.53211	1.53281	1.53347	1.53408	1.53467	1.53528	1.53596	1.53671	1.53749	1.53825	1.53898	1.5397	1.54044	1.54122	1.542	1.54275	1.54344	1.54408	1.54472	1.5454	1.54613	1.54687	1.54757	1.54821	1.5488	1.54938	1.54995
HB-1964	1.6197	1.62053	1.62104	1.62139	1.62174	1.6222	1.62276	1.62346	1.62423	1.62499	1.62563	1.62643	1.62729	1.62815	1.62898	1.62978	1.63053	1.63118	1.63173	1.63224	1.63275	1.63334	1.63398	1.63465	1.63529	1.63589	1.63649	1.63715	1.6379	1.63873	1.63959	1.64043	1.64124	1.64201	1.6428	1.6436	1.64439	1.64512	1.64577	1.64636	1.64695	1.64759	1.64829	1.64902	1.64972	1.65038	1.651	1.65161	1.65224
HB-1964	1.62122	1.62148	1.62155	1.62158	1.62173	1.62206	1.62257	1.62327	1.62408	1.62489	1.62558	1.62643	1.62732	1.62819	1.62903	1.62982	1.63056	1.63119	1.63174	1.63223	1.63274	1.63331	1.63395	1.6346	1.63522	1.6358	1.63636	1.63698	1.63769	1.6385	1.63935	1.64019	1.641	1.64179	1.64259	1.64341	1.6442	1.64493	1.64557	1.64615	1.64671	1.64734	1.64802	1.64875	1.64945	1.65013	1.65077	1.65141	1.65205
HB-1964	1.71013	1.71087	1.71122	1.71137	1.71149	1.71173	1.71209	1.71262	1.71323	1.71385	1.71436	1.71503	1.71577	1.71648	1.71716	1.71781	1.71839	1.71887	1.71928	1.71964	1.72004	1.72054	1.72111	1.72172	1.7223	1.72281	1.7233	1.72382	1.72439	1.72504	1.7257	1.72634	1.72695	1.72755	1.72818	1.72885	1.72952	1.73015	1.7307	1.73119	1.73167	1.7322	1.73278	1.73338	1.73396	1.7345	1.73502	1.73554	1.73608
HB-1964	1.52894	1.52936	1.52957	1.52974	1.52999	1.5304	1.53099	1.53174	1.53258	1.53341	1.53412	1.53497	1.53585	1.5367	1.53753	1.53832	1.53906	1.53973	1.54032	1.54089	1.54148	1.54214	1.54286	1.5436	1.5443	1.54494	1.54556	1.54622	1.54696	1.54778	1.54865	1.54951	1.55034	1.55116	1.552	1.55285	1.55369	1.55448	1.55518	1.55583	1.55648	1.55718	1.55794	1.55874	1.55953	1.56028	1.56099	1.56169	1.56238
HB-1964	1.50412	1.50461	1.50492	1.50519	1.50556	1.50611	1.50683	1.50773	1.50872	1.50971	1.51059	1.51159	1.51263	1.51362	1.51456	1.51546	1.51629	1.51703	1.5177	1.51834	1.51901	1.51977	1.5206	1.52148	1.52234	1.52317	1.524	1.52486	1.52581	1.52682	1.52786	1.52887	1.52983	1.53076	1.53168	1.5326	1.5335	1.53434	1.5351	1.53581	1.53652	1.53729	1.53813	1.53901	1.53988	1.54074	1.54157	1.5424	1.54324
HB-1964	1.6024	1.60327	1.60383	1.60424	1.60465	1.60517	1.6058	1.60656	1.60738	1.60818	1.60885	1.60969	1.61059	1.61148	1.61236	1.61322	1.61403	1.61476	1.61541	1.61599	1.61658	1.61722	1.61791	1.6186	1.61926	1.61986	1.62045	1.6211	1.62184	1.62267	1.62355	1.62442	1.62526	1.62607	1.6269	1.62775	1.62858	1.62936	1.63005	1.6307	1.63135	1.63207	1.63285	1.63366	1.63445	1.6352	1.63591	1.63659	1.63727
HB-1964	1.67638	1.67711	1.6775	1.67771	1.67794	1.67828	1.67877	1.67942	1.68017	1.68093	1.68158	1.6824	1.68328	1.68414	1.68496	1.68573	1.68644	1.68705	1.68755	1.68801	1.68848	1.68904	1.68968	1.69036	1.69103	1.69167	1.6923	1.69298	1.69374	1.69458	1.69545	1.69627	1.69704	1.69777	1.69849	1.69923	1.69995	1.70061	1.7012	1.70175	1.70231	1.70294	1.70366	1.70442	1.70517	1.70588	1.70654	1.70719	1.70783
HB-1964	1.54054	1.54125	1.54169	1.54202	1.54238	1.54285	1.54343	1.54414	1.5449	1.54564	1.54625	1.547	1.54781	1.5486	1.5494	1.55018	1.55094	1.55164	1.55227	1.55287	1.55349	1.55418	1.55491	1.55566	1.55636	1.557	1.55761	1.55825	1.55898	1.55978	1.56063	1.56147	1.56228	1.56307	1.56388	1.56472	1.56554	1.56631	1.567	1.56763	1.56826	1.56895	1.5697	1.57048	1.57126	1.572	1.57272	1.57342	1.57413
HB-1964	1.48605	1.48677	1.48726	1.48765	1.48811	1.48872	1.48949	1.49042	1.49144	1.49246	1.49337	1.49441	1.49548	1.49651	1.4975	1.49844	1.49932	1.50011	1.50084	1.50154	1.50228	1.5031	1.50399	1.50492	1.50581	1.50665	1.50747	1.5083	1.50919	1.51013	1.5111	1.51204	1.51295	1.51385	1.51478	1.51575	1.51673	1.51768	1.51857	1.5194	1.52024	1.52112	1.52204	1.52298	1.52389	1.52475	1.52558	1.5264	1.52722
HB-1964	1.60792	1.60906	1.6098	1.61031	1.61077	1.61129	1.6119	1.61263	1.61343	1.61423	1.61491	1.61576	1.61669	1.61761	1.61851	1.61938	1.62018	1.62088	1.62147	1.62201	1.62255	1.62316	1.62383	1.62454	1.62522	1.62588	1.62654	1.62725	1.62804	1.6289	1.6298	1.63066	1.63147	1.63226	1.63305	1.63387	1.63469	1.63546	1.63617	1.63683	1.6375	1.63823	1.63902	1.63982	1.6406	1.64133	1.64202	1.64269	1.64338
HB-1964	1.69138	1.69177	1.69188	1.6919	1.69198	1.69224	1.69267	1.6933	1.69405	1.6948	1.69543	1.69622	1.69706	1.69786	1.69861	1.69931	1.69993	1.70045	1.70088	1.70128	1.70172	1.70226	1.70288	1.70355	1.70419	1.70478	1.70533	1.70591	1.70654	1.70723	1.70794	1.70861	1.70924	1.70986	1.71051	1.71121	1.71194	1.71264	1.71328	1.71387	1.71446	1.71509	1.71577	1.71645	1.71709	1.71767	1.71819	1.7187	1.71922
HB-1964	1.55255	1.55286	1.55296	1.55302	1.55317	1.55349	1.55398	1.55463	1.55537	1.5561	1.55671	1.55745	1.55824	1.55899	1.55971	1.5604	1.56105	1.56162	1.56213	1.56262	1.56313	1.56372	1.56436	1.56503	1.56565	1.5662	1.56673	1.56728	1.56791	1.56862	1.56938	1.57014	1.5709	1.57165	1.57244	1.57327	1.5741	1.57487	1.57556	1.57618	1.57677	1.57741	1.57808	1.57877	1.57944	1.58007	1.58068	1.58129	1.58191
HB-1964	1.69186	1.6925	1.69278	1.69289	1.69301	1.69327	1.69369	1.6943	1.69503	1.69578	1.69643	1.69726	1.69815	1.69902	1.69984	1.70062	1.70131	1.7019	1.7024	1.70284	1.70332	1.7039	1.70455	1.70525	1.70593	1.70656	1.70715	1.70777	1.70844	1.70916	1.7099	1.71059	1.71124	1.71187	1.71253	1.71324	1.71399	1.71471	1.71539	1.71602	1.71666	1.71735	1.71809	1.71882	1.7195	1.72011	1.72065	1.72117	1.72168
Traveller	1.53428	1.53386	1.53336	1.53317	1.53339	1.53402	1.53484	1.53567	1.53633	1.53676	1.53701	1.53762	1.53846	1.5393	1.54003	1.54061	1.54112	1.54168	1.54235	1.54318	1.54405	1.54484	1.54543	1.54585	1.54619	1.54659	1.54712	1.54778	1.5485	1.54916	1.54975	1.55027	1.5508	1.55141	1.5521	1.55281	1.55346	1.554	1.55445	1.55491	1.55547	1.55621	1.55709	1.55797	1.55875	1.55936	1.55983	1.56027	1.56077
Traveller	1.69978	1.69926	1.69859	1.6982	1.69823	1.69869	1.69934	1.69999	1.70044	1.70063	1.70061	1.701	1.70164	1.7023	1.70284	1.70323	1.70355	1.70393	1.70445	1.70513	1.70585	1.70647	1.70687	1.70708	1.7072	1.70738	1.70772	1.70821	1.70876	1.70927	1.7097	1.71005	1.71042	1.71087	1.71139	1.71194	1.71241	1.71276	1.71301	1.71327	1.71365	1.71425	1.71499	1.71576	1.7164	1.71686	1.71717	1.71744	1.71777
Traveller	1.50316	1.50281	1.50235	1.50215	1.50235	1.50298	1.50382	1.50469	1.50542	1.50595	1.50631	1.50704	1.50798	1.50892	1.50974	1.51039	1.51096	1.51156	1.51228	1.51313	1.51402	1.51484	1.51549	1.51597	1.51639	1.51687	1.5175	1.51825	1.51906	1.51982	1.5205	1.52111	1.52173	1.52242	1.52319	1.52399	1.52473	1.52536	1.52591	1.52647	1.52715	1.528	1.52898	1.52997	1.53084	1.53154	1.53211	1.53264	1.53322
Traveller	1.59219	1.59174	1.59116	1.59082	1.59088	1.59139	1.59209	1.59281	1.59339	1.59375	1.59394	1.59452	1.59535	1.59619	1.59693	1.59751	1.59802	1.59857	1.59923	1.60005	1.60089	1.60165	1.6022	1.60257	1.60287	1.60322	1.60373	1.60437	1.60509	1.60576	1.60636	1.60691	1.60747	1.60812	1.60886	1.60963	1.61034	1.61093	1.61141	1.61191	1.6125	1.61328	1.61419	1.6151	1.6159	1.61653	1.61702	1.61749	1.61802
Traveller	1.53629	1.53601	1.53566	1.5356	1.53594	1.5367	1.53764	1.53857	1.53932	1.53981	1.54011	1.54076	1.54162	1.54247	1.54321	1.5438	1.54432	1.54488	1.54556	1.54639	1.54725	1.54802	1.5486	1.54899	1.5493	1.54967	1.55017	1.55081	1.5515	1.55216	1.55275	1.55327	1.55381	1.55443	1.55513	1.55585	1.55652	1.55707	1.55752	1.55798	1.55854	1.55927	1.56012	1.56097	1.5617	1.56225	1.56266	1.56304	1.56348
Traveller	1.65535	1.65487	1.65428	1.654	1.65414	1.65474	1.65554	1.65633	1.65694	1.65728	1.65742	1.65794	1.6587	1.65946	1.66012	1.66061	1.66104	1.66153	1.66215	1.66295	1.66378	1.66452	1.66506	1.6654	1.66566	1.66598	1.66646	1.66708	1.66778	1.66844	1.66902	1.66954	1.67007	1.67068	1.67137	1.67207	1.67269	1.67318	1.67356	1.67395	1.67445	1.67514	1.67598	1.67685	1.6776	1.67817	1.6786	1.67899	1.67944
Traveller	1.50535	1.50544	1.50525	1.50518	1.50539	1.50594	1.50664	1.50732	1.50785	1.50818	1.50837	1.50896	1.50981	1.5107	1.51151	1.51217	1.51277	1.51339	1.51411	1.51496	1.51582	1.51659	1.51717	1.51759	1.51795	1.5184	1.519	1.51974	1.52056	1.52133	1.52202	1.52263	1.52323	1.52388	1.52459	1.5253	1.52594	1.52648	1.52693	1.52741	1.52801	1.52881	1.52976	1.53074	1.53163	1.53235	1.53294	1.5335	1.53411
Traveller	1.58251	1.58202	1.5814	1.58105	1.58112	1.58165	1.5824	1.5832	1.58385	1.5843	1.58457	1.58521	1.58609	1.58695	1.58767	1.58823	1.5887	1.58921	1.58985	1.59065	1.59151	1.59231	1.59293	1.59339	1.59378	1.59423	1.59481	1.59552	1.59627	1.59696	1.59757	1.59811	1.59867	1.59932	1.60006	1.60085	1.60158	1.6022	1.60273	1.60327	1.6039	1.6047	1.60563	1.60657	1.6074	1.60805	1.60858	1.60908	1.60966
Traveller	1.52953	1.5288	1.52803	1.52758	1.52757	1.528	1.52864	1.52929	1.52979	1.53007	1.53018	1.53066	1.5314	1.53216	1.53283	1.53338	1.53387	1.5344	1.53506	1.53584	1.53665	1.53736	1.53785	1.53816	1.53839	1.53868	1.53912	1.53971	1.5404	1.54106	1.54166	1.54221	1.54278	1.54342	1.54412	1.54484	1.54547	1.54598	1.54639	1.54682	1.54735	1.54808	1.54895	1.54985	1.55065	1.55129	1.55179	1.55225	1.55276
Traveller	1.69509	1.69433	1.69344	1.69285	1.6927	1.69303	1.69357	1.69412	1.6945	1.69464	1.69459	1.69494	1.69555	1.69618	1.69669	1.69705	1.69734	1.69768	1.69815	1.69879	1.69948	1.70006	1.70043	1.7006	1.70069	1.70083	1.70113	1.70157	1.70209	1.70257	1.70298	1.70332	1.7037	1.70417	1.70473	1.70531	1.70584	1.70623	1.70651	1.7068	1.7072	1.70779	1.70852	1.70927	1.70991	1.71037	1.7107	1.711	1.71138
Traveller	1.51247	1.51216	1.51168	1.51142	1.51152	1.51203	1.51273	1.51344	1.51401	1.51439	1.51461	1.51522	1.51607	1.51695	1.51773	1.51837	1.51894	1.51955	1.52025	1.52109	1.52196	1.52273	1.5233	1.52371	1.52405	1.52445	1.52501	1.52571	1.52648	1.52721	1.52787	1.52846	1.52906	1.52973	1.53046	1.5312	1.53189	1.53246	1.53295	1.53345	1.53407	1.53487	1.5358	1.53675	1.53758	1.53822	1.53872	1.53917	1.53966
Traveller	1.62019	1.6194	1.61856	1.61804	1.61797	1.61837	1.61899	1.61963	1.62011	1.62034	1.62039	1.62081	1.62149	1.62216	1.62274	1.62317	1.62354	1.62396	1.62452	1.62524	1.626	1.62667	1.62713	1.6274	1.62758	1.62782	1.62821	1.62874	1.62934	1.6299	1.6304	1.63085	1.63133	1.6319	1.63256	1.63325	1.63387	1.63437	1.63476	1.63515	1.63564	1.63631	1.63711	1.63792	1.63861	1.63912	1.6395	1.63985	1.64027
Traveller	1.52615	1.52561	1.52495	1.52455	1.52453	1.52495	1.52557	1.52621	1.52671	1.527	1.52714	1.52766	1.52843	1.52923	1.52993	1.53048	1.53097	1.5315	1.53213	1.5329	1.53369	1.53439	1.53488	1.5352	1.53545	1.53576	1.53622	1.53682	1.53749	1.53814	1.53873	1.53926	1.53981	1.54045	1.54117	1.54192	1.54261	1.54318	1.54366	1.54414	1.54472	1.54547	1.54635	1.54723	1.548	1.54859	1.54905	1.54948	1.54997
Traveller	1.6729	1.67196	1.67095	1.67029	1.67012	1.67047	1.67106	1.67168	1.67215	1.67239	1.67243	1.67288	1.67357	1.67426	1.67483	1.67524	1.67559	1.67598	1.67652	1.67722	1.67797	1.67862	1.67907	1.67932	1.6795	1.67973	1.68012	1.68066	1.68127	1.68183	1.68233	1.68276	1.68322	1.68377	1.68441	1.68507	1.68565	1.6861	1.68644	1.68678	1.68722	1.68786	1.68863	1.68941	1.69009	1.6906	1.69098	1.69135	1.69179
Traveller	1.49995	1.49973	1.49937	1.49925	1.49949	1.50013	1.50096	1.50179	1.50245	1.5029	1.50317	1.50381	1.50467	1.50555	1.50633	1.50696	1.50754	1.50816	1.5089	1.50978	1.51071	1.51154	1.51219	1.51267	1.51308	1.51354	1.51414	1.51487	1.51566	1.51641	1.51709	1.51771	1.51835	1.51907	1.51987	1.52071	1.52149	1.52216	1.52274	1.52333	1.52402	1.52489	1.52588	1.52687	1.52775	1.52846	1.52902	1.52955	1.53012
Traveller	1.6313	1.63104	1.63063	1.63047	1.63071	1.63138	1.63224	1.63312	1.63384	1.63433	1.63464	1.63534	1.63627	1.63718	1.63796	1.63854	1.63902	1.63952	1.64014	1.6409	1.6417	1.64242	1.64294	1.64329	1.64358	1.64393	1.64442	1.64506	1.64574	1.64636	1.64689	1.64733	1.64779	1.64832	1.64893	1.64957	1.65016	1.65062	1.651	1.65138	1.65188	1.65257	1.6534	1.65425	1.65497	1.65551	1.65591	1.65628	1.65671
Traveller	1.50963	1.50914	1.50859	1.50834	1.5085	1.50909	1.50987	1.51067	1.51133	1.51176	1.51204	1.51267	1.51354	1.51442	1.51519	1.51581	1.51636	1.51694	1.51763	1.51846	1.51931	1.52008	1.52065	1.52104	1.52137	1.52175	1.52229	1.52296	1.5237	1.5244	1.52502	1.52558	1.52614	1.52676	1.52745	1.52816	1.5288	1.52933	1.52977	1.53023	1.53081	1.53159	1.53252	1.53347	1.53433	1.53502	1.53558	1.5361	1.53667
Traveller	1.67306	1.6723	1.67144	1.67091	1.67083	1.67124	1.67188	1.67255	1.67308	1.67337	1.67349	1.67401	1.67479	1.67558	1.67625	1.67675	1.67718	1.67766	1.67826	1.67902	1.67982	1.68052	1.681	1.68127	1.68146	1.68169	1.68208	1.6826	1.68318	1.68372	1.68419	1.68459	1.68502	1.68554	1.68616	1.68681	1.68741	1.68789	1.68828	1.68868	1.6892	1.68991	1.69075	1.69161	1.69233	1.69285	1.69321	1.69352	1.69389
Traveller	1.48919	1.4892	1.48907	1.48916	1.48958	1.49038	1.49132	1.49224	1.49298	1.49349	1.49382	1.49451	1.49543	1.49638	1.49724	1.49798	1.49868	1.49943	1.5003	1.50131	1.50236	1.50331	1.50407	1.50464	1.50513	1.50566	1.50633	1.50712	1.50796	1.50876	1.50949	1.51015	1.51083	1.51158	1.51241	1.51327	1.51407	1.51476	1.51537	1.51598	1.5167	1.51759	1.5186	1.51963	1.52055	1.5213	1.52191	1.52251	1.52315
Traveller	1.61749	1.61711	1.61657	1.61627	1.61636	1.61686	1.61755	1.61824	1.61876	1.61905	1.61916	1.61967	1.62044	1.62123	1.6219	1.62242	1.62286	1.62334	1.62393	1.62466	1.62542	1.62608	1.62654	1.62682	1.62703	1.6273	1.62774	1.62833	1.62899	1.6296	1.63014	1.6306	1.63107	1.6316	1.63222	1.63285	1.63342	1.63387	1.63424	1.63461	1.6351	1.63579	1.63661	1.63745	1.63816	1.6387	1.63908	1.63944	1.63986
Traveller	1.53044	1.52994	1.52932	1.52895	1.52895	1.52938	1.53001	1.53066	1.53117	1.53149	1.53166	1.53222	1.53303	1.53386	1.53459	1.53518	1.53569	1.53623	1.53689	1.53767	1.5385	1.53923	1.53978	1.54016	1.54047	1.54084	1.54136	1.54201	1.54271	1.54337	1.54395	1.54446	1.54499	1.54559	1.54628	1.54701	1.54769	1.54826	1.54875	1.54924	1.54983	1.55059	1.55145	1.55231	1.55305	1.5536	1.55402	1.55441	1.55488
Traveller	1.66725	1.66659	1.66583	1.66538	1.66538	1.66585	1.66654	1.66724	1.66778	1.66806	1.66815	1.66863	1.66935	1.67008	1.6707	1.67115	1.67155	1.672	1.6726	1.67337	1.67419	1.67492	1.67545	1.67578	1.67602	1.67632	1.67676	1.67733	1.67797	1.67857	1.6791	1.67957	1.68006	1.68066	1.68135	1.68207	1.68272	1.68324	1.68366	1.68408	1.68459	1.68529	1.68613	1.68697	1.68769	1.68823	1.68862	1.68899	1.68942
Traveller	1.50387	1.50341	1.50281	1.50247	1.50252	1.50301	1.50372	1.50447	1.5051	1.50556	1.50588	1.50658	1.50754	1.50851	1.50937	1.51008	1.51072	1.51137	1.51212	1.51299	1.51389	1.51469	1.51531	1.51575	1.51614	1.51659	1.51719	1.51793	1.51875	1.51952	1.52021	1.52083	1.52146	1.52215	1.52291	1.52368	1.52438	1.52497	1.52547	1.52598	1.52661	1.52742	1.52838	1.52936	1.53025	1.53097	1.53156	1.53212	1.53272
Traveller	1.61334	1.61266	1.61189	1.61142	1.61139	1.61181	1.61244	1.61308	1.61356	1.6138	1.61386	1.6143	1.61499	1.61568	1.61628	1.61672	1.6171	1.61754	1.61809	1.61881	1.61956	1.62021	1.62066	1.62093	1.62112	1.62137	1.62178	1.62234	1.62298	1.62359	1.62413	1.6246	1.6251	1.62567	1.62631	1.62697	1.62756	1.62801	1.62837	1.62873	1.6292	1.62987	1.63068	1.63151	1.63224	1.6328	1.63322	1.63362	1.63407
Traveller	1.53317	1.53286	1.53233	1.53199	1.53199	1.53239	1.53298	1.53358	1.53405	1.53433	1.53446	1.53497	1.53574	1.53652	1.53719	1.5377	1.53814	1.53859	1.53916	1.53986	1.54059	1.54125	1.54173	1.54206	1.54233	1.54268	1.54319	1.54385	1.54457	1.54524	1.54584	1.54637	1.5469	1.5475	1.54817	1.54887	1.5495	1.55001	1.55044	1.55087	1.55141	1.55212	1.55297	1.55384	1.5546	1.55519	1.55566	1.55611	1.55663
Traveller	1.48192	1.48196	1.48177	1.48174	1.48202	1.48265	1.48344	1.48422	1.48484	1.48526	1.48552	1.48617	1.48706	1.48798	1.48881	1.48952	1.49016	1.49083	1.49162	1.49254	1.49348	1.49434	1.495	1.49549	1.49592	1.4964	1.49703	1.4978	1.49863	1.49942	1.50013	1.50079	1.50145	1.50219	1.503	1.50383	1.5046	1.50525	1.50581	1.50638	1.50705	1.5079	1.50888	1.50987	1.51076	1.51149	1.5121	1.51269	1.51335
Traveller	1.62757	1.62663	1.62565	1.62503	1.62489	1.62525	1.62585	1.6265	1.62699	1.62726	1.62734	1.6278	1.6285	1.6292	1.6298	1.63024	1.63062	1.63105	1.63163	1.63237	1.63317	1.63387	1.63437	1.63468	1.63489	1.63515	1.63555	1.63609	1.63669	1.63725	1.63774	1.63818	1.63864	1.63919	1.63983	1.6405	1.6411	1.64157	1.64193	1.64229	1.64276	1.64341	1.64421	1.64502	1.64573	1.64627	1.64667	1.64705	1.64749
Traveller	1.5298	1.52913	1.52839	1.52796	1.52795	1.52839	1.52905	1.52975	1.5303	1.53064	1.53081	1.53136	1.53213	1.53291	1.53358	1.5341	1.53456	1.53506	1.53567	1.53644	1.53725	1.53798	1.53852	1.5389	1.53922	1.5396	1.54013	1.5408	1.54155	1.54226	1.5429	1.54348	1.54407	1.54473	1.54546	1.5462	1.54686	1.5474	1.54783	1.54826	1.5488	1.54953	1.55039	1.55128	1.55208	1.55272	1.55324	1.55374	1.5543
Traveller	1.67079	1.67007	1.66925	1.66874	1.66867	1.6691	1.66974	1.67042	1.67093	1.67121	1.67129	1.67178	1.67251	1.67325	1.67387	1.67433	1.67472	1.67516	1.67572	1.67645	1.67723	1.67791	1.67839	1.67868	1.67889	1.67916	1.67958	1.68014	1.68078	1.68138	1.68191	1.68238	1.68287	1.68344	1.68411	1.6848	1.68542	1.6859	1.68628	1.68665	1.68714	1.68781	1.68862	1.68945	1.69017	1.69071	1.69111	1.69149	1.69193
Traveller	1.63871	1.63778	1.63683	1.63626	1.63619	1.63663	1.63732	1.63805	1.63863	1.63898	1.63915	1.6397	1.64048	1.64127	1.64193	1.64242	1.64285	1.64331	1.64391	1.64467	1.64547	1.64619	1.64671	1.64706	1.64733	1.64767	1.64816	1.64881	1.64953	1.65021	1.65081	1.65135	1.6519	1.65253	1.65323	1.65396	1.6546	1.65511	1.65552	1.65593	1.65645	1.65716	1.65802	1.6589	1.65968	1.66029	1.66076	1.6612	1.66171
Traveller	1.50674	1.50629	1.50574	1.50547	1.5056	1.50616	1.50692	1.5077	1.50834	1.50876	1.50901	1.50963	1.51049	1.51135	1.51211	1.51272	1.51327	1.51387	1.51457	1.51542	1.5163	1.51709	1.5177	1.51813	1.5185	1.51892	1.51949	1.52019	1.52096	1.5217	1.52236	1.52297	1.52359	1.52427	1.52503	1.5258	1.52651	1.5271	1.52761	1.52812	1.52875	1.52957	1.53052	1.5315	1.53238	1.5331	1.53369	1.53424	1.53484
Traveller	1.53397	1.53349	1.53285	1.53244	1.53242	1.53283	1.53345	1.53409	1.5346	1.5349	1.53504	1.53556	1.53631	1.53706	1.5377	1.53817	1.53857	1.53901	1.53956	1.54027	1.54102	1.54171	1.54222	1.54258	1.54289	1.54328	1.54382	1.5445	1.54524	1.54594	1.54657	1.54712	1.54768	1.54831	1.54901	1.54971	1.55035	1.55086	1.55127	1.55169	1.55221	1.55291	1.55375	1.55462	1.55539	1.55601	1.55651	1.55698	1.55751
Traveller	1.62513	1.62438	1.62354	1.62301	1.62292	1.62331	1.62394	1.62459	1.6251	1.62538	1.62547	1.62595	1.62666	1.62737	1.62795	1.62836	1.6287	1.62907	1.62958	1.63025	1.63098	1.63163	1.63211	1.63242	1.63267	1.63299	1.63347	1.6341	1.63478	1.63541	1.63595	1.63641	1.63687	1.63739	1.63799	1.63861	1.63916	1.63959	1.63994	1.6403	1.64079	1.64148	1.64232	1.64318	1.64392	1.64447	1.64488	1.64524	1.64564
Traveller	1.67421	1.67386	1.67333	1.67303	1.67312	1.67364	1.67434	1.67505	1.67557	1.67583	1.6759	1.67637	1.6771	1.67783	1.67845	1.67892	1.67931	1.67974	1.68031	1.68104	1.68182	1.68251	1.683	1.68331	1.68354	1.68383	1.68429	1.6849	1.68558	1.68622	1.68678	1.68726	1.68776	1.68833	1.68899	1.68966	1.69026	1.69071	1.69106	1.69141	1.69187	1.69253	1.69333	1.69417	1.69491	1.69549	1.69593	1.69637	1.69688
Traveller	1.46954	1.47001	1.47055	1.47117	1.47183	1.47253	1.47329	1.47414	1.47507	1.476	1.47683	1.47757	1.47823	1.47886	1.47954	1.48032	1.48115	1.48197	1.48274	1.48345	1.48415	1.48492	1.48576	1.48662	1.48745	1.48823	1.48896	1.48966	1.49035	1.49106	1.49177	1.4925	1.49324	1.49402	1.49481	1.49558	1.49629	1.49694	1.49755	1.49816	1.4988	1.49943	1.50002	1.50054	1.501	1.50148	1.50202	1.50266	1.50336
Traveller	1.4873	1.48826	1.48918	1.49007	1.49088	1.49164	1.49237	1.49314	1.49395	1.49474	1.49543	1.49604	1.49659	1.49714	1.49776	1.49849	1.49927	1.50004	1.50074	1.50136	1.50196	1.50261	1.50329	1.50401	1.50469	1.50533	1.50593	1.50653	1.50715	1.5078	1.50847	1.50915	1.50987	1.51061	1.51136	1.51207	1.51272	1.51328	1.51381	1.51434	1.51489	1.51543	1.51594	1.51639	1.51678	1.51719	1.51766	1.51821	1.51883
Traveller	1.57129	1.57194	1.57261	1.5733	1.57398	1.57464	1.57531	1.57603	1.57681	1.57757	1.57823	1.57881	1.57934	1.57985	1.58044	1.58115	1.58193	1.58269	1.58338	1.584	1.58459	1.58524	1.58595	1.58668	1.5874	1.58806	1.58869	1.5893	1.58992	1.59056	1.59121	1.59187	1.59256	1.59327	1.59398	1.59466	1.59527	1.59581	1.59631	1.59682	1.59734	1.59786	1.59833	1.59872	1.59906	1.59941	1.59982	1.60033	1.6009
Traveller	1.61805	1.61847	1.61897	1.61954	1.62015	1.62079	1.62148	1.62227	1.62312	1.62397	1.6247	1.62533	1.62587	1.62638	1.62694	1.62761	1.62833	1.62904	1.62968	1.63026	1.63084	1.6315	1.63224	1.63302	1.63379	1.63451	1.63519	1.63587	1.63655	1.63724	1.63795	1.63867	1.63941	1.64016	1.64092	1.64164	1.64228	1.64284	1.64335	1.64386	1.64438	1.6449	1.64537	1.64576	1.6461	1.64644	1.64685	1.64735	1.64791
Traveller	1.4502	1.4508	1.45151	1.45231	1.45318	1.45406	1.45499	1.45598	1.457	1.458	1.45886	1.45962	1.46029	1.46093	1.46164	1.46246	1.46335	1.46426	1.46513	1.46595	1.46678	1.46766	1.46858	1.46952	1.4704	1.47121	1.47196	1.47268	1.4734	1.47414	1.47492	1.47572	1.47657	1.47746	1.47838	1.47927	1.4801	1.48084	1.48153	1.4822	1.48288	1.48354	1.48415	1.48469	1.48518	1.4857	1.48628	1.48696	1.48771
Traveller	1.48107	1.48167	1.48234	1.48305	1.48379	1.48452	1.48528	1.48608	1.48693	1.48775	1.48846	1.48907	1.48961	1.49013	1.49073	1.49144	1.49222	1.493	1.49373	1.4944	1.49505	1.49575	1.49649	1.49724	1.49796	1.49862	1.49924	1.49984	1.50047	1.50112	1.5018	1.50252	1.50327	1.50406	1.50486	1.50562	1.50631	1.50691	1.50746	1.508	1.50855	1.50909	1.50959	1.51002	1.5104	1.51081	1.51128	1.51184	1.51248
Traveller	1.57028	1.57071	1.57118	1.5717	1.57225	1.57281	1.57342	1.57413	1.5749	1.57569	1.57639	1.577	1.57755	1.57808	1.57866	1.57935	1.58009	1.58081	1.58147	1.58206	1.58265	1.58331	1.58404	1.58481	1.58556	1.58627	1.58694	1.58758	1.58822	1.58887	1.58952	1.59019	1.59088	1.5916	1.59234	1.59304	1.59368	1.59425	1.59478	1.5953	1.59583	1.59635	1.59682	1.59721	1.59755	1.5979	1.59831	1.59884	1.59943
Traveller	1.63183	1.6322	1.63266	1.6332	1.63376	1.63433	1.63493	1.63558	1.63627	1.63694	1.63747	1.6379	1.63825	1.63858	1.63899	1.63952	1.64013	1.64075	1.64131	1.64183	1.64233	1.64292	1.64357	1.64426	1.64495	1.64558	1.6462	1.64681	1.64745	1.64811	1.64881	1.64952	1.65025	1.65099	1.65172	1.65239	1.65295	1.65341	1.6538	1.65419	1.65458	1.65498	1.65533	1.65563	1.6559	1.65619	1.65656	1.65704	1.65759
Traveller	1.45996	1.46042	1.46096	1.46159	1.46228	1.46301	1.46379	1.46466	1.46559	1.46651	1.46733	1.46806	1.46871	1.46933	1.47001	1.47079	1.47164	1.47249	1.47329	1.47404	1.47478	1.47558	1.47643	1.4773	1.47813	1.47889	1.4796	1.48029	1.481	1.48173	1.48249	1.4833	1.48415	1.48504	1.48595	1.48683	1.48763	1.48834	1.48898	1.4896	1.49022	1.49083	1.49139	1.49188	1.49235	1.49284	1.49341	1.49409	1.49484
Traveller	1.48189	1.48243	1.48304	1.48374	1.48446	1.4852	1.48596	1.48678	1.48763	1.48845	1.48914	1.48973	1.49024	1.49072	1.49127	1.49193	1.49267	1.49342	1.49412	1.49478	1.49542	1.49613	1.49688	1.49765	1.49839	1.49906	1.49971	1.50034	1.501	1.5017	1.50244	1.50321	1.50402	1.50486	1.50571	1.50651	1.50721	1.50781	1.50834	1.50885	1.50936	1.50986	1.51031	1.51071	1.51108	1.51147	1.51195	1.51253	1.51319
Traveller	1.56407	1.5646	1.56518	1.5658	1.56643	1.56705	1.56768	1.56838	1.56913	1.56987	1.5705	1.57106	1.57156	1.57206	1.57263	1.57331	1.57406	1.57479	1.57544	1.57603	1.57659	1.5772	1.57788	1.57859	1.57929	1.57996	1.5806	1.58124	1.58189	1.58257	1.58327	1.58397	1.58468	1.5854	1.58611	1.58676	1.58732	1.58779	1.58821	1.58864	1.58909	1.58954	1.58997	1.59034	1.59068	1.59105	1.5915	1.59206	1.59268
Traveller	1.68739	1.68762	1.68771	1.68782	1.68806	1.6885	1.68913	1.68995	1.69086	1.69176	1.69251	1.69339	1.69429	1.69513	1.6959	1.69662	1.69727	1.69783	1.69834	1.69883	1.6994	1.70009	1.7009	1.70178	1.70265	1.70348	1.70429	1.70513	1.70602	1.70696	1.70791	1.70881	1.70964	1.71043	1.71122	1.71203	1.71283	1.71357	1.71422	1.71481	1.71539	1.71602	1.71671	1.71742	1.71811	1.71875	1.71935	1.71994	1.72055
Traveller	1.5338	1.53453	1.53502	1.53541	1.53583	1.53637	1.53702	1.53782	1.53869	1.53955	1.54029	1.54118	1.54211	1.54301	1.54389	1.54472	1.54551	1.54622	1.54686	1.54749	1.54817	1.54895	1.54982	1.55073	1.55163	1.55248	1.55331	1.55416	1.55505	1.55598	1.5569	1.55778	1.55859	1.55938	1.56017	1.561	1.56184	1.56264	1.56338	1.56407	1.56477	1.56553	1.56633	1.56716	1.56796	1.56871	1.56943	1.57014	1.57085
Traveller	1.54855	1.54892	1.5491	1.54925	1.54947	1.54985	1.55039	1.55109	1.55188	1.55265	1.5533	1.55407	1.55487	1.55563	1.55634	1.55703	1.55766	1.55823	1.55875	1.55926	1.55984	1.56054	1.56134	1.5622	1.56304	1.56385	1.56464	1.56545	1.56632	1.56725	1.56818	1.56906	1.56988	1.57066	1.57145	1.57226	1.57305	1.5738	1.57447	1.57509	1.57571	1.57638	1.57711	1.57786	1.5786	1.5793	1.57996	1.58063	1.58131
Traveller	1.64705	1.64764	1.64802	1.64831	1.64863	1.64905	1.64957	1.65021	1.65089	1.65154	1.65204	1.65269	1.65341	1.65411	1.6548	1.65546	1.65608	1.65661	1.65706	1.65748	1.65794	1.6585	1.65914	1.65984	1.66053	1.6612	1.66189	1.66263	1.66344	1.66432	1.66519	1.66601	1.66674	1.66742	1.66809	1.66876	1.66943	1.67006	1.67063	1.67116	1.67172	1.67235	1.67305	1.67376	1.67443	1.67503	1.67557	1.67609	1.67661
Traveller	1.67004	1.67055	1.67081	1.67097	1.67118	1.67153	1.67203	1.67269	1.67344	1.67418	1.6748	1.67558	1.67641	1.6772	1.67796	1.67867	1.67931	1.67987	1.68035	1.68081	1.68132	1.68195	1.68267	1.68346	1.68424	1.68498	1.68571	1.68646	1.68728	1.68814	1.68901	1.68983	1.69058	1.69131	1.69205	1.69282	1.69359	1.69432	1.69497	1.69557	1.69617	1.69681	1.69751	1.69823	1.69892	1.69956	1.70017	1.70078	1.70142
EH 1493	1.70074	1.70109	1.70123	1.70132	1.70151	1.70189	1.70244	1.70318	1.70402	1.70486	1.70556	1.70641	1.70729	1.70811	1.70887	1.70958	1.71021	1.71074	1.7112	1.71164	1.71214	1.71277	1.71351	1.71431	1.7151	1.71585	1.71658	1.71732	1.71812	1.71897	1.71981	1.72059	1.7213	1.72198	1.72266	1.72338	1.72411	1.72479	1.72541	1.72599	1.72656	1.7272	1.72789	1.72859	1.72926	1.72986	1.7304	1.73094	1.73148
EH 1493	1.53019	1.53043	1.53055	1.53069	1.53096	1.53143	1.53208	1.53291	1.53382	1.53473	1.53551	1.5364	1.53733	1.53822	1.53906	1.53986	1.5406	1.54127	1.54188	1.54247	1.54311	1.54385	1.54468	1.54555	1.54641	1.54723	1.54803	1.54888	1.54979	1.55076	1.55175	1.5527	1.5536	1.55446	1.55533	1.55622	1.55709	1.55791	1.55866	1.55935	1.56004	1.56079	1.5616	1.56243	1.56323	1.56399	1.56471	1.56541	1.56611
EH 1493	1.57171	1.57206	1.57222	1.57232	1.57249	1.5728	1.57324	1.57383	1.57448	1.5751	1.57558	1.5762	1.57685	1.57748	1.57809	1.57868	1.57923	1.57972	1.58015	1.58056	1.58103	1.5816	1.58224	1.58292	1.58357	1.58417	1.58475	1.58536	1.58604	1.58679	1.58756	1.58831	1.58902	1.58971	1.59042	1.59117	1.59191	1.59261	1.59322	1.59377	1.59431	1.5949	1.59552	1.59616	1.59677	1.59732	1.59784	1.59835	1.59888
EH 1493	1.61873	1.61916	1.61941	1.61961	1.61989	1.62031	1.62088	1.62158	1.62235	1.62308	1.62368	1.6244	1.62518	1.62594	1.62668	1.62741	1.6281	1.62873	1.6293	1.62985	1.63044	1.63112	1.63187	1.63264	1.63338	1.63407	1.63474	1.63544	1.63623	1.63708	1.63797	1.63883	1.63964	1.64043	1.64122	1.64204	1.64285	1.64361	1.64429	1.64492	1.64555	1.64625	1.64702	1.64781	1.6486	1.64934	1.65004	1.65073	1.65141
EH 1493	1.70989	1.71023	1.71032	1.71031	1.71038	1.7106	1.711	1.71156	1.71222	1.71285	1.71334	1.71396	1.71462	1.71522	1.71577	1.71628	1.71673	1.71712	1.71745	1.71777	1.71817	1.7187	1.71934	1.72002	1.72068	1.72127	1.72183	1.72239	1.723	1.72366	1.72432	1.72494	1.72553	1.72609	1.7267	1.72735	1.72802	1.72866	1.72922	1.72974	1.73024	1.7308	1.7314	1.73202	1.7326	1.73312	1.7336	1.73406	1.73454
EH 1493	1.50302	1.50336	1.50355	1.50373	1.50404	1.50453	1.50519	1.50604	1.50697	1.50789	1.50869	1.50961	1.51055	1.51145	1.51231	1.51312	1.51388	1.51457	1.51522	1.51587	1.51658	1.5174	1.51832	1.51927	1.5202	1.52108	1.52193	1.52278	1.52368	1.52462	1.52557	1.52648	1.52735	1.52821	1.5291	1.53004	1.53099	1.53191	1.53276	1.53356	1.53436	1.5352	1.53608	1.53697	1.53783	1.53865	1.53944	1.54022	1.54103
EH 1493	1.55562	1.55591	1.55603	1.55612	1.55629	1.55663	1.55713	1.55777	1.55849	1.55919	1.55975	1.56043	1.56115	1.56183	1.56249	1.56312	1.56372	1.56425	1.56474	1.56521	1.56575	1.56639	1.56711	1.56788	1.56862	1.56931	1.56998	1.57067	1.57142	1.57223	1.57306	1.57386	1.57461	1.57535	1.57611	1.5769	1.5777	1.57845	1.57913	1.57975	1.58037	1.58102	1.58173	1.58244	1.58312	1.58375	1.58434	1.58492	1.58552
EH 1493	1.64292	1.64264	1.64223	1.64188	1.6417	1.64177	1.64209	1.64264	1.64333	1.64405	1.64466	1.64542	1.64622	1.64696	1.64764	1.64824	1.64875	1.64916	1.64947	1.64975	1.65007	1.65052	1.65107	1.65169	1.65232	1.65294	1.65357	1.65425	1.65501	1.65584	1.65669	1.65749	1.65824	1.65895	1.65965	1.66038	1.66109	1.66174	1.66232	1.66284	1.66336	1.66395	1.66461	1.6653	1.66597	1.66659	1.66718	1.66777	1.66835
EH 1493	1.65348	1.65399	1.65422	1.65436	1.65455	1.65492	1.65546	1.65619	1.65702	1.65786	1.65858	1.65946	1.66038	1.66127	1.6621	1.66289	1.66361	1.66424	1.66479	1.66533	1.66591	1.66662	1.66744	1.66832	1.6692	1.67005	1.6709	1.67179	1.67275	1.67378	1.67481	1.6758	1.67674	1.67764	1.67855	1.67947	1.6804	1.68127	1.68206	1.6828	1.68354	1.68434	1.6852	1.68609	1.68695	1.68778	1.68857	1.68937	1.69018
EH 1493	1.53452	1.53485	1.53501	1.53513	1.53536	1.53578	1.53636	1.53711	1.53794	1.53877	1.53947	1.54028	1.54113	1.54195	1.54272	1.54346	1.54416	1.54479	1.54537	1.54593	1.54655	1.54726	1.54804	1.54886	1.54964	1.55037	1.55107	1.5518	1.55259	1.55344	1.55432	1.55518	1.55601	1.55683	1.55767	1.55854	1.55941	1.56022	1.56094	1.56161	1.56227	1.56298	1.56375	1.56453	1.5653	1.56603	1.56672	1.56741	1.5681
EH 1493	1.56327	1.56327	1.56316	1.5631	1.56318	1.56347	1.56395	1.5646	1.56534	1.56606	1.56664	1.56733	1.56804	1.56871	1.56935	1.56996	1.57053	1.57105	1.57151	1.57197	1.57248	1.57308	1.57375	1.57445	1.57511	1.5757	1.57626	1.57685	1.57752	1.57826	1.57906	1.57985	1.58062	1.5814	1.5822	1.58304	1.58386	1.58462	1.58528	1.58586	1.58641	1.58699	1.58762	1.58828	1.58892	1.58954	1.59014	1.59076	1.59139
EH 1493	1.63368	1.63404	1.63416	1.63418	1.63428	1.63453	1.63496	1.63556	1.63626	1.63697	1.63756	1.6383	1.63909	1.63985	1.64057	1.64123	1.64182	1.64232	1.64273	1.64312	1.64356	1.64412	1.64477	1.64549	1.64621	1.6469	1.64759	1.64833	1.64914	1.65001	1.65088	1.6517	1.65246	1.65318	1.6539	1.65464	1.65537	1.65605	1.65665	1.6572	1.65777	1.65839	1.65908	1.6598	1.6605	1.66115	1.66176	1.66236	1.66297
EH 1493	1.71642	1.7164	1.71618	1.71592	1.71578	1.71585	1.71612	1.7166	1.71718	1.71777	1.71823	1.71883	1.71946	1.72005	1.72059	1.72108	1.72151	1.72186	1.72214	1.72241	1.72274	1.7232	1.72376	1.72438	1.72499	1.72555	1.72609	1.72667	1.72733	1.72805	1.72879	1.7295	1.73016	1.73079	1.73144	1.73211	1.73276	1.73335	1.73384	1.73426	1.73466	1.73512	1.73564	1.73619	1.73673	1.73723	1.73771	1.73819	1.73869
EH 1493	1.50809	1.50823	1.50826	1.50833	1.50857	1.50904	1.5097	1.51057	1.51153	1.51248	1.5133	1.51423	1.51518	1.51608	1.51693	1.51774	1.5185	1.5192	1.51985	1.5205	1.5212	1.522	1.52289	1.52382	1.52471	1.52556	1.52638	1.52722	1.52813	1.5291	1.53009	1.53106	1.532	1.53291	1.53385	1.5348	1.53575	1.53664	1.53746	1.53821	1.53897	1.53977	1.54064	1.54153	1.54241	1.54325	1.54406	1.54487	1.54568
EH 1493	1.55675	1.55705	1.55715	1.55719	1.55731	1.5576	1.55804	1.55864	1.55933	1.56	1.56057	1.56126	1.56201	1.56273	1.56342	1.56409	1.56472	1.56528	1.56578	1.56625	1.56676	1.56737	1.56805	1.56876	1.56944	1.57007	1.57068	1.57133	1.57206	1.57287	1.57371	1.57454	1.57534	1.57613	1.57694	1.57776	1.57857	1.57931	1.57995	1.58052	1.58107	1.58166	1.58231	1.58299	1.58365	1.5843	1.58493	1.58557	1.58623
EH 1493	1.64614	1.64671	1.64699	1.64714	1.64732	1.64762	1.64805	1.64863	1.64928	1.64992	1.65044	1.6511	1.65181	1.65249	1.65313	1.65373	1.65427	1.65472	1.65509	1.65544	1.65583	1.65634	1.65694	1.6576	1.65827	1.6589	1.65954	1.66021	1.66096	1.66176	1.66257	1.66333	1.66403	1.66469	1.66536	1.66605	1.66674	1.66739	1.66796	1.66848	1.669	1.66957	1.6702	1.67084	1.67144	1.67199	1.6725	1.673	1.67353
EH 1493	1.70861	1.70904	1.70911	1.70905	1.70902	1.70916	1.70949	1.71002	1.71068	1.71136	1.71193	1.71265	1.71342	1.71414	1.7148	1.71539	1.7159	1.7163	1.71662	1.71693	1.7173	1.71782	1.71846	1.71917	1.71989	1.72058	1.72125	1.72196	1.72273	1.72355	1.72437	1.72513	1.72583	1.72648	1.72715	1.72786	1.72856	1.72921	1.72979	1.73031	1.73082	1.73139	1.73201	1.73266	1.73327	1.73384	1.73437	1.7349	1.73545
EH 1493	1.51703	1.51768	1.51805	1.51832	1.51863	1.51909	1.51968	1.52044	1.52128	1.52213	1.52286	1.52373	1.52465	1.52553	1.52638	1.5272	1.52797	1.52866	1.52928	1.52989	1.53055	1.53132	1.53217	1.53306	1.53394	1.53478	1.53561	1.53646	1.53737	1.53834	1.53932	1.54026	1.54115	1.54201	1.54289	1.54378	1.54468	1.54552	1.54629	1.54702	1.54774	1.54852	1.54936	1.55023	1.55108	1.55189	1.55266	1.55342	1.55418
EH 1493	1.53188	1.53246	1.5328	1.53306	1.53337	1.53381	1.53439	1.53511	1.5359	1.53668	1.53734	1.53814	1.53898	1.53981	1.54061	1.54137	1.54209	1.54273	1.54329	1.54383	1.54439	1.54504	1.54576	1.54653	1.54728	1.548	1.54873	1.54951	1.55037	1.55131	1.55228	1.55321	1.5541	1.55494	1.55578	1.55662	1.55743	1.55819	1.55886	1.55949	1.56012	1.56083	1.56162	1.56245	1.56327	1.56406	1.56482	1.56557	1.56631
EH 1493	1.61793	1.61833	1.61854	1.61872	1.61897	1.61939	1.61997	1.62069	1.62149	1.62227	1.62292	1.62371	1.62454	1.62534	1.62611	1.62684	1.62752	1.62813	1.62866	1.62916	1.62971	1.63037	1.63111	1.63189	1.63267	1.63341	1.63415	1.63494	1.63581	1.63674	1.63769	1.6386	1.63945	1.64027	1.64111	1.64196	1.6428	1.64359	1.6443	1.64497	1.64565	1.64639	1.64719	1.64801	1.64882	1.64957	1.65029	1.651	1.65171
EH 1493	1.73346	1.73336	1.73308	1.7328	1.73266	1.73275	1.73306	1.73357	1.7342	1.73483	1.73531	1.73592	1.73655	1.73712	1.73763	1.73807	1.73844	1.73872	1.73893	1.73914	1.73942	1.73983	1.74037	1.74096	1.74155	1.74209	1.74261	1.74315	1.74374	1.74438	1.74502	1.74561	1.74615	1.74665	1.74719	1.74776	1.74835	1.74891	1.74941	1.74987	1.75035	1.75089	1.75149	1.75211	1.75268	1.7532	1.75365	1.75407	1.75449
EH 1493	1.52798	1.52835	1.52854	1.52869	1.52894	1.52938	1.52999	1.53078	1.53167	1.53254	1.5333	1.53418	1.53508	1.53593	1.53673	1.53748	1.53817	1.53878	1.53933	1.53988	1.54048	1.54121	1.54203	1.5429	1.54376	1.54458	1.54538	1.5462	1.54708	1.54801	1.54894	1.54983	1.55067	1.55149	1.55232	1.55318	1.55403	1.55485	1.55559	1.55628	1.55696	1.5577	1.55849	1.5593	1.56008	1.56082	1.56153	1.56222	1.56292
EH 1493	1.55721	1.55736	1.55733	1.55727	1.5573	1.55753	1.55794	1.55853	1.55923	1.55992	1.56051	1.56124	1.56201	1.56274	1.56345	1.56411	1.56473	1.56526	1.56574	1.56619	1.56668	1.56727	1.56794	1.56865	1.56933	1.56996	1.57058	1.57123	1.57196	1.57276	1.57359	1.5744	1.57519	1.57596	1.57676	1.57759	1.57841	1.57917	1.57983	1.58042	1.58099	1.58159	1.58225	1.58292	1.58356	1.58418	1.58477	1.58538	1.58601
EH 1493	1.60944	1.60989	1.61008	1.61019	1.61034	1.61065	1.61111	1.61174	1.61247	1.6132	1.61384	1.61463	1.6155	1.61634	1.61716	1.61794	1.61864	1.61925	1.61976	1.62022	1.62071	1.62129	1.62196	1.62269	1.62342	1.62413	1.62487	1.62567	1.62656	1.62752	1.6285	1.62943	1.63029	1.6311	1.6319	1.63271	1.63351	1.63427	1.63495	1.6356	1.63627	1.63701	1.63782	1.63866	1.63948	1.64023	1.64094	1.64163	1.64232
EH 1493	1.71005	1.71042	1.71051	1.7105	1.71055	1.71078	1.71117	1.71175	1.71241	1.71307	1.71358	1.71424	1.71492	1.71557	1.71616	1.71672	1.71722	1.71764	1.718	1.71835	1.71878	1.71933	1.71999	1.7207	1.72139	1.72202	1.72263	1.72327	1.72396	1.72472	1.72549	1.72623	1.72692	1.72758	1.72827	1.72898	1.72969	1.73034	1.73091	1.7314	1.73188	1.7324	1.73298	1.73359	1.73418	1.73473	1.73525	1.73578	1.73633
EH 1493	1.53513	1.53569	1.53602	1.53628	1.5366	1.53708	1.5377	1.53847	1.53933	1.54016	1.54088	1.54172	1.5426	1.54344	1.54425	1.54501	1.54573	1.54638	1.54695	1.54751	1.5481	1.54879	1.54956	1.55037	1.55116	1.55191	1.55265	1.55342	1.55427	1.55518	1.55612	1.55703	1.55789	1.55873	1.55957	1.56042	1.56126	1.56204	1.56273	1.56337	1.564	1.56469	1.56545	1.56624	1.56703	1.56778	1.5685	1.56922	1.56993
EH 1493	1.51757	1.51829	1.51877	1.51914	1.51955	1.52008	1.52075	1.52156	1.52245	1.52331	1.52405	1.52492	1.52582	1.5267	1.52754	1.52835	1.5291	1.52979	1.53042	1.53104	1.53171	1.5325	1.53337	1.53431	1.53524	1.53613	1.53701	1.53793	1.5389	1.53992	1.54095	1.54193	1.54286	1.54376	1.54466	1.5456	1.54653	1.54743	1.54826	1.54905	1.54984	1.55069	1.5516	1.55253	1.55343	1.55429	1.5551	1.5559	1.5567
EH 1493	1.63743	1.63779	1.63792	1.638	1.63816	1.63849	1.63898	1.63963	1.64036	1.64108	1.64166	1.64238	1.64314	1.64386	1.64454	1.64517	1.64574	1.64622	1.64663	1.64702	1.64745	1.648	1.64865	1.64935	1.65004	1.65071	1.65139	1.65212	1.65293	1.65381	1.65471	1.65558	1.65639	1.65716	1.65793	1.65871	1.65946	1.66016	1.66076	1.66131	1.66187	1.66249	1.66319	1.66392	1.66463	1.66531	1.66596	1.6666	1.66724
EH 1493	1.69473	1.69497	1.69498	1.69492	1.69497	1.69523	1.69569	1.69636	1.69715	1.69795	1.69861	1.69942	1.70024	1.701	1.70169	1.7023	1.70283	1.70326	1.70362	1.70398	1.70441	1.70498	1.70568	1.70646	1.70723	1.70796	1.70866	1.70937	1.71013	1.71092	1.71169	1.71241	1.71307	1.7137	1.71436	1.71507	1.7158	1.7165	1.71714	1.71774	1.71834	1.719	1.71971	1.72043	1.72111	1.72174	1.72231	1.72288	1.72346
EH 1493	1.51169	1.51267	1.51334	1.51384	1.51433	1.51493	1.51563	1.51646	1.51736	1.51825	1.51902	1.51992	1.52088	1.52181	1.52271	1.52357	1.5244	1.52514	1.52583	1.52649	1.52719	1.52799	1.52887	1.5298	1.5307	1.53156	1.53241	1.53329	1.53422	1.53521	1.53621	1.53717	1.53808	1.53898	1.53988	1.54082	1.54175	1.54264	1.54347	1.54424	1.54501	1.54584	1.54671	1.5476	1.54846	1.54928	1.55006	1.55084	1.55163
EH 1493	1.53072	1.53111	1.53131	1.53147	1.53173	1.53216	1.53277	1.53354	1.5344	1.53525	1.53596	1.53679	1.53765	1.53845	1.53921	1.53993	1.54059	1.54118	1.54171	1.54223	1.5428	1.54349	1.54426	1.54508	1.54588	1.54663	1.54736	1.54812	1.54895	1.54984	1.55075	1.55164	1.55249	1.55332	1.55417	1.55504	1.55592	1.55674	1.55747	1.55814	1.5588	1.5595	1.56025	1.56103	1.56178	1.5625	1.56318	1.56387	1.56457
EH 1493	1.62605	1.62647	1.62666	1.6268	1.62701	1.62737	1.6279	1.62858	1.62934	1.63009	1.6307	1.63145	1.63224	1.633	1.63371	1.63438	1.63499	1.63553	1.63599	1.63643	1.63693	1.63754	1.63824	1.63899	1.63974	1.64046	1.64117	1.64193	1.64276	1.64366	1.64457	1.64545	1.64628	1.64708	1.64788	1.64871	1.64953	1.6503	1.65099	1.65163	1.65226	1.65294	1.65368	1.65444	1.65516	1.65583	1.65645	1.65706	1.65768
EH 1493	1.68348	1.68379	1.68384	1.68383	1.68389	1.68414	1.68458	1.68522	1.68597	1.68673	1.68737	1.68815	1.68898	1.68976	1.69047	1.69112	1.69168	1.69213	1.6925	1.69284	1.69324	1.69376	1.6944	1.69511	1.69582	1.69651	1.69719	1.69791	1.6987	1.69953	1.70035	1.70112	1.70182	1.70247	1.70314	1.70384	1.70455	1.70523	1.70586	1.70644	1.70704	1.70771	1.70844	1.70918	1.70987	1.7105	1.71106	1.7116	1.71213
EH 1493	1.52121	1.52182	1.52221	1.52253	1.52293	1.52349	1.52421	1.52509	1.52606	1.52701	1.52784	1.52879	1.52978	1.53072	1.53162	1.53247	1.53327	1.53398	1.53463	1.53526	1.53592	1.53669	1.53753	1.53841	1.53927	1.54008	1.54088	1.54171	1.54261	1.54358	1.54457	1.54553	1.54646	1.54737	1.5483	1.54925	1.55018	1.55106	1.55186	1.5526	1.55333	1.5541	1.55493	1.55579	1.55664	1.55745	1.55824	1.55902	1.55981
EH 1493	1.54622	1.54634	1.54628	1.54621	1.54625	1.54649	1.54691	1.54751	1.5482	1.5489	1.54947	1.55017	1.55091	1.55162	1.55229	1.55292	1.55352	1.55404	1.55451	1.55497	1.55547	1.55608	1.55677	1.55749	1.55819	1.55883	1.55945	1.5601	1.56082	1.56161	1.56243	1.56324	1.56401	1.56478	1.56557	1.56639	1.5672	1.56795	1.56861	1.56919	1.56976	1.57037	1.57102	1.57169	1.57235	1.57296	1.57355	1.57415	1.57476
EH 1493	1.62181	1.62219	1.62234	1.62244	1.62262	1.62296	1.62348	1.62418	1.62499	1.6258	1.62649	1.62734	1.62823	1.62909	1.6299	1.63064	1.63132	1.63188	1.63235	1.63278	1.63325	1.63383	1.6345	1.63523	1.63597	1.63668	1.6374	1.63816	1.639	1.6399	1.64082	1.64169	1.64251	1.64329	1.64409	1.64491	1.64574	1.64652	1.64723	1.64789	1.64855	1.64926	1.65003	1.65081	1.65156	1.65225	1.65289	1.65354	1.65418
EH 1493	1.71179	1.71221	1.71232	1.71231	1.71236	1.71257	1.71296	1.71353	1.71421	1.71488	1.71542	1.7161	1.71681	1.71748	1.71809	1.71865	1.71915	1.71957	1.71992	1.72026	1.72067	1.7212	1.72183	1.72251	1.72316	1.72376	1.72433	1.72491	1.72555	1.72626	1.72697	1.72765	1.72829	1.72891	1.72955	1.73023	1.73091	1.73153	1.73207	1.73253	1.73299	1.73349	1.73405	1.73463	1.73519	1.73571	1.73621	1.73672	1.73725
EH 1493	1.50304	1.50368	1.5041	1.50445	1.50487	1.50546	1.50621	1.50713	1.50814	1.50913	1.51	1.51098	1.51199	1.51294	1.51384	1.51468	1.51548	1.5162	1.51687	1.51753	1.51825	1.51908	1.52001	1.52098	1.52193	1.52283	1.52371	1.5246	1.52553	1.52652	1.52752	1.52849	1.52942	1.53035	1.5313	1.5323	1.5333	1.53427	1.53516	1.536	1.53683	1.53771	1.53862	1.53955	1.54045	1.54131	1.54213	1.54295	1.54378
EH 1493	1.56163	1.56189	1.56197	1.56204	1.56222	1.5626	1.56315	1.56387	1.56468	1.56546	1.56611	1.56687	1.56764	1.56835	1.56901	1.56962	1.57018	1.57067	1.5711	1.57153	1.57204	1.57266	1.57339	1.57417	1.57494	1.57566	1.57636	1.57708	1.57786	1.57869	1.57954	1.58036	1.58113	1.58189	1.58267	1.58348	1.5843	1.58505	1.58573	1.58634	1.58693	1.58757	1.58826	1.58896	1.58965	1.5903	1.59092	1.59155	1.5922
EH 1493	1.62039	1.62037	1.62022	1.62033	1.62081	1.62168	1.6227	1.62368	1.62445	1.62494	1.62521	1.62583	1.62668	1.62753	1.62827	1.62887	1.62941	1.63003	1.63079	1.63174	1.63273	1.63364	1.63434	1.63483	1.63521	1.63563	1.63616	1.63681	1.6375	1.63814	1.63871	1.63922	1.63977	1.64042	1.64116	1.64195	1.64266	1.64324	1.64369	1.64413	1.64465	1.64534	1.64617	1.64701	1.64776	1.64836	1.64885	1.64936	1.64996
EH 1493	1.691	1.69079	1.69044	1.69036	1.69068	1.69142	1.69232	1.69319	1.69386	1.69423	1.69436	1.69487	1.69561	1.69634	1.69695	1.69742	1.69784	1.69834	1.69901	1.69987	1.70079	1.70163	1.70225	1.70265	1.70293	1.70324	1.70366	1.70419	1.70478	1.70533	1.70582	1.70628	1.70679	1.70742	1.70817	1.70896	1.70967	1.71022	1.71063	1.71098	1.7114	1.71196	1.71265	1.71335	1.71394	1.71438	1.71472	1.71508	1.71555
EH 1493	1.52607	1.52612	1.52607	1.52626	1.52681	1.52773	1.52879	1.5298	1.53059	1.53111	1.5314	1.53201	1.53282	1.53363	1.53434	1.53491	1.53545	1.53607	1.53684	1.53779	1.5388	1.53974	1.54048	1.54103	1.54148	1.54195	1.54252	1.5432	1.54392	1.5446	1.5452	1.54576	1.54635	1.54704	1.54782	1.54864	1.54939	1.55001	1.55052	1.551	1.55155	1.55226	1.55308	1.55392	1.55465	1.55524	1.55573	1.55622	1.55679
EH 1493	1.53382	1.5337	1.53348	1.5335	1.53389	1.53467	1.5356	1.5365	1.5372	1.53764	1.53787	1.53844	1.53922	1.54	1.54069	1.54124	1.54176	1.54236	1.54311	1.54404	1.54503	1.54594	1.54666	1.54718	1.5476	1.54803	1.54857	1.54922	1.54991	1.55055	1.55113	1.55166	1.55223	1.55292	1.55372	1.55456	1.55536	1.55604	1.55661	1.55716	1.55778	1.55855	1.55942	1.56029	1.56105	1.56163	1.56209	1.56254	1.56307
EH 1493	1.6336	1.63334	1.63293	1.63279	1.63304	1.63371	1.63455	1.63537	1.636	1.63635	1.6365	1.63701	1.63776	1.6385	1.63914	1.63963	1.64006	1.64057	1.64122	1.64205	1.64294	1.64375	1.64435	1.64475	1.64505	1.64539	1.64585	1.64645	1.6471	1.64771	1.64824	1.64873	1.64924	1.64986	1.65057	1.65131	1.65197	1.65248	1.65287	1.65324	1.65369	1.65431	1.65507	1.65585	1.65654	1.65707	1.65749	1.65791	1.65842
EH 1493	1.69453	1.69406	1.6935	1.69325	1.69345	1.69409	1.69492	1.69572	1.69631	1.69661	1.69668	1.69713	1.69782	1.69852	1.69913	1.69961	1.70006	1.7006	1.7013	1.7022	1.70314	1.70397	1.70457	1.70493	1.70516	1.70541	1.70577	1.70627	1.70684	1.70738	1.70788	1.70835	1.70889	1.70954	1.71029	1.71108	1.71177	1.71229	1.71267	1.71299	1.71339	1.71395	1.71465	1.71538	1.71602	1.71651	1.7169	1.71731	1.71782
EH 1493	1.51615	1.51608	1.51592	1.51604	1.51653	1.51743	1.51848	1.51952	1.52036	1.52094	1.52131	1.52201	1.52291	1.52381	1.5246	1.52525	1.52584	1.52649	1.52728	1.52823	1.52922	1.53013	1.53084	1.53136	1.53179	1.53225	1.53284	1.53355	1.53432	1.53507	1.53576	1.53641	1.53709	1.53787	1.53874	1.53962	1.54044	1.54111	1.54166	1.54218	1.54278	1.54354	1.54443	1.54534	1.54616	1.54684	1.54742	1.54799	1.54864
EH 1493	1.53306	1.53305	1.53285	1.53286	1.5332	1.53391	1.53476	1.53559	1.53625	1.53665	1.53687	1.53744	1.53824	1.53905	1.53975	1.54032	1.54083	1.5414	1.5421	1.54296	1.54388	1.54471	1.54535	1.5458	1.54617	1.54658	1.54711	1.54776	1.54847	1.54913	1.54973	1.55029	1.55088	1.55157	1.55236	1.55318	1.55394	1.55456	1.55506	1.55554	1.5561	1.5568	1.55762	1.55845	1.55917	1.55974	1.56021	1.56068	1.56124
EH 1493	1.61681	1.61682	1.61667	1.61674	1.61718	1.61802	1.619	1.61994	1.62068	1.62113	1.62137	1.62197	1.62279	1.62361	1.62432	1.62489	1.62541	1.626	1.62675	1.62767	1.62866	1.62957	1.63028	1.63079	1.63119	1.63161	1.63215	1.6328	1.63349	1.63413	1.63469	1.63521	1.63576	1.63643	1.63721	1.63803	1.63881	1.63945	1.63998	1.6405	1.64109	1.64185	1.64273	1.64361	1.64439	1.64501	1.64551	1.64602	1.64661
EH 1493	1.66776	1.66743	1.667	1.66687	1.66716	1.6679	1.66884	1.66976	1.67049	1.67095	1.67119	1.67181	1.67266	1.67351	1.67425	1.67483	1.67537	1.67598	1.67674	1.67769	1.67869	1.67961	1.68031	1.6808	1.68119	1.68161	1.68216	1.68285	1.6836	1.68431	1.68496	1.68556	1.68621	1.68696	1.6878	1.68867	1.68945	1.69008	1.69056	1.691	1.69152	1.69221	1.69303	1.69387	1.69461	1.6952	1.69569	1.69619	1.69679
EH 1493	1.49603	1.49629	1.4964	1.49671	1.49736	1.49838	1.49954	1.50067	1.50161	1.5023	1.50278	1.50361	1.50464	1.50567	1.50661	1.5074	1.50813	1.50893	1.50985	1.51093	1.51205	1.51308	1.51392	1.51457	1.51512	1.51571	1.51641	1.51722	1.51808	1.51891	1.51966	1.52038	1.52112	1.52196	1.5229	1.52386	1.52476	1.52553	1.52619	1.52682	1.52754	1.5284	1.52939	1.53039	1.5313	1.53207	1.53274	1.53342	1.53417
Ardu 1260 B	1.5199	1.51988	1.51984	1.51991	1.52016	1.52062	1.52127	1.52209	1.52299	1.52385	1.52455	1.52534	1.52613	1.52686	1.52753	1.52816	1.52875	1.52929	1.5298	1.53031	1.53091	1.53162	1.53243	1.53328	1.5341	1.53486	1.53557	1.5363	1.53706	1.53787	1.53869	1.53949	1.54025	1.54101	1.54179	1.54262	1.54344	1.54421	1.5449	1.54552	1.5461	1.54671	1.54734	1.54798	1.54858	1.54914	1.54968	1.55024	1.55083
Ardu 1260 B	1.55432	1.55437	1.55434	1.55436	1.5545	1.55482	1.55529	1.5559	1.55656	1.55716	1.5576	1.55813	1.55867	1.55918	1.55965	1.56011	1.56055	1.56095	1.56132	1.56169	1.56214	1.56269	1.56331	1.56395	1.56453	1.56504	1.5655	1.56596	1.56647	1.56705	1.56765	1.56824	1.56881	1.5694	1.57002	1.57069	1.57137	1.57199	1.57253	1.573	1.57343	1.5739	1.57439	1.5749	1.57538	1.57582	1.57623	1.57666	1.57711
[truncated: 198 more rows]
[truncated: 282 more columns]

## Sheet: CVI_SCIO
Predictor	740	741	742	743	744	745	746	747	748	749	750	751	752	753	754	755	756	757	758	759	760	761	762	763	764	765	766	767	768	769	770	771	772	773	774	775	776	777	778	779	780	781	782	783	784	785	786	787	788
[truncated: 950 more rows]
[truncated: 282 more columns]

[truncated: 1 more sheets: SVI_SCIO]
