# Supplementary material for: Evaluation of a miniaturized NIR spectrometer for cultivar identification: The case of barley, chickpea and sorghum in Ethiopia
Source: PLoS One. 2018 Mar 21;13(3):e0193620. doi: 10.1371/journal.pone.0193620 (PMC5862431; doi:10.1371/journal.pone.0193620)
Supplement: S2 File — Material submitted for reproducibility. The code allows grain cultivar identification by testing the full combination of pre-processing methods and algorithms presented here. (R) [file pone.0193620.s004.R]

---
title: "Evaluation of a Miniaturized NIR Spectrometer for cultivar Identification: the Case of Barley, Chickpea and Sorghum in Ethiopia"
email: "fkosmowski@gmail.com"
date:  "July-August 2017"
---

# This code implements seed varietal identification by testing a combination of 12 pre-processing methods and 5 algorithms. 
# During training, best parameters are extracted and used in the test set (30% sample)
# For each algorithm, 5 fold cross-validation on training set (Result: dataset.model_CV) and prediction on test set are outputted (Result: dataset.model_test) as CSV files. 
# Computing time vary from 50 min to 28h per algorithm (Intel Core i5-6200U CPU, 2.40 GHz processor and 8 GB of RAM)

# Package used
library(foreign)
library(tidyr)
library(dplyr)
library(prospectr) 
library(caret) 
library(adabag) 
library(pls) 
library(klaR) 
library(MASS) 
library(randomForest)
library(kernlab)
library(ggplot2)
library(ggthemes)
library(gridExtra) 

##################
### Import dataset
##################

# Note: Use one dataset only to perform analysis
data <- read.csv ("C:/Users/fkosmowski/Documents/Nano/CVI_SCIO_Dataset.csv"); Spc <- data [,(2:332)]; Spc <- data.matrix(Spc); Predictor <- data [,1]
data <- read.csv ("C:/Users/fkosmowski/Documents/Nano/BVI_SCIO_Dataset.csv"); Spc <- data [,(2:332)]; Spc <- data.matrix(Spc); Predictor <- data [,1]
data <- read.csv ("C:/Users/fkosmowski/Documents/Nano/SVI_SCIO_Dataset.csv"); Spc <- data [,(2:332)]; Spc <- data.matrix(Spc); Predictor <- data [,1]

##################
### Pre-processing
##################

### A. SCATTER CORRECTION (to remove noise)
snv <- standardNormalVariate (Spc); snv <- cbind (Predictor, snv) # Standard normal variate (SNV) 
snv1D <- t(diff(t(snv [,-1]),differences=1)); snv1D <- cbind (Predictor, snv1D) # SNV + 1st derivative
snv2D <- t(diff(t(snv [,-1]),differences=2)); snv2D <- cbind (Predictor, snv2D) # SNV + 2nd derivative
d1 <-t (diff(t(Spc),differences=1)); d1 <- cbind (Predictor, d1) # First derivative 
d2 <-t (diff(t(Spc),differences=2)); d2 <- cbind (Predictor, d2) # Second derivative

### B. SMOOTHING FILTERING
sg<- savitzkyGolay (Spc, p=2, w=11, m=0); sg <- cbind (Predictor, sg) # Savitzky-Golay
snvsg <- savitzkyGolay (snv [,-1], p=2, w=11, m=0); snvsg <- cbind (Predictor, snvsg)
sgd1 <- gapDer (Spc,m=1, w=11, s=10); sgd1 <- cbind (Predictor, sgd1) # Savitzky-Golay + Gap-segment derivative (gapDer) algorithms
sg.D1W5 <- savitzkyGolay (Spc, p=2, w=5, m=1); sg.D1W5 <- cbind (Predictor, sg.D1W5) # Savitzky-Golay filter - 1st derivative - window size=5 (D1W5) 
sg.D1W11 <- savitzkyGolay (Spc, p=2, w=11, m=1); sg.D1W11 <- cbind (Predictor, sg.D1W11) # Savitzky-Golay filter - 1st derivative - window size=11 (D1W11)
sg.D2W5 <- savitzkyGolay (Spc, p=2, w=5, m=2); sg.D2W5 <- cbind (Predictor, sg.D2W5) # Savitzky-Golay filter - 2nd derivative - window size=5 (D2W5)
sg.D2W11 <- savitzkyGolay (Spc, p=2, w=11, m=2); sg.D2W11 <- cbind (Predictor, sg.D2W11) # Savitzky-Golay filter - 2nd derivative - window size=11 (D2W11)

snv <- as.data.frame (snv); snv$Predictor <- as.factor (snv$Predictor); 
snv1D <- as.data.frame (snv1D); snv1D$Predictor <- as.factor (snv1D$Predictor); 
snv2D <- as.data.frame (snv2D); snv2D$Predictor <- as.factor (snv2D$Predictor); 
d1 <- as.data.frame (d1); d1$Predictor <- as.factor (d1$Predictor); 
d2 <- as.data.frame (d2); d2$Predictor <- as.factor (d2$Predictor); 
sg <- as.data.frame (sg); sg$Predictor <- as.factor (sg$Predictor); 
snvsg <- as.data.frame (snvsg); snvsg$Predictor <- as.factor (snvsg$Predictor); 
sgd1 <- as.data.frame (sgd1); sgd1$Predictor <- as.factor (sgd1$Predictor); 
sg.D1W5 <- as.data.frame (sg.D1W5); sg.D1W5$Predictor <- as.factor (sg.D1W5$Predictor); 
sg.D1W11 <- as.data.frame (sg.D1W11); sg.D1W11$Predictor <- as.factor (sg.D1W11$Predictor); 
sg.D2W5 <- as.data.frame (sg.D2W5); sg.D2W5$Predictor <- as.factor (sg.D2W5$Predictor); 
sg.D2W11 <- as.data.frame (sg.D2W11); sg.D2W11$Predictor <- as.factor (sg.D2W11$Predictor); 


#######################
### Split samples 70/30
#######################

set.seed(3575)
trainIndex <- createDataPartition(data$Predictor, p=.70, list=F); data.train <- data[trainIndex,]; data.test <- data[-trainIndex,]
trainIndex <- createDataPartition(snv$Predictor, p=.70, list=F); snv.train <- snv[trainIndex,]; snv.test <- snv[-trainIndex,]
trainIndex <- createDataPartition(snv1D$Predictor, p=.70, list=F); snv1D.train <- snv1D[trainIndex,]; snv1D.test <- snv1D[-trainIndex,]
trainIndex <- createDataPartition(snv2D$Predictor, p=.70, list=F); snv2D.train <- snv2D[trainIndex,]; snv2D.test <- snv2D[-trainIndex,]
trainIndex <- createDataPartition(d1$Predictor, p=.70, list=F); d1.train <- d1[trainIndex,]; d1.test <- d1[-trainIndex,]
trainIndex <- createDataPartition(d2$Predictor, p=.70, list=F); d2.train <- d2[trainIndex,]; d2.test <- d2[-trainIndex,]
trainIndex <- createDataPartition(sg$Predictor, p=.70, list=F); sg.train <- sg[trainIndex,]; sg.test <- sg[-trainIndex,]
trainIndex <- createDataPartition(snvsg$Predictor, p=.70, list=F); snvsg.train <- snvsg[trainIndex,]; snvsg.test <- snvsg[-trainIndex,]
trainIndex <- createDataPartition(sgd1$Predictor, p=.70, list=F); sgd1.train <- sgd1[trainIndex,]; sgd1.test <- sgd1[-trainIndex,]
trainIndex <- createDataPartition(sg.D1W5$Predictor, p=.70, list=F); sg.D1W5.train <- sg.D1W5[trainIndex,]; sg.D1W5.test <- sg.D1W5[-trainIndex,]
trainIndex <- createDataPartition(sg.D1W11$Predictor, p=.70, list=F); sg.D1W11.train <- sg.D1W11[trainIndex,]; sg.D1W11.test <- sg.D1W11[-trainIndex,]
trainIndex <- createDataPartition(sg.D2W5$Predictor, p=.70, list=F); sg.D2W5.train <- sg.D2W5[trainIndex,]; sg.D2W5.test <- sg.D2W5[-trainIndex,]
trainIndex <- createDataPartition(sg.D2W11$Predictor, p=.70, list=F); sg.D2W11.train <- sg.D2W11[trainIndex,]; sg.D2W11.test <- sg.D2W11[-trainIndex,]


###########
### Models
###########

# 5 fold cross validation on training set
CV_5 <- trainControl (method="cv", number=5, savePredictions = TRUE)

### 1. AdaBoost 
# mfinal + maxdepth + coeflearn are tuned. Adapt tunelenght= given processing power
set.seed(1492); 

data <- train (Predictor ~ ., data = data.train, method = "AdaBoost.M1", tuneLength = 3,  trControl = CV_5)  
Best_mfinal <- as.data.frame (data [[6]][1]); Best_mfinal <- Best_mfinal$mfinal[[1]]; Best_coef <- as.data.frame (data [[6]][3]); Best_coef <- Best_coef$coef[[1]]; Best_maxdepth <- as.data.frame (data [[6]][2]); Best_maxdepth <- Best_maxdepth$maxdepth[[1]]; 
data_CV <- data [[4]][1:4]; data_CV <- data_CV [(data_CV$mfinal==Best_mfinal),];data_CV <- data_CV [(data_CV$coef==Best_coef),]; data_CV <- data_CV [(data_CV$maxdepth==Best_maxdepth),]; data_CV <- data_CV$Accuracy
AB <- boosting (Predictor ~ ., data = data.train, mfinal=Best_mfinal, coeflearn=Best_coef); 
pred <- predict (AB, data.test [,-(1)]); data.test$pred <- pred$class; data_test <- confusionMatrix(data.test$Predictor, data.test$pred); data_test <- as.data.frame (data_test [[3]]); data_test <- data_test [1,]  

snv <- train (Predictor ~ ., data = snv.train, method = "AdaBoost.M1", tuneLength = 3,  trControl = CV_5)  
Best_mfinal <- as.data.frame (snv [[6]][1]); Best_mfinal <- Best_mfinal$mfinal[[1]]; Best_coef <- as.data.frame (snv [[6]][3]); Best_coef <- Best_coef$coef[[1]]; Best_maxdepth <- as.data.frame (snv [[6]][2]); Best_maxdepth <- Best_maxdepth$maxdepth[[1]]; 
snv_CV <- snv [[4]][1:4]; snv_CV <- snv_CV [(snv_CV$mfinal==Best_mfinal),];snv_CV <- snv_CV [(snv_CV$coef==Best_coef),]; snv_CV <- snv_CV [(snv_CV$maxdepth==Best_maxdepth),]; snv_CV <- snv_CV$Accuracy
AB <- boosting (Predictor ~ ., data = snv.train, mfinal=Best_mfinal, coeflearn=Best_coef); 
pred <- predict (AB, snv.test [,-(1)]); snv.test$pred <- pred$class; snv_test <- confusionMatrix(snv.test$Predictor, snv.test$pred); snv_test <- as.data.frame (snv_test [[3]]); snv_test <- snv_test [1,]  

snv1D <- train (Predictor ~ ., data = snv1D.train, method = "AdaBoost.M1", tuneLength = 3,  trControl = CV_5)  
Best_mfinal <- as.data.frame (snv1D [[6]][1]); Best_mfinal <- Best_mfinal$mfinal[[1]]; Best_coef <- as.data.frame (snv1D [[6]][3]); Best_coef <- Best_coef$coef[[1]]; Best_maxdepth <- as.data.frame (snv1D [[6]][2]); Best_maxdepth <- Best_maxdepth$maxdepth[[1]]; 
snv1D_CV <- snv1D [[4]][1:4]; snv1D_CV <- snv1D_CV [(snv1D_CV$mfinal==Best_mfinal),];snv1D_CV <- snv1D_CV [(snv1D_CV$coef==Best_coef),]; snv1D_CV <- snv1D_CV [(snv1D_CV$maxdepth==Best_maxdepth),]; snv1D_CV <- snv1D_CV$Accuracy
AB <- boosting (Predictor ~ ., data = snv1D.train, mfinal=Best_mfinal, coeflearn=Best_coef); 
pred <- predict (AB, snv1D.test [,-(1)]); snv1D.test$pred <- pred$class; snv1D_test <- confusionMatrix(snv1D.test$Predictor, snv1D.test$pred); snv1D_test <- as.data.frame (snv1D_test [[3]]); snv1D_test <- snv1D_test [1,]  

snv2D <- train (Predictor ~ ., data = snv2D.train, method = "AdaBoost.M1", tuneLength = 3,  trControl = CV_5)  
Best_mfinal <- as.data.frame (snv2D [[6]][1]); Best_mfinal <- Best_mfinal$mfinal[[1]]; Best_coef <- as.data.frame (snv2D [[6]][3]); Best_coef <- Best_coef$coef[[1]]; Best_maxdepth <- as.data.frame (snv2D [[6]][2]); Best_maxdepth <- Best_maxdepth$maxdepth[[1]]; 
snv2D_CV <- snv2D [[4]][1:4]; snv2D_CV <- snv2D_CV [(snv2D_CV$mfinal==Best_mfinal),];snv2D_CV <- snv2D_CV [(snv2D_CV$coef==Best_coef),]; snv2D_CV <- snv2D_CV [(snv2D_CV$maxdepth==Best_maxdepth),]; snv2D_CV <- snv2D_CV$Accuracy
AB <- boosting (Predictor ~ ., data = snv2D.train, mfinal=Best_mfinal, coeflearn=Best_coef); 
pred <- predict (AB, snv2D.test [,-(1)]); snv2D.test$pred <- pred$class; snv2D_test <- confusionMatrix(snv2D.test$Predictor, snv2D.test$pred); snv2D_test <- as.data.frame (snv2D_test [[3]]); snv2D_test <- snv2D_test [1,]  

d1 <- train (Predictor ~ ., data = d1.train, method = "AdaBoost.M1", tuneLength = 3,  trControl = CV_5)  
Best_mfinal <- as.data.frame (d1 [[6]][1]); Best_mfinal <- Best_mfinal$mfinal[[1]]; Best_coef <- as.data.frame (d1 [[6]][3]); Best_coef <- Best_coef$coef[[1]]; Best_maxdepth <- as.data.frame (d1 [[6]][2]); Best_maxdepth <- Best_maxdepth$maxdepth[[1]]; 
d1_CV <- d1 [[4]][1:4]; d1_CV <- d1_CV [(d1_CV$mfinal==Best_mfinal),];d1_CV <- d1_CV [(d1_CV$coef==Best_coef),]; d1_CV <- d1_CV [(d1_CV$maxdepth==Best_maxdepth),]; d1_CV <- d1_CV$Accuracy
AB <- boosting (Predictor ~ ., data = d1.train, mfinal=Best_mfinal, coeflearn=Best_coef); 
pred <- predict (AB, d1.test [,-(1)]); d1.test$pred <- pred$class; d1_test <- confusionMatrix(d1.test$Predictor, d1.test$pred); d1_test <- as.data.frame (d1_test [[3]]); d1_test <- d1_test [1,]  

d2 <- train (Predictor ~ ., data = d2.train, method = "AdaBoost.M1", tuneLength = 3,  trControl = CV_5)  
Best_mfinal <- as.data.frame (d2 [[6]][1]); Best_mfinal <- Best_mfinal$mfinal[[1]]; Best_coef <- as.data.frame (d2 [[6]][3]); Best_coef <- Best_coef$coef[[1]]; Best_maxdepth <- as.data.frame (d2 [[6]][2]); Best_maxdepth <- Best_maxdepth$maxdepth[[1]]; 
d2_CV <- d2 [[4]][1:4]; d2_CV <- d2_CV [(d2_CV$mfinal==Best_mfinal),];d2_CV <- d2_CV [(d2_CV$coef==Best_coef),]; d2_CV <- d2_CV [(d2_CV$maxdepth==Best_maxdepth),]; d2_CV <- d2_CV$Accuracy
AB <- boosting (Predictor ~ ., data = d2.train, mfinal=Best_mfinal, coeflearn=Best_coef); 
pred <- predict (AB, d2.test [,-(1)]); d2.test$pred <- pred$class; d2_test <- confusionMatrix(d2.test$Predictor, d2.test$pred); d2_test <- as.data.frame (d2_test [[3]]); d2_test <- d2_test [1,]  

sg <- train (Predictor ~ ., data = sg.train, method = "AdaBoost.M1", tuneLength = 3,  trControl = CV_5)  
Best_mfinal <- as.data.frame (sg [[6]][1]); Best_mfinal <- Best_mfinal$mfinal[[1]]; Best_coef <- as.data.frame (sg [[6]][3]); Best_coef <- Best_coef$coef[[1]]; Best_maxdepth <- as.data.frame (sg [[6]][2]); Best_maxdepth <- Best_maxdepth$maxdepth[[1]]; 
sg_CV <- sg [[4]][1:4]; sg_CV <- sg_CV [(sg_CV$mfinal==Best_mfinal),];sg_CV <- sg_CV [(sg_CV$coef==Best_coef),]; sg_CV <- sg_CV [(sg_CV$maxdepth==Best_maxdepth),]; sg_CV <- sg_CV$Accuracy
AB <- boosting (Predictor ~ ., data = sg.train, mfinal=Best_mfinal, coeflearn=Best_coef); 
pred <- predict (AB, sg.test [,-(1)]); sg.test$pred <- pred$class; sg_test <- confusionMatrix(sg.test$Predictor, sg.test$pred); sg_test <- as.data.frame (sg_test [[3]]); sg_test <- sg_test [1,]  

snvsg <- train (Predictor ~ ., data = snvsg.train, method = "AdaBoost.M1", tuneLength = 3,  trControl = CV_5)  
Best_mfinal <- as.data.frame (snvsg [[6]][1]); Best_mfinal <- Best_mfinal$mfinal[[1]]; Best_coef <- as.data.frame (snvsg [[6]][3]); Best_coef <- Best_coef$coef[[1]]; Best_maxdepth <- as.data.frame (snvsg [[6]][2]); Best_maxdepth <- Best_maxdepth$maxdepth[[1]]; 
snvsg_CV <- snvsg [[4]][1:4]; snvsg_CV <- snvsg_CV [(snvsg_CV$mfinal==Best_mfinal),];snvsg_CV <- snvsg_CV [(snvsg_CV$coef==Best_coef),]; snvsg_CV <- snvsg_CV [(snvsg_CV$maxdepth==Best_maxdepth),]; snvsg_CV <- snvsg_CV$Accuracy
AB <- boosting (Predictor ~ ., data = snvsg.train, mfinal=Best_mfinal, coeflearn=Best_coef); 
pred <- predict (AB, snvsg.test [,-(1)]); snvsg.test$pred <- pred$class; snvsg_test <- confusionMatrix(snvsg.test$Predictor, snvsg.test$pred); snvsg_test <- as.data.frame (snvsg_test [[3]]); snvsg_test <- snvsg_test [1,]  

sgd1 <- train (Predictor ~ ., data = sgd1.train, method = "AdaBoost.M1", tuneLength = 3,  trControl = CV_5)  
Best_mfinal <- as.data.frame (sgd1 [[6]][1]); Best_mfinal <- Best_mfinal$mfinal[[1]]; Best_coef <- as.data.frame (sgd1 [[6]][3]); Best_coef <- Best_coef$coef[[1]]; Best_maxdepth <- as.data.frame (sgd1 [[6]][2]); Best_maxdepth <- Best_maxdepth$maxdepth[[1]]; 
sgd1_CV <- sgd1 [[4]][1:4]; sgd1_CV <- sgd1_CV [(sgd1_CV$mfinal==Best_mfinal),];sgd1_CV <- sgd1_CV [(sgd1_CV$coef==Best_coef),]; sgd1_CV <- sgd1_CV [(sgd1_CV$maxdepth==Best_maxdepth),]; sgd1_CV <- sgd1_CV$Accuracy
AB <- boosting (Predictor ~ ., data = sgd1.train, mfinal=Best_mfinal, coeflearn=Best_coef); 
pred <- predict (AB, sgd1.test [,-(1)]); sgd1.test$pred <- pred$class; sgd1_test <- confusionMatrix(sgd1.test$Predictor, sgd1.test$pred); sgd1_test <- as.data.frame (sgd1_test [[3]]); sgd1_test <- sgd1_test [1,]  

sg.D1W5 <- train (Predictor ~ ., data = sg.D1W5.train, method = "AdaBoost.M1", tuneLength = 3,  trControl = CV_5)  
Best_mfinal <- as.data.frame (sg.D1W5 [[6]][1]); Best_mfinal <- Best_mfinal$mfinal[[1]]; Best_coef <- as.data.frame (sg.D1W5 [[6]][3]); Best_coef <- Best_coef$coef[[1]]; Best_maxdepth <- as.data.frame (sg.D1W5 [[6]][2]); Best_maxdepth <- Best_maxdepth$maxdepth[[1]]; 
sg.D1W5_CV <- sg.D1W5 [[4]][1:4]; sg.D1W5_CV <- sg.D1W5_CV [(sg.D1W5_CV$mfinal==Best_mfinal),];sg.D1W5_CV <- sg.D1W5_CV [(sg.D1W5_CV$coef==Best_coef),]; sg.D1W5_CV <- sg.D1W5_CV [(sg.D1W5_CV$maxdepth==Best_maxdepth),]; sg.D1W5_CV <- sg.D1W5_CV$Accuracy
AB <- boosting (Predictor ~ ., data = sg.D1W5.train, mfinal=Best_mfinal, coeflearn=Best_coef); 
pred <- predict (AB, sg.D1W5.test [,-(1)]); sg.D1W5.test$pred <- pred$class; sg.D1W5_test <- confusionMatrix(sg.D1W5.test$Predictor, sg.D1W5.test$pred); sg.D1W5_test <- as.data.frame (sg.D1W5_test [[3]]); sg.D1W5_test <- sg.D1W5_test [1,]  

sg.D1W11 <- train (Predictor ~ ., data = sg.D1W11.train, method = "AdaBoost.M1", tuneLength = 3,  trControl = CV_5)  
Best_mfinal <- as.data.frame (sg.D1W11 [[6]][1]); Best_mfinal <- Best_mfinal$mfinal[[1]]; Best_coef <- as.data.frame (sg.D1W11 [[6]][3]); Best_coef <- Best_coef$coef[[1]]; Best_maxdepth <- as.data.frame (sg.D1W11 [[6]][2]); Best_maxdepth <- Best_maxdepth$maxdepth[[1]]; 
sg.D1W11_CV <- sg.D1W11 [[4]][1:4]; sg.D1W11_CV <- sg.D1W11_CV [(sg.D1W11_CV$mfinal==Best_mfinal),];sg.D1W11_CV <- sg.D1W11_CV [(sg.D1W11_CV$coef==Best_coef),]; sg.D1W11_CV <- sg.D1W11_CV [(sg.D1W11_CV$maxdepth==Best_maxdepth),]; sg.D1W11_CV <- sg.D1W11_CV$Accuracy
AB <- boosting (Predictor ~ ., data = sg.D1W11.train, mfinal=Best_mfinal, coeflearn=Best_coef); 
pred <- predict (AB, sg.D1W11.test [,-(1)]); sg.D1W11.test$pred <- pred$class; sg.D1W11_test <- confusionMatrix(sg.D1W11.test$Predictor, sg.D1W11.test$pred); sg.D1W11_test <- as.data.frame (sg.D1W11_test [[3]]); sg.D1W11_test <- sg.D1W11_test [1,]  

sg.D2W5 <- train (Predictor ~ ., data = sg.D2W5.train, method = "AdaBoost.M1", tuneLength = 3,  trControl = CV_5)  
Best_mfinal <- as.data.frame (sg.D2W5 [[6]][1]); Best_mfinal <- Best_mfinal$mfinal[[1]]; Best_coef <- as.data.frame (sg.D2W5 [[6]][3]); Best_coef <- Best_coef$coef[[1]]; Best_maxdepth <- as.data.frame (sg.D2W5 [[6]][2]); Best_maxdepth <- Best_maxdepth$maxdepth[[1]]; 
sg.D2W5_CV <- sg.D2W5 [[4]][1:4]; sg.D2W5_CV <- sg.D2W5_CV [(sg.D2W5_CV$mfinal==Best_mfinal),];sg.D2W5_CV <- sg.D2W5_CV [(sg.D2W5_CV$coef==Best_coef),]; sg.D2W5_CV <- sg.D2W5_CV [(sg.D2W5_CV$maxdepth==Best_maxdepth),]; sg.D2W5_CV <- sg.D2W5_CV$Accuracy
AB <- boosting (Predictor ~ ., data = sg.D2W5.train, mfinal=Best_mfinal, coeflearn=Best_coef); 
pred <- predict (AB, sg.D2W5.test [,-(1)]); sg.D2W5.test$pred <- pred$class; sg.D2W5_test <- confusionMatrix(sg.D2W5.test$Predictor, sg.D2W5.test$pred); sg.D2W5_test <- as.data.frame (sg.D2W5_test [[3]]); sg.D2W5_test <- sg.D2W5_test [1,]  

sg.D2W11 <- train (Predictor ~ ., data = sg.D2W11.train, method = "AdaBoost.M1", tuneLength = 3,  trControl = CV_5)  
Best_mfinal <- as.data.frame (sg.D2W11 [[6]][1]); Best_mfinal <- Best_mfinal$mfinal[[1]]; Best_coef <- as.data.frame (sg.D2W11 [[6]][3]); Best_coef <- Best_coef$coef[[1]]; Best_maxdepth <- as.data.frame (sg.D2W11 [[6]][2]); Best_maxdepth <- Best_maxdepth$maxdepth[[1]]; 
sg.D2W11_CV <- sg.D2W11 [[4]][1:4]; sg.D2W11_CV <- sg.D2W11_CV [(sg.D2W11_CV$mfinal==Best_mfinal),];sg.D2W11_CV <- sg.D2W11_CV [(sg.D2W11_CV$coef==Best_coef),]; sg.D2W11_CV <- sg.D2W11_CV [(sg.D2W11_CV$maxdepth==Best_maxdepth),]; sg.D2W11_CV <- sg.D2W11_CV$Accuracy
AB <- boosting (Predictor ~ ., data = sg.D2W11.train, mfinal=Best_mfinal, coeflearn=Best_coef); 
pred <- predict (AB, sg.D2W11.test [,-(1)]); sg.D2W11.test$pred <- pred$class; sg.D2W11_test <- confusionMatrix(sg.D2W11.test$Predictor, sg.D2W11.test$pred); sg.D2W11_test <- as.data.frame (sg.D2W11_test [[3]]); sg.D2W11_test <- sg.D2W11_test [1,]  

AB_CV <- rbind (data_CV, snv_CV, snv1D_CV, snv2D_CV, d1_CV, d2_CV, sg_CV, snvsg_CV, sgd1_CV, sg.D1W5_CV, sg.D2W11_CV, sg.D2W5_CV, sg.D1W11_CV)
AB_test <- rbind (data_test, snv_test, snv1D_test, snv2D_test, d1_test, d2_test, sg_test, snvsg_test, sgd1_test, sg.D1W5_test, sg.D2W11_test, sg.D2W5_test, sg.D1W11_test)
AB <- cbind (AB_CV, AB_test); AB <- round (AB, 2); 

rm (data_CV, snv_CV, snv1D_CV, snv2D_CV, d1_CV, d2_CV, sg_CV, snvsg_CV, sgd1_CV, sg.D1W5_CV, sg.D2W11_CV, sg.D2W5_CV, sg.D1W11_CV,
    data_test, snv_test, snv1D_test, snv2D_test, d1_test, d2_test, sg_test, snvsg_test, sgd1_test, sg.D1W5_test, sg.D2W11_test, sg.D2W5_test, sg.D1W11_test)

write.csv (AB, "ABoost.csv")


### 2. Naive Bayes 
# fL + adjust + usekernel=TRUE are tuned

data <- train (Predictor ~ ., data = data.train, method = "nb", tuneLength = 3,  trControl = CV_5)  
Best_fL <- as.data.frame (data [[6]][1]); Best_fL <- Best_fL$fL[[1]]; Best_adjust <- as.data.frame (data [[6]][3]); Best_adjust <- Best_adjust$adjust[[1]]; Best_usekernel <- as.data.frame (data [[6]][2]); Best_usekernel <- Best_usekernel$usekernel[[1]]; 
data_CV <- data [[4]][1:4]; data_CV <- data_CV [(data_CV$fL==Best_fL),]; data_CV <- data_CV [(data_CV$adjust==Best_adjust),]; data_CV <- data_CV [(data_CV$usekernel==Best_usekernel),]; data_CV <- data_CV$Accuracy
NB <- NaiveBayes (Predictor ~ ., data = data.train, usekernel = Best_usekernel, fL = Best_fL); data.test$pred <- predict (NB, data.test [,-(1)]);            

snv <- train (Predictor ~ ., data = snv.train, method = "nb", tuneLength = 3,  trControl = CV_5)  
Best_fL <- as.data.frame (snv [[6]][1]); Best_fL <- Best_fL$fL[[1]]; Best_adjust <- as.data.frame (snv [[6]][3]); Best_adjust <- Best_adjust$adjust[[1]]; Best_usekernel <- as.data.frame (snv [[6]][2]); Best_usekernel <- Best_usekernel$usekernel[[1]]; 
snv_CV <- snv [[4]][1:4]; snv_CV <- snv_CV [(snv_CV$fL==Best_fL),]; snv_CV <- snv_CV [(snv_CV$adjust==Best_adjust),]; snv_CV <- snv_CV [(snv_CV$usekernel==Best_usekernel),]; snv_CV <- snv_CV$Accuracy
NB <- naiveBayes (Predictor ~ ., data = snv.train); snv.test$pred <- predict (NB, snv.test [,-(1)]);            
snv_test <- confusionMatrix(snv.test$Predictor, snv.test$pred); snv_test <- as.data.frame (snv_test [[3]]); snv_test <- snv_test [1,]  

snv1D <- train (Predictor ~ ., data = snv1D.train, method = "nb", tuneLength = 3,  trControl = CV_5)  
Best_fL <- as.data.frame (snv1D [[6]][1]); Best_fL <- Best_fL$fL[[1]]; Best_adjust <- as.data.frame (snv1D [[6]][3]); Best_adjust <- Best_adjust$adjust[[1]]; Best_usekernel <- as.data.frame (snv1D [[6]][2]); Best_usekernel <- Best_usekernel$usekernel[[1]]; 
snv1D_CV <- snv1D [[4]][1:4]; snv1D_CV <- snv1D_CV [(snv1D_CV$fL==Best_fL),]; snv1D_CV <- snv1D_CV [(snv1D_CV$adjust==Best_adjust),]; snv1D_CV <- snv1D_CV [(snv1D_CV$usekernel==Best_usekernel),]; snv1D_CV <- snv1D_CV$Accuracy
NB <- naiveBayes (Predictor ~ ., data = snv1D.train); snv1D.test$pred <- predict (NB, snv1D.test [,-(1)]);            
snv1D_test <- confusionMatrix(snv1D.test$Predictor, snv1D.test$pred); snv1D_test <- as.data.frame (snv1D_test [[3]]); snv1D_test <- snv1D_test [1,]  

snv2D <- train (Predictor ~ ., data = snv2D.train, method = "nb", tuneLength = 3,  trControl = CV_5)  
Best_fL <- as.data.frame (snv2D [[6]][1]); Best_fL <- Best_fL$fL[[1]]; Best_adjust <- as.data.frame (snv2D [[6]][3]); Best_adjust <- Best_adjust$adjust[[1]]; Best_usekernel <- as.data.frame (snv2D [[6]][2]); Best_usekernel <- Best_usekernel$usekernel[[1]]; 
snv2D_CV <- snv2D [[4]][1:4]; snv2D_CV <- snv2D_CV [(snv2D_CV$fL==Best_fL),]; snv2D_CV <- snv2D_CV [(snv2D_CV$adjust==Best_adjust),]; snv2D_CV <- snv2D_CV [(snv2D_CV$usekernel==Best_usekernel),]; snv2D_CV <- snv2D_CV$Accuracy
NB <- naiveBayes (Predictor ~ ., data = snv2D.train); snv2D.test$pred <- predict (NB, snv2D.test [,-(1)]);            
snv2D_test <- confusionMatrix(snv2D.test$Predictor, snv2D.test$pred); snv2D_test <- as.data.frame (snv2D_test [[3]]); snv2D_test <- snv2D_test [1,]  

d1 <- train (Predictor ~ ., data = d1.train, method = "nb", tuneLength = 3,  trControl = CV_5)  
Best_fL <- as.data.frame (d1 [[6]][1]); Best_fL <- Best_fL$fL[[1]]; Best_adjust <- as.data.frame (d1 [[6]][3]); Best_adjust <- Best_adjust$adjust[[1]]; Best_usekernel <- as.data.frame (d1 [[6]][2]); Best_usekernel <- Best_usekernel$usekernel[[1]]; 
d1_CV <- d1 [[4]][1:4]; d1_CV <- d1_CV [(d1_CV$fL==Best_fL),]; d1_CV <- d1_CV [(d1_CV$adjust==Best_adjust),]; d1_CV <- d1_CV [(d1_CV$usekernel==Best_usekernel),]; d1_CV <- d1_CV$Accuracy
NB <- naiveBayes (Predictor ~ ., data = d1.train); d1.test$pred <- predict (NB, d1.test [,-(1)]);            
d1_test <- confusionMatrix(d1.test$Predictor, d1.test$pred); d1_test <- as.data.frame (d1_test [[3]]); d1_test <- d1_test [1,]  

d2 <- train (Predictor ~ ., data = d2.train, method = "nb", tuneLength = 10,  trControl = CV_5)  
Best_fL <- as.data.frame (d2 [[6]][1]); Best_fL <- Best_fL$fL[[1]]; Best_adjust <- as.data.frame (d2 [[6]][3]); Best_adjust <- Best_adjust$adjust[[1]]; Best_usekernel <- as.data.frame (d2 [[6]][2]); Best_usekernel <- Best_usekernel$usekernel[[1]]; 
d2_CV <- d2 [[4]][1:4]; d2_CV <- d2_CV [(d2_CV$fL==Best_fL),]; d2_CV <- d2_CV [(d2_CV$adjust==Best_adjust),]; d2_CV <- d2_CV [(d2_CV$usekernel==Best_usekernel),]; d2_CV <- d2_CV$Accuracy
NB <- naiveBayes (Predictor ~ ., data = d2.train); d2.test$pred <- predict (NB, d2.test [,-(1)]);            
d2_test <- confusionMatrix(d2.test$Predictor, d2.test$pred); d2_test <- as.data.frame (d2_test [[3]]); d2_test <- d2_test [1,]  

sg <- train (Predictor ~ ., data = sg.train, method = "nb", tuneLength = 3,  trControl = CV_5)  
Best_fL <- as.data.frame (sg [[6]][1]); Best_fL <- Best_fL$fL[[1]]; Best_adjust <- as.data.frame (sg [[6]][3]); Best_adjust <- Best_adjust$adjust[[1]]; Best_usekernel <- as.data.frame (sg [[6]][2]); Best_usekernel <- Best_usekernel$usekernel[[1]]; 
sg_CV <- sg [[4]][1:4]; sg_CV <- sg_CV [(sg_CV$fL==Best_fL),]; sg_CV <- sg_CV [(sg_CV$adjust==Best_adjust),]; sg_CV <- sg_CV [(sg_CV$usekernel==Best_usekernel),]; sg_CV <- sg_CV$Accuracy
NB <- naiveBayes (Predictor ~ ., data = sg.train); sg.test$pred <- predict (NB, sg.test [,-(1)]);            
sg_test <- confusionMatrix(sg.test$Predictor, sg.test$pred); sg_test <- as.data.frame (sg_test [[3]]); sg_test <- sg_test [1,]  

snvsg <- train (Predictor ~ ., data = snvsg.train, method = "nb", tuneLength = 3,  trControl = CV_5)  
Best_fL <- as.data.frame (snvsg [[6]][1]); Best_fL <- Best_fL$fL[[1]]; Best_adjust <- as.data.frame (snvsg [[6]][3]); Best_adjust <- Best_adjust$adjust[[1]]; Best_usekernel <- as.data.frame (snvsg [[6]][2]); Best_usekernel <- Best_usekernel$usekernel[[1]]; 
snvsg_CV <- snvsg [[4]][1:4]; snvsg_CV <- snvsg_CV [(snvsg_CV$fL==Best_fL),]; snvsg_CV <- snvsg_CV [(snvsg_CV$adjust==Best_adjust),]; snvsg_CV <- snvsg_CV [(snvsg_CV$usekernel==Best_usekernel),]; snvsg_CV <- snvsg_CV$Accuracy
NB <- naiveBayes (Predictor ~ ., data = snvsg.train); snvsg.test$pred <- predict (NB, snvsg.test [,-(1)]);            
snvsg_test <- confusionMatrix(snvsg.test$Predictor, snvsg.test$pred); snvsg_test <- as.data.frame (snvsg_test [[3]]); snvsg_test <- snvsg_test [1,]  

sgd1 <- train (Predictor ~ ., data = sgd1.train, method = "nb", tuneLength = 3,  trControl = CV_5)  
Best_fL <- as.data.frame (sgd1 [[6]][1]); Best_fL <- Best_fL$fL[[1]]; Best_adjust <- as.data.frame (sgd1 [[6]][3]); Best_adjust <- Best_adjust$adjust[[1]]; Best_usekernel <- as.data.frame (sgd1 [[6]][2]); Best_usekernel <- Best_usekernel$usekernel[[1]]; 
sgd1_CV <- sgd1 [[4]][1:4]; sgd1_CV <- sgd1_CV [(sgd1_CV$fL==Best_fL),]; sgd1_CV <- sgd1_CV [(sgd1_CV$adjust==Best_adjust),]; sgd1_CV <- sgd1_CV [(sgd1_CV$usekernel==Best_usekernel),]; sgd1_CV <- sgd1_CV$Accuracy
NB <- naiveBayes (Predictor ~ ., data = sgd1.train); sgd1.test$pred <- predict (NB, sgd1.test [,-(1)]);            
sgd1_test <- confusionMatrix(sgd1.test$Predictor, sgd1.test$pred); sgd1_test <- as.data.frame (sgd1_test [[3]]); sgd1_test <- sgd1_test [1,]  

sg.D1W5 <- train (Predictor ~ ., data = sg.D1W5.train, method = "nb", tuneLength = 3,  trControl = CV_5)  
Best_fL <- as.data.frame (sg.D1W5 [[6]][1]); Best_fL <- Best_fL$fL[[1]]; Best_adjust <- as.data.frame (sg.D1W5 [[6]][3]); Best_adjust <- Best_adjust$adjust[[1]]; Best_usekernel <- as.data.frame (sg.D1W5 [[6]][2]); Best_usekernel <- Best_usekernel$usekernel[[1]]; 
sg.D1W5_CV <- sg.D1W5 [[4]][1:4]; sg.D1W5_CV <- sg.D1W5_CV [(sg.D1W5_CV$fL==Best_fL),]; sg.D1W5_CV <- sg.D1W5_CV [(sg.D1W5_CV$adjust==Best_adjust),]; sg.D1W5_CV <- sg.D1W5_CV [(sg.D1W5_CV$usekernel==Best_usekernel),]; sg.D1W5_CV <- sg.D1W5_CV$Accuracy
NB <- naiveBayes (Predictor ~ ., data = sg.D1W5.train); sg.D1W5.test$pred <- predict (NB, sg.D1W5.test [,-(1)]);            
sg.D1W5_test <- confusionMatrix(sg.D1W5.test$Predictor, sg.D1W5.test$pred); sg.D1W5_test <- as.data.frame (sg.D1W5_test [[3]]); sg.D1W5_test <- sg.D1W5_test [1,]  

sg.D1W11 <- train (Predictor ~ ., data = sg.D1W11.train, method = "nb", tuneLength = 3,  trControl = CV_5)  
Best_fL <- as.data.frame (sg.D1W11 [[6]][1]); Best_fL <- Best_fL$fL[[1]]; Best_adjust <- as.data.frame (sg.D1W11 [[6]][3]); Best_adjust <- Best_adjust$adjust[[1]]; Best_usekernel <- as.data.frame (sg.D1W11 [[6]][2]); Best_usekernel <- Best_usekernel$usekernel[[1]]; 
sg.D1W11_CV <- sg.D1W11 [[4]][1:4]; sg.D1W11_CV <- sg.D1W11_CV [(sg.D1W11_CV$fL==Best_fL),]; sg.D1W11_CV <- sg.D1W11_CV [(sg.D1W11_CV$adjust==Best_adjust),]; sg.D1W11_CV <- sg.D1W11_CV [(sg.D1W11_CV$usekernel==Best_usekernel),]; sg.D1W11_CV <- sg.D1W11_CV$Accuracy
NB <- naiveBayes (Predictor ~ ., data = sg.D1W11.train); sg.D1W11.test$pred <- predict (NB, sg.D1W11.test [,-(1)]);            
sg.D1W11_test <- confusionMatrix(sg.D1W11.test$Predictor, sg.D1W11.test$pred); sg.D1W11_test <- as.data.frame (sg.D1W11_test [[3]]); sg.D1W11_test <- sg.D1W11_test [1,]  

sg.D2W5 <- train (Predictor ~ ., data = sg.D2W5.train, method = "nb", tuneLength = 20,  trControl = CV_5)  
Best_fL <- as.data.frame (sg.D2W5 [[6]][1]); Best_fL <- Best_fL$fL[[1]]; Best_adjust <- as.data.frame (sg.D2W5 [[6]][3]); Best_adjust <- Best_adjust$adjust[[1]]; Best_usekernel <- as.data.frame (sg.D2W5 [[6]][2]); Best_usekernel <- Best_usekernel$usekernel[[1]]; 
sg.D2W5_CV <- sg.D2W5 [[4]][1:4]; sg.D2W5_CV <- sg.D2W5_CV [(sg.D2W5_CV$fL==Best_fL),]; sg.D2W5_CV <- sg.D2W5_CV [(sg.D2W5_CV$adjust==Best_adjust),]; sg.D2W5_CV <- sg.D2W5_CV [(sg.D2W5_CV$usekernel==Best_usekernel),]; sg.D2W5_CV <- sg.D2W5_CV$Accuracy
NB <- naiveBayes (Predictor ~ ., data = sg.D2W5.train); sg.D2W5.test$pred <- predict (NB, sg.D2W5.test [,-(1)]);            
sg.D2W5_test <- confusionMatrix(sg.D2W5.test$Predictor, sg.D2W5.test$pred); sg.D2W5_test <- as.data.frame (sg.D2W5_test [[3]]); sg.D2W5_test <- sg.D2W5_test [1,]  

sg.D2W11 <- train (Predictor ~ ., data = sg.D2W11.train, method = "nb", tuneLength = 3,  trControl = CV_5)  
Best_fL <- as.data.frame (sg.D2W11 [[6]][1]); Best_fL <- Best_fL$fL[[1]]; Best_adjust <- as.data.frame (sg.D2W11 [[6]][3]); Best_adjust <- Best_adjust$adjust[[1]]; Best_usekernel <- as.data.frame (sg.D2W11 [[6]][2]); Best_usekernel <- Best_usekernel$usekernel[[1]]; 
sg.D2W11_CV <- sg.D2W11 [[4]][1:4]; sg.D2W11_CV <- sg.D2W11_CV [(sg.D2W11_CV$fL==Best_fL),]; sg.D2W11_CV <- sg.D2W11_CV [(sg.D2W11_CV$adjust==Best_adjust),]; sg.D2W11_CV <- sg.D2W11_CV [(sg.D2W11_CV$usekernel==Best_usekernel),]; sg.D2W11_CV <- sg.D2W11_CV$Accuracy
NB <- naiveBayes (Predictor ~ ., data = sg.D2W11.train); sg.D2W11.test$pred <- predict (NB, sg.D2W11.test [,-(1)]);            
sg.D2W11_test <- confusionMatrix(sg.D2W11.test$Predictor, sg.D2W11.test$pred); sg.D2W11_test <- as.data.frame (sg.D2W11_test [[3]]); sg.D2W11_test <- sg.D2W11_test [1,]  

NB_CV <- rbind (data_CV, snv_CV, snv1D_CV, snv2D_CV, d1_CV, d2_CV, sg_CV, snvsg_CV, sgd1_CV, sg.D1W5_CV, sg.D2W11_CV, sg.D2W5_CV, sg.D1W11_CV)
NB_test <- rbind (data_test, snv_test, snv1D_test, snv2D_test, d1_test, d2_test, sg_test, snvsg_test, sgd1_test, sg.D1W5_test, sg.D2W11_test, sg.D2W5_test, sg.D1W11_test)
NB <- cbind (NB_CV, NB_test); NB <- round (NB, 2); 

rm (data_CV, snv_CV, snv1D_CV, snv2D_CV, d1_CV, d2_CV, sg_CV, snvsg_CV, sgd1_CV, sg.D1W5_CV, sg.D2W11_CV, sg.D2W5_CV, sg.D1W11_CV,
    data_test, snv_test, snv1D_test, snv2D_test, d1_test, d2_test, sg_test, snvsg_test, sgd1_test, sg.D1W5_test, sg.D2W11_test, sg.D2W5_test, sg.D1W11_test)

write.csv (NB, "NBayes.csv")


### 3. Partial least square discriminant analysis (PLS-DA)
# Number of component are tuned

data <- train (Predictor ~ ., data = data.train, method = "pls", tuneLength = 50,  trControl = CV_5)  
Best <- as.data.frame (data [[6]][1]); Best <- Best$ncomp[[1]]; data_CV <- data [[4]][2]; data_CV <- data_CV$Accuracy[[Best]]
x <- data.train [,-(1)]; y <- as.factor (data.train$Predictor); PLS_DA <- plsda (x, y, ncomp = Best); data.test$pred <- predict (PLS_DA, data.test [,-(1)], dist = "mahalanobis.dist");            
data_test <- confusionMatrix(data.test$Predictor, data.test$pred); data_test <- as.data.frame (data_test [[3]]); data_test <- data_test [1,]  

snv <- train (Predictor ~ ., data = snv.train, method = "pls", tuneLength = 50,  trControl = CV_5)  
Best <- as.data.frame (snv [[6]][1]); Best <- Best$ncomp[[1]]; snv_CV <- snv [[4]][2]; snv_CV <- snv_CV$Accuracy[[Best]]
x <- snv.train [,-(1)]; y <- as.factor (snv.train$Predictor); PLS_DA <- plsda (x, y, ncomp = Best); snv.test$pred <- predict (PLS_DA, snv.test [,-(1)], dist = "mahalanobis.dist");            
snv_test <- confusionMatrix(snv.test$Predictor, snv.test$pred); snv_test <- as.data.frame (snv_test [[3]]); snv_test <- snv_test [1,]  

snv1D <- train (Predictor ~ ., data = snv1D.train, method = "pls", tuneLength = 50,  trControl = CV_5)  
Best <- as.data.frame (snv1D [[6]][1]); Best <- Best$ncomp[[1]]; snv1D_CV <- snv1D [[4]][2]; snv1D_CV <- snv1D_CV$Accuracy[[Best]]
x <- snv1D.train [,-(1)]; y <- as.factor (snv1D.train$Predictor); PLS_DA <- plsda (x, y, ncomp = Best); snv1D.test$pred <- predict (PLS_DA, snv1D.test [,-(1)], dist = "mahalanobis.dist");            
snv1D_test <- confusionMatrix(snv1D.test$Predictor, snv1D.test$pred); snv1D_test <- as.data.frame (snv1D_test [[3]]); snv1D_test <- snv1D_test [1,]  

snv2D <- train (Predictor ~ ., data = snv2D.train, method = "pls", tuneLength = 50,  trControl = CV_5)  
Best <- as.data.frame (snv2D [[6]][1]); Best <- Best$ncomp[[1]]; snv2D_CV <- snv2D [[4]][2]; snv2D_CV <- snv2D_CV$Accuracy[[Best]]
x <- snv2D.train [,-(1)]; y <- as.factor (snv2D.train$Predictor); PLS_DA <- plsda (x, y, ncomp = Best); snv2D.test$pred <- predict (PLS_DA, snv2D.test [,-(1)], dist = "mahalanobis.dist");            
snv2D_test <- confusionMatrix(snv2D.test$Predictor, snv2D.test$pred); snv2D_test <- as.data.frame (snv2D_test [[3]]); snv2D_test <- snv2D_test [1,]  

d1 <- train (Predictor ~ ., data = d1.train, method = "pls", tuneLength = 50,  trControl = CV_5)  
Best <- as.data.frame (d1 [[6]][1]); Best <- Best$ncomp[[1]]; d1_CV <- d1 [[4]][2]; d1_CV <- d1_CV$Accuracy[[Best]]
x <- d1.train [,-(1)]; y <- as.factor (d1.train$Predictor); PLS_DA <- plsda (x, y, ncomp = Best); d1.test$pred <- predict (PLS_DA, d1.test [,-(1)], dist = "mahalanobis.dist");            
d1_test <- confusionMatrix(d1.test$Predictor, d1.test$pred); d1_test <- as.data.frame (d1_test [[3]]); d1_test <- d1_test [1,]  

d2 <- train (Predictor ~ ., data = d2.train, method = "pls", tuneLength = 50,  trControl = CV_5)  
Best <- as.data.frame (d2 [[6]][1]); Best <- Best$ncomp[[1]]; d2_CV <- d2 [[4]][2]; d2_CV <- d2_CV$Accuracy[[Best]]
x <- d2.train [,-(1)]; y <- as.factor (d2.train$Predictor); PLS_DA <- plsda (x, y, ncomp = Best); d2.test$pred <- predict (PLS_DA, d2.test [,-(1)], dist = "mahalanobis.dist");            
d2_test <- confusionMatrix(d2.test$Predictor, d2.test$pred); d2_test <- as.data.frame (d2_test [[3]]); d2_test <- d2_test [1,]  

sg <- train (Predictor ~ ., data = sg.train, method = "pls", tuneLength = 50,  trControl = CV_5)  
Best <- as.data.frame (sg [[6]][1]); Best <- Best$ncomp[[1]]; sg_CV <- sg [[4]][2]; sg_CV <- sg_CV$Accuracy[[Best]]
x <- sg.train [,-(1)]; y <- as.factor (sg.train$Predictor); PLS_DA <- plsda (x, y, ncomp = Best); sg.test$pred <- predict (PLS_DA, sg.test [,-(1)], dist = "mahalanobis.dist");            
sg_test <- confusionMatrix(sg.test$Predictor, sg.test$pred); sg_test <- as.data.frame (sg_test [[3]]); sg_test <- sg_test [1,]  

snvsg <- train (Predictor ~ ., data = snvsg.train, method = "pls", tuneLength = 50,  trControl = CV_5)  
Best <- as.data.frame (snvsg [[6]][1]); Best <- Best$ncomp[[1]]; snvsg_CV <- snvsg [[4]][2]; snvsg_CV <- snvsg_CV$Accuracy[[Best]]
x <- snvsg.train [,-(1)]; y <- as.factor (snvsg.train$Predictor); PLS_DA <- plsda (x, y, ncomp = Best); snvsg.test$pred <- predict (PLS_DA, snvsg.test [,-(1)], dist = "mahalanobis.dist");            
snvsg_test <- confusionMatrix(snvsg.test$Predictor, snvsg.test$pred); snvsg_test <- as.data.frame (snvsg_test [[3]]); snvsg_test <- snvsg_test [1,]  

sgd1 <- train (Predictor ~ ., data = sgd1.train, method = "pls", tuneLength = 50,  trControl = CV_5)  
Best <- as.data.frame (sgd1 [[6]][1]); Best <- Best$ncomp[[1]]; sgd1_CV <- sgd1 [[4]][2]; sgd1_CV <- sgd1_CV$Accuracy[[Best]]
x <- sgd1.train [,-(1)]; y <- as.factor (sgd1.train$Predictor); PLS_DA <- plsda (x, y, ncomp = Best); sgd1.test$pred <- predict (PLS_DA, sgd1.test [,-(1)], dist = "mahalanobis.dist");            
sgd1_test <- confusionMatrix(sgd1.test$Predictor, sgd1.test$pred); sgd1_test <- as.data.frame (sgd1_test [[3]]); sgd1_test <- sgd1_test [1,]  

sg.D1W5 <- train (Predictor ~ ., data = sg.D1W5.train, method = "pls", tuneLength = 50,  trControl = CV_5)  
Best <- as.data.frame (sg.D1W5 [[6]][1]); Best <- Best$ncomp[[1]]; sg.D1W5_CV <- sg.D1W5 [[4]][2]; sg.D1W5_CV <- sg.D1W5_CV$Accuracy[[Best]]
x <- sg.D1W5.train [,-(1)]; y <- as.factor (sg.D1W5.train$Predictor); PLS_DA <- plsda (x, y, ncomp = Best); sg.D1W5.test$pred <- predict (PLS_DA, sg.D1W5.test [,-(1)], dist = "mahalanobis.dist");            
sg.D1W5_test <- confusionMatrix(sg.D1W5.test$Predictor, sg.D1W5.test$pred); sg.D1W5_test <- as.data.frame (sg.D1W5_test [[3]]); sg.D1W5_test <- sg.D1W5_test [1,]  

sg.D1W11 <- train (Predictor ~ ., data = sg.D1W11.train, method = "pls", tuneLength = 50,  trControl = CV_5)  
Best <- as.data.frame (sg.D1W11 [[6]][1]); Best <- Best$ncomp[[1]]; sg.D1W11_CV <- sg.D1W11 [[4]][2]; sg.D1W11_CV <- sg.D1W11_CV$Accuracy[[Best]]
x <- sg.D1W11.train [,-(1)]; y <- as.factor (sg.D1W11.train$Predictor); PLS_DA <- plsda (x, y, ncomp = Best); sg.D1W11.test$pred <- predict (PLS_DA, sg.D1W11.test [,-(1)], dist = "mahalanobis.dist");            
sg.D1W11_test <- confusionMatrix(sg.D1W11.test$Predictor, sg.D1W11.test$pred); sg.D1W11_test <- as.data.frame (sg.D1W11_test [[3]]); sg.D1W11_test <- sg.D1W11_test [1,]  

sg.D2W5 <- train (Predictor ~ ., data = sg.D2W5.train, method = "pls", tuneLength = 50,  trControl = CV_5)  
Best <- as.data.frame (sg.D2W5 [[6]][1]); Best <- Best$ncomp[[1]]; sg.D2W5_CV <- sg.D2W5 [[4]][2]; sg.D2W5_CV <- sg.D2W5_CV$Accuracy[[Best]]
x <- sg.D2W5.train [,-(1)]; y <- as.factor (sg.D2W5.train$Predictor); PLS_DA <- plsda (x, y, ncomp = Best); sg.D2W5.test$pred <- predict (PLS_DA, sg.D2W5.test [,-(1)], dist = "mahalanobis.dist");            
sg.D2W5_test <- confusionMatrix(sg.D2W5.test$Predictor, sg.D2W5.test$pred); sg.D2W5_test <- as.data.frame (sg.D2W5_test [[3]]); sg.D2W5_test <- sg.D2W5_test [1,]  

sg.D2W11 <- train (Predictor ~ ., data = sg.D2W11.train, method = "pls", tuneLength = 50,  trControl = CV_5)  
Best <- as.data.frame (sg.D2W11 [[6]][1]); Best <- Best$ncomp[[1]]; sg.D2W11_CV <- sg.D2W11 [[4]][2]; sg.D2W11_CV <- sg.D2W11_CV$Accuracy[[Best]]
x <- sg.D2W11.train [,-(1)]; y <- as.factor (sg.D2W11.train$Predictor); PLS_DA <- plsda (x, y, ncomp = Best); sg.D2W11.test$pred <- predict (PLS_DA, sg.D2W11.test [,-(1)], dist = "mahalanobis.dist");            
sg.D2W11_test <- confusionMatrix(sg.D2W11.test$Predictor, sg.D2W11.test$pred); sg.D2W11_test <- as.data.frame (sg.D2W11_test [[3]]); sg.D2W11_test <- sg.D2W11_test [1,]  

PLS_DA_CV <- rbind (data_CV, snv_CV, snv1D_CV, snv2D_CV, d1_CV, d2_CV, sg_CV, snvsg_CV, sgd1_CV, sg.D1W5_CV, sg.D2W11_CV, sg.D2W5_CV, sg.D1W11_CV)
PLS_DA_test <- rbind (data_test, snv_test, snv1D_test, snv2D_test, d1_test, d2_test, sg_test, snvsg_test, sgd1_test, sg.D1W5_test, sg.D2W11_test, sg.D2W5_test, sg.D1W11_test)
PLS_DA <- cbind (PLS_DA_CV, PLS_DA_test); PLS_DA <- round (PLS_DA, 2); 

rm (data_CV, snv_CV, snv1D_CV, snv2D_CV, d1_CV, d2_CV, sg_CV, snvsg_CV, sgd1_CV, sg.D1W5_CV, sg.D2W11_CV, sg.D2W5_CV, sg.D1W11_CV,
    data_test, snv_test, snv1D_test, snv2D_test, d1_test, d2_test, sg_test, snvsg_test, sgd1_test, sg.D1W5_test, sg.D2W11_test, sg.D2W5_test, sg.D1W11_test)

write.csv (PLS_DA, "PLS_DA.csv")


### 4. Random Forest
# The ntree parameter is tuned so that train () is improved. 

metric <- "Accuracy"; modellist <- list()
for (ntree in c(5, 10, 30, 100, 150, 500)) { set.seed(333)
  Best <- train (Predictor~., data=data.train, method="rf", metric=metric, tuneLength=5, trControl=CV_5, ntree=ntree)
  key <- toString(ntree); modellist[[key]] <- Best }
Best_mtry <- as.data.frame (Best [[6]][1]); Best_mtry <- Best_mtry$mtry[[1]]; data_CV <- Best [[4]][1:2]; data_CV <- data_CV [data_CV$mtry==Best_mtry,]; data_CV <- data_CV$Accuracy
results <- resamples(modellist); summary(results); results <- as.data.frame (results); results <- results [,-7]; results <- sapply (results, FUN=median); results <- as.data.frame(results)
results$Best_ntree <- rownames (results); Best_ntree <- results [which.max (results$results),]; Best_ntree <- as.numeric(as.character(Best_ntree [,2]))
RF = randomForest(Predictor  ~ ., data.train , importance=TRUE, mtry=Best_mtry, ntree=Best_ntree); data.test$pred <- predict (RF, data.test [,-(1)]); 
data_test<- confusionMatrix(data.test$Predictor, data.test$pred); data_test <- as.data.frame (data_test [[3]]); data_test <- data_test [1,]  

metric <- "Accuracy"; modellist <- list()
for (ntree in c(5, 10, 30, 100, 150, 500)) { set.seed(333)
  Best <- train (Predictor~., data=snv.train, method="rf", metric=metric, tuneLength=5, trControl=CV_5, ntree=ntree)
  key <- toString(ntree); modellist[[key]] <- Best }
Best_mtry <- as.data.frame (Best [[6]][1]); Best_mtry <- Best_mtry$mtry[[1]]; snv_CV <- Best [[4]][1:2]; snv_CV <- snv_CV [snv_CV$mtry==Best_mtry,]; snv_CV <- snv_CV$Accuracy
results <- resamples(modellist); summary(results); results <- as.data.frame (results); results <- results [,-7]; results <- sapply (results, FUN=median); results <- as.data.frame(results)
results$Best_ntree <- rownames (results); Best_ntree <- results [which.max (results$results),]; Best_ntree <- as.numeric(as.character(Best_ntree [,2]))
RF = randomForest(Predictor  ~ ., snv.train , importance=TRUE, mtry=Best_mtry, ntree=Best_ntree); snv.test$pred <- predict (RF, snv.test [,-(1)]); 
snv_test<- confusionMatrix(snv.test$Predictor, snv.test$pred); snv_test <- as.data.frame (snv_test [[3]]); snv_test <- snv_test [1,]  

metric <- "Accuracy"; modellist <- list()
for (ntree in c(5, 10, 30, 100, 150, 500)) { set.seed(333)
  Best <- train (Predictor~., data=snv1D.train, method="rf", metric=metric, tuneLength=5, trControl=CV_5, ntree=ntree)
  key <- toString(ntree); modellist[[key]] <- Best }
Best_mtry <- as.data.frame (Best [[6]][1]); Best_mtry <- Best_mtry$mtry[[1]]; snv1D_CV <- Best [[4]][1:2]; snv1D_CV <- snv1D_CV [snv1D_CV$mtry==Best_mtry,]; snv1D_CV <- snv1D_CV$Accuracy
results <- resamples(modellist); summary(results); results <- as.data.frame (results); results <- results [,-7]; results <- sapply (results, FUN=median); results <- as.data.frame(results)
results$Best_ntree <- rownames (results); Best_ntree <- results [which.max (results$results),]; Best_ntree <- as.numeric(as.character(Best_ntree [,2]))
RF = randomForest(Predictor  ~ ., snv1D.train , importance=TRUE, mtry=Best_mtry, ntree=Best_ntree); snv1D.test$pred <- predict (RF, snv1D.test [,-(1)]); 
snv1D_test<- confusionMatrix(snv1D.test$Predictor, snv1D.test$pred); snv1D_test <- as.data.frame (snv1D_test [[3]]); snv1D_test <- snv1D_test [1,]  

metric <- "Accuracy"; modellist <- list()
for (ntree in c(5, 10, 30, 100, 150, 500)) { set.seed(333)
  Best <- train (Predictor~., data=snv2D.train, method="rf", metric=metric, tuneLength=5, trControl=CV_5, ntree=ntree)
  key <- toString(ntree); modellist[[key]] <- Best }
Best_mtry <- as.data.frame (Best [[6]][1]); Best_mtry <- Best_mtry$mtry[[1]]; snv2D_CV <- Best [[4]][1:2]; snv2D_CV <- snv2D_CV [snv2D_CV$mtry==Best_mtry,]; snv2D_CV <- snv2D_CV$Accuracy
results <- resamples(modellist); summary(results); results <- as.data.frame (results); results <- results [,-7]; results <- sapply (results, FUN=median); results <- as.data.frame(results)
results$Best_ntree <- rownames (results); Best_ntree <- results [which.max (results$results),]; Best_ntree <- as.numeric(as.character(Best_ntree [,2]))
RF = randomForest(Predictor  ~ ., snv2D.train , importance=TRUE, mtry=Best_mtry, ntree=Best_ntree); snv2D.test$pred <- predict (RF, snv2D.test [,-(1)]); 
snv2D_test<- confusionMatrix(snv2D.test$Predictor, snv2D.test$pred); snv2D_test <- as.data.frame (snv2D_test [[3]]); snv2D_test <- snv2D_test [1,]  

metric <- "Accuracy"; modellist <- list()
for (ntree in c(5, 10, 30, 100, 150, 500)) { set.seed(333)
  Best <- train (Predictor~., data=d1.train, method="rf", metric=metric, tuneLength=5, trControl=CV_5, ntree=ntree)
  key <- toString(ntree); modellist[[key]] <- Best }
Best_mtry <- as.data.frame (Best [[6]][1]); Best_mtry <- Best_mtry$mtry[[1]]; d1_CV <- Best [[4]][1:2]; d1_CV <- d1_CV [d1_CV$mtry==Best_mtry,]; d1_CV <- d1_CV$Accuracy
results <- resamples(modellist); summary(results); results <- as.data.frame (results); results <- results [,-7]; results <- sapply (results, FUN=median); results <- as.data.frame(results)
results$Best_ntree <- rownames (results); Best_ntree <- results [which.max (results$results),]; Best_ntree <- as.numeric(as.character(Best_ntree [,2]))
RF = randomForest(Predictor  ~ ., d1.train , importance=TRUE, mtry=Best_mtry, ntree=Best_ntree); d1.test$pred <- predict (RF, d1.test [,-(1)]); 
d1_test<- confusionMatrix(d1.test$Predictor, d1.test$pred); d1_test <- as.data.frame (d1_test [[3]]); d1_test <- d1_test [1,]  

metric <- "Accuracy"; modellist <- list()
for (ntree in c(5, 10, 30, 100, 150, 500)) { set.seed(333)
  Best <- train (Predictor~., data=d2.train, method="rf", metric=metric, tuneLength=5, trControl=CV_5, ntree=ntree)
  key <- toString(ntree); modellist[[key]] <- Best }
Best_mtry <- as.data.frame (Best [[6]][1]); Best_mtry <- Best_mtry$mtry[[1]]; d2_CV <- Best [[4]][1:2]; d2_CV <- d2_CV [d2_CV$mtry==Best_mtry,]; d2_CV <- d2_CV$Accuracy
results <- resamples(modellist); summary(results); results <- as.data.frame (results); results <- results [,-7]; results <- sapply (results, FUN=median); results <- as.data.frame(results)
results$Best_ntree <- rownames (results); Best_ntree <- results [which.max (results$results),]; Best_ntree <- as.numeric(as.character(Best_ntree [,2]))
RF = randomForest(Predictor  ~ ., d2.train , importance=TRUE, mtry=Best_mtry, ntree=Best_ntree); d2.test$pred <- predict (RF, d2.test [,-(1)]); 
d2_test<- confusionMatrix(d2.test$Predictor, d2.test$pred); d2_test <- as.data.frame (d2_test [[3]]); d2_test <- d2_test [1,]  

metric <- "Accuracy"; modellist <- list()
for (ntree in c(5, 10, 30, 100, 150, 500)) { set.seed(333)
  Best <- train (Predictor~., data=sg.train, method="rf", metric=metric, tuneLength=5, trControl=CV_5, ntree=ntree)
  key <- toString(ntree); modellist[[key]] <- Best }
Best_mtry <- as.data.frame (Best [[6]][1]); Best_mtry <- Best_mtry$mtry[[1]]; sg_CV <- Best [[4]][1:2]; sg_CV <- sg_CV [sg_CV$mtry==Best_mtry,]; sg_CV <- sg_CV$Accuracy
results <- resamples(modellist); summary(results); results <- as.data.frame (results); results <- results [,-7]; results <- sapply (results, FUN=median); results <- as.data.frame(results)
results$Best_ntree <- rownames (results); Best_ntree <- results [which.max (results$results),]; Best_ntree <- as.numeric(as.character(Best_ntree [,2]))
RF = randomForest(Predictor  ~ ., sg.train , importance=TRUE, mtry=Best_mtry, ntree=Best_ntree); sg.test$pred <- predict (RF, sg.test [,-(1)]); 
sg_test<- confusionMatrix(sg.test$Predictor, sg.test$pred); sg_test <- as.data.frame (sg_test [[3]]); sg_test <- sg_test [1,]  

metric <- "Accuracy"; modellist <- list()
for (ntree in c(5, 10, 30, 100, 150, 500)) { set.seed(333)
  Best <- train (Predictor~., data=snvsg.train, method="rf", metric=metric, tuneLength=5, trControl=CV_5, ntree=ntree)
  key <- toString(ntree); modellist[[key]] <- Best }
Best_mtry <- as.data.frame (Best [[6]][1]); Best_mtry <- Best_mtry$mtry[[1]]; snvsg_CV <- Best [[4]][1:2]; snvsg_CV <- snvsg_CV [snvsg_CV$mtry==Best_mtry,]; snvsg_CV <- snvsg_CV$Accuracy
results <- resamples(modellist); summary(results); results <- as.data.frame (results); results <- results [,-7]; results <- sapply (results, FUN=median); results <- as.data.frame(results)
results$Best_ntree <- rownames (results); Best_ntree <- results [which.max (results$results),]; Best_ntree <- as.numeric(as.character(Best_ntree [,2]))
RF = randomForest(Predictor  ~ ., snvsg.train , importance=TRUE, mtry=Best_mtry, ntree=Best_ntree); snvsg.test$pred <- predict (RF, snvsg.test [,-(1)]); 
snvsg_test<- confusionMatrix(snvsg.test$Predictor, snvsg.test$pred); snvsg_test <- as.data.frame (snvsg_test [[3]]); snvsg_test <- snvsg_test [1,]  

metric <- "Accuracy"; modellist <- list()
for (ntree in c(5, 10, 30, 100, 150, 500)) { set.seed(333)
  Best <- train (Predictor~., data=sgd1.train, method="rf", metric=metric, tuneLength=5, trControl=CV_5, ntree=ntree)
  key <- toString(ntree); modellist[[key]] <- Best }
Best_mtry <- as.data.frame (Best [[6]][1]); Best_mtry <- Best_mtry$mtry[[1]]; sgd1_CV <- Best [[4]][1:2]; sgd1_CV <- sgd1_CV [sgd1_CV$mtry==Best_mtry,]; sgd1_CV <- sgd1_CV$Accuracy
results <- resamples(modellist); summary(results); results <- as.data.frame (results); results <- results [,-7]; results <- sapply (results, FUN=median); results <- as.data.frame(results)
results$Best_ntree <- rownames (results); Best_ntree <- results [which.max (results$results),]; Best_ntree <- as.numeric(as.character(Best_ntree [,2]))
RF = randomForest(Predictor  ~ ., sgd1.train , importance=TRUE, mtry=Best_mtry, ntree=Best_ntree); sgd1.test$pred <- predict (RF, sgd1.test [,-(1)]); 
sgd1_test<- confusionMatrix(sgd1.test$Predictor, sgd1.test$pred); sgd1_test <- as.data.frame (sgd1_test [[3]]); sgd1_test <- sgd1_test [1,]  

metric <- "Accuracy"; modellist <- list()
for (ntree in c(5, 10, 30, 100, 150, 500)) { set.seed(333)
  Best <- train (Predictor~., data=sg.D1W5.train, method="rf", metric=metric, tuneLength=5, trControl=CV_5, ntree=ntree)
  key <- toString(ntree); modellist[[key]] <- Best }
Best_mtry <- as.data.frame (Best [[6]][1]); Best_mtry <- Best_mtry$mtry[[1]]; sg.D1W5_CV <- Best [[4]][1:2]; sg.D1W5_CV <- sg.D1W5_CV [sg.D1W5_CV$mtry==Best_mtry,]; sg.D1W5_CV <- sg.D1W5_CV$Accuracy
results <- resamples(modellist); summary(results); results <- as.data.frame (results); results <- results [,-7]; results <- sapply (results, FUN=median); results <- as.data.frame(results)
results$Best_ntree <- rownames (results); Best_ntree <- results [which.max (results$results),]; Best_ntree <- as.numeric(as.character(Best_ntree [,2]))
RF = randomForest(Predictor  ~ ., sg.D1W5.train , importance=TRUE, mtry=Best_mtry, ntree=Best_ntree); sg.D1W5.test$pred <- predict (RF, sg.D1W5.test [,-(1)]); 
sg.D1W5_test<- confusionMatrix(sg.D1W5.test$Predictor, sg.D1W5.test$pred); sg.D1W5_test <- as.data.frame (sg.D1W5_test [[3]]); sg.D1W5_test <- sg.D1W5_test [1,]  

metric <- "Accuracy"; modellist <- list()
for (ntree in c(5, 10, 30, 100, 150, 500)) { set.seed(333)
  Best <- train (Predictor~., data=sg.D1W11.train, method="rf", metric=metric, tuneLength=5, trControl=CV_5, ntree=ntree)
  key <- toString(ntree); modellist[[key]] <- Best }
Best_mtry <- as.data.frame (Best [[6]][1]); Best_mtry <- Best_mtry$mtry[[1]]; sg.D1W11_CV <- Best [[4]][1:2]; sg.D1W11_CV <- sg.D1W11_CV [sg.D1W11_CV$mtry==Best_mtry,]; sg.D1W11_CV <- sg.D1W11_CV$Accuracy
results <- resamples(modellist); summary(results); results <- as.data.frame (results); results <- results [,-7]; results <- sapply (results, FUN=median); results <- as.data.frame(results)
results$Best_ntree <- rownames (results); Best_ntree <- results [which.max (results$results),]; Best_ntree <- as.numeric(as.character(Best_ntree [,2]))
RF = randomForest(Predictor  ~ ., sg.D1W11.train , importance=TRUE, mtry=Best_mtry, ntree=Best_ntree); sg.D1W11.test$pred <- predict (RF, sg.D1W11.test [,-(1)]); 
sg.D1W11_test<- confusionMatrix(sg.D1W11.test$Predictor, sg.D1W11.test$pred); sg.D1W11_test <- as.data.frame (sg.D1W11_test [[3]]); sg.D1W11_test <- sg.D1W11_test [1,]  

metric <- "Accuracy"; modellist <- list()
for (ntree in c(5, 10, 30, 100, 150, 500)) { set.seed(333)
  Best <- train (Predictor~., data=sg.D2W5.train, method="rf", metric=metric, tuneLength=5, trControl=CV_5, ntree=ntree)
  key <- toString(ntree); modellist[[key]] <- Best }
Best_mtry <- as.data.frame (Best [[6]][1]); Best_mtry <- Best_mtry$mtry[[1]]; sg.D2W5_CV <- Best [[4]][1:2]; sg.D2W5_CV <- sg.D2W5_CV [sg.D2W5_CV$mtry==Best_mtry,]; sg.D2W5_CV <- sg.D2W5_CV$Accuracy
results <- resamples(modellist); summary(results); results <- as.data.frame (results); results <- results [,-7]; results <- sapply (results, FUN=median); results <- as.data.frame(results)
results$Best_ntree <- rownames (results); Best_ntree <- results [which.max (results$results),]; Best_ntree <- as.numeric(as.character(Best_ntree [,2]))
RF = randomForest(Predictor  ~ ., sg.D2W5.train , importance=TRUE, mtry=Best_mtry, ntree=Best_ntree); sg.D2W5.test$pred <- predict (RF, sg.D2W5.test [,-(1)]); 
sg.D2W5_test<- confusionMatrix(sg.D2W5.test$Predictor, sg.D2W5.test$pred); sg.D2W5_test <- as.data.frame (sg.D2W5_test [[3]]); sg.D2W5_test <- sg.D2W5_test [1,]  

metric <- "Accuracy"; modellist <- list()
for (ntree in c(5, 10, 30, 100, 150, 500)) { set.seed(333)
  Best <- train (Predictor~., data=sg.D2W11.train, method="rf", metric=metric, tuneLength=5, trControl=CV_5, ntree=ntree)
  key <- toString(ntree); modellist[[key]] <- Best }
Best_mtry <- as.data.frame (Best [[6]][1]); Best_mtry <- Best_mtry$mtry[[1]]; sg.D2W11_CV <- Best [[4]][1:2]; sg.D2W11_CV <- sg.D2W11_CV [sg.D2W11_CV$mtry==Best_mtry,]; sg.D2W11_CV <- sg.D2W11_CV$Accuracy
results <- resamples(modellist); summary(results); results <- as.data.frame (results); results <- results [,-7]; results <- sapply (results, FUN=median); results <- as.data.frame(results)
results$Best_ntree <- rownames (results); Best_ntree <- results [which.max (results$results),]; Best_ntree <- as.numeric(as.character(Best_ntree [,2]))
RF = randomForest(Predictor  ~ ., sg.D2W11.train , importance=TRUE, mtry=Best_mtry, ntree=Best_ntree); sg.D2W11.test$pred <- predict (RF, sg.D2W11.test [,-(1)]); 
sg.D2W11_test<- confusionMatrix(sg.D2W11.test$Predictor, sg.D2W11.test$pred); sg.D2W11_test <- as.data.frame (sg.D2W11_test [[3]]); sg.D2W11_test <- sg.D2W11_test [1,]  

RF_CV <- rbind (data_CV, snv_CV, snv1D_CV, snv2D_CV, d1_CV, d2_CV, sg_CV, snvsg_CV, sgd1_CV, sg.D1W5_CV, sg.D2W11_CV, sg.D2W5_CV, sg.D1W11_CV)
RF_test <- rbind (data_test, snv_test, snv1D_test, snv2D_test, d1_test, d2_test, sg_test, snvsg_test, sgd1_test, sg.D1W5_test, sg.D2W11_test, sg.D2W5_test, sg.D1W11_test)
RF <- cbind (RF_CV, RF_test); RF <- round (RF, 2); 

rm (data_CV, snv_CV, snv1D_CV, snv2D_CV, d1_CV, d2_CV, sg_CV, snvsg_CV, sgd1_CV, sg.D1W5_CV, sg.D2W11_CV, sg.D2W5_CV, sg.D1W11_CV,
    data_test, snv_test, snv1D_test, snv2D_test, d1_test, d2_test, sg_test, snvsg_test, sgd1_test, sg.D1W5_test, sg.D2W11_test, sg.D2W5_test, sg.D1W11_test)

write.csv (RF, "RF.csv")


### 5. Support vector machine (SVM)
# C, gamma and degree are tuned

data <- train (Predictor ~ ., data = data.train, method = "svmPoly", tuneLength =5,  trControl = CV_5)  
Best_C <- as.data.frame (data [[6]][3]); Best_C <- Best_C$C[[1]]; Best_degree <- as.data.frame (data [[6]][1]); Best_degree <- Best_degree$degree[[1]]; Best_scale <- as.data.frame (data [[6]][2]); Best_scale <- Best_scale$scale[[1]]; # Also called Gamma
data_CV <- data [[4]][1:4]; data_CV <- data_CV [(data_CV$C==Best_C),]; data_CV <- data_CV [(data_CV$degree==Best_degree),]; data_CV <- data_CV [(data_CV$scale==Best_scale),]; data_CV <- data_CV$Accuracy
x <- data.train [,-(1)]; y <- as.factor (data.train$Predictor); SVM <- svm (x,y, type = NULL, kernel ="polynomial", degree=Best_degree , gamma =Best_scale,  cost=Best_C); data.test$pred <- predict (SVM, data.test [,-(1)]) 
data_test <- confusionMatrix(data.test$Predictor, data.test$pred); data_test <- as.data.frame (data_test [[3]]); data_test <- data_test[1,] 

snv <- train (Predictor ~ ., data = snv.train, method = "svmPoly", tuneLength =5,  trControl = CV_5)  
Best_C <- as.data.frame (snv [[6]][3]); Best_C <- Best_C$C[[1]]; Best_degree <- as.data.frame (snv [[6]][1]); Best_degree <- Best_degree$degree[[1]]; Best_scale <- as.data.frame (snv [[6]][2]); Best_scale <- Best_scale$scale[[1]]; # Also called Gamma
snv_CV <- snv [[4]][1:4]; snv_CV <- snv_CV [(snv_CV$C==Best_C),]; snv_CV <- snv_CV [(snv_CV$degree==Best_degree),]; snv_CV <- snv_CV [(snv_CV$scale==Best_scale),]; snv_CV <- snv_CV$Accuracy
x <- snv.train [,-(1)]; y <- as.factor (snv.train$Predictor); SVM <- svm (x,y, type = NULL, kernel ="polynomial", degree=Best_degree , gamma =Best_scale,  cost=Best_C); snv.test$pred <- predict (SVM, snv.test [,-(1)]) 
snv_test <- confusionMatrix(snv.test$Predictor, snv.test$pred); snv_test <- as.data.frame (snv_test [[3]]); snv_test <- snv_test[1,] 

snv1D <- train (Predictor ~ ., data = snv1D.train, method = "svmPoly", tuneLength =5,  trControl = CV_5)  
Best_C <- as.data.frame (snv1D [[6]][3]); Best_C <- Best_C$C[[1]]; Best_degree <- as.data.frame (snv1D [[6]][1]); Best_degree <- Best_degree$degree[[1]]; Best_scale <- as.data.frame (snv1D [[6]][2]); Best_scale <- Best_scale$scale[[1]]; # Also called Gamma
snv1D_CV <- snv1D [[4]][1:4]; snv1D_CV <- snv1D_CV [(snv1D_CV$C==Best_C),]; snv1D_CV <- snv1D_CV [(snv1D_CV$degree==Best_degree),]; snv1D_CV <- snv1D_CV [(snv1D_CV$scale==Best_scale),]; snv1D_CV <- snv1D_CV$Accuracy
x <- snv1D.train [,-(1)]; y <- as.factor (snv1D.train$Predictor); SVM <- svm (x,y, type = NULL, kernel ="polynomial", degree=Best_degree , gamma =Best_scale,  cost=Best_C); snv1D.test$pred <- predict (SVM, snv1D.test [,-(1)]) 
snv1D_test <- confusionMatrix(snv1D.test$Predictor, snv1D.test$pred); snv1D_test <- as.data.frame (snv1D_test [[3]]); snv1D_test <- snv1D_test[1,] 

snv2D <- train (Predictor ~ ., data = snv2D.train, method = "svmPoly", tuneLength =5,  trControl = CV_5)  
Best_C <- as.data.frame (snv2D [[6]][3]); Best_C <- Best_C$C[[1]]; Best_degree <- as.data.frame (snv2D [[6]][1]); Best_degree <- Best_degree$degree[[1]]; Best_scale <- as.data.frame (snv2D [[6]][2]); Best_scale <- Best_scale$scale[[1]]; # Also called Gamma
snv2D_CV <- snv2D [[4]][1:4]; snv2D_CV <- snv2D_CV [(snv2D_CV$C==Best_C),]; snv2D_CV <- snv2D_CV [(snv2D_CV$degree==Best_degree),]; snv2D_CV <- snv2D_CV [(snv2D_CV$scale==Best_scale),]; snv2D_CV <- snv2D_CV$Accuracy
x <- snv2D.train [,-(1)]; y <- as.factor (snv2D.train$Predictor); SVM <- svm (x,y, type = NULL, kernel ="polynomial", degree=Best_degree , gamma =Best_scale,  cost=Best_C); snv2D.test$pred <- predict (SVM, snv2D.test [,-(1)]) 
snv2D_test <- confusionMatrix(snv2D.test$Predictor, snv2D.test$pred); snv2D_test <- as.data.frame (snv2D_test [[3]]); snv2D_test <- snv2D_test[1,] 

d1 <- train (Predictor ~ ., data = d1.train, method = "svmPoly", tuneLength =5,  trControl = CV_5)  
Best_C <- as.data.frame (d1 [[6]][3]); Best_C <- Best_C$C[[1]]; Best_degree <- as.data.frame (d1 [[6]][1]); Best_degree <- Best_degree$degree[[1]]; Best_scale <- as.data.frame (d1 [[6]][2]); Best_scale <- Best_scale$scale[[1]]; # Also called Gamma
d1_CV <- d1 [[4]][1:4]; d1_CV <- d1_CV [(d1_CV$C==Best_C),]; d1_CV <- d1_CV [(d1_CV$degree==Best_degree),]; d1_CV <- d1_CV [(d1_CV$scale==Best_scale),]; d1_CV <- d1_CV$Accuracy
x <- d1.train [,-(1)]; y <- as.factor (d1.train$Predictor); SVM <- svm (x,y, type = NULL, kernel ="polynomial", degree=Best_degree , gamma =Best_scale,  cost=Best_C); d1.test$pred <- predict (SVM, d1.test [,-(1)]) 
d1_test <- confusionMatrix(d1.test$Predictor, d1.test$pred); d1_test <- as.data.frame (d1_test [[3]]); d1_test <- d1_test[1,] 

d2 <- train (Predictor ~ ., data = d2.train, method = "svmPoly", tuneLength =5,  trControl = CV_5)  
Best_C <- as.data.frame (d2 [[6]][3]); Best_C <- Best_C$C[[1]]; Best_degree <- as.data.frame (d2 [[6]][1]); Best_degree <- Best_degree$degree[[1]]; Best_scale <- as.data.frame (d2 [[6]][2]); Best_scale <- Best_scale$scale[[1]]; # Also called Gamma
d2_CV <- d2 [[4]][1:4]; d2_CV <- d2_CV [(d2_CV$C==Best_C),]; d2_CV <- d2_CV [(d2_CV$degree==Best_degree),]; d2_CV <- d2_CV [(d2_CV$scale==Best_scale),]; d2_CV <- d2_CV$Accuracy
x <- d2.train [,-(1)]; y <- as.factor (d2.train$Predictor); SVM <- svm (x,y, type = NULL, kernel ="polynomial", degree=Best_degree , gamma =Best_scale,  cost=Best_C); d2.test$pred <- predict (SVM, d2.test [,-(1)]) 
d2_test <- confusionMatrix(d2.test$Predictor, d2.test$pred); d2_test <- as.data.frame (d2_test [[3]]); d2_test <- d2_test[1,] 

sg <- train (Predictor ~ ., data = sg.train, method = "svmPoly", tuneLength =5,  trControl = CV_5)  
Best_C <- as.data.frame (sg [[6]][3]); Best_C <- Best_C$C[[1]]; Best_degree <- as.data.frame (sg [[6]][1]); Best_degree <- Best_degree$degree[[1]]; Best_scale <- as.data.frame (sg [[6]][2]); Best_scale <- Best_scale$scale[[1]]; # Also called Gamma
sg_CV <- sg [[4]][1:4]; sg_CV <- sg_CV [(sg_CV$C==Best_C),]; sg_CV <- sg_CV [(sg_CV$degree==Best_degree),]; sg_CV <- sg_CV [(sg_CV$scale==Best_scale),]; sg_CV <- sg_CV$Accuracy
x <- sg.train [,-(1)]; y <- as.factor (sg.train$Predictor); SVM <- svm (x,y, type = NULL, kernel ="polynomial", degree=Best_degree , gamma =Best_scale,  cost=Best_C); sg.test$pred <- predict (SVM, sg.test [,-(1)]) 
sg_test <- confusionMatrix(sg.test$Predictor, sg.test$pred); sg_test <- as.data.frame (sg_test [[3]]); sg_test <- sg_test[1,] 

snvsg <- train (Predictor ~ ., data = snvsg.train, method = "svmPoly", tuneLength =5,  trControl = CV_5)  
Best_C <- as.data.frame (snvsg [[6]][3]); Best_C <- Best_C$C[[1]]; Best_degree <- as.data.frame (snvsg [[6]][1]); Best_degree <- Best_degree$degree[[1]]; Best_scale <- as.data.frame (snvsg [[6]][2]); Best_scale <- Best_scale$scale[[1]]; # Also called Gamma
snvsg_CV <- snvsg [[4]][1:4]; snvsg_CV <- snvsg_CV [(snvsg_CV$C==Best_C),]; snvsg_CV <- snvsg_CV [(snvsg_CV$degree==Best_degree),]; snvsg_CV <- snvsg_CV [(snvsg_CV$scale==Best_scale),]; snvsg_CV <- snvsg_CV$Accuracy
x <- snvsg.train [,-(1)]; y <- as.factor (snvsg.train$Predictor); SVM <- svm (x,y, type = NULL, kernel ="polynomial", degree=Best_degree , gamma =Best_scale,  cost=Best_C); snvsg.test$pred <- predict (SVM, snvsg.test [,-(1)]) 
snvsg_test <- confusionMatrix(snvsg.test$Predictor, snvsg.test$pred); snvsg_test <- as.data.frame (snvsg_test [[3]]); snvsg_test <- snvsg_test[1,] 

sgd1 <- train (Predictor ~ ., data = sgd1.train, method = "svmPoly", tuneLength =5,  trControl = CV_5)  
Best_C <- as.data.frame (sgd1 [[6]][3]); Best_C <- Best_C$C[[1]]; Best_degree <- as.data.frame (sgd1 [[6]][1]); Best_degree <- Best_degree$degree[[1]]; Best_scale <- as.data.frame (sgd1 [[6]][2]); Best_scale <- Best_scale$scale[[1]]; # Also called Gamma
sgd1_CV <- sgd1 [[4]][1:4]; sgd1_CV <- sgd1_CV [(sgd1_CV$C==Best_C),]; sgd1_CV <- sgd1_CV [(sgd1_CV$degree==Best_degree),]; sgd1_CV <- sgd1_CV [(sgd1_CV$scale==Best_scale),]; sgd1_CV <- sgd1_CV$Accuracy
x <- sgd1.train [,-(1)]; y <- as.factor (sgd1.train$Predictor); SVM <- svm (x,y, type = NULL, kernel ="polynomial", degree=Best_degree , gamma =Best_scale,  cost=Best_C); sgd1.test$pred <- predict (SVM, sgd1.test [,-(1)]) 
sgd1_test <- confusionMatrix(sgd1.test$Predictor, sgd1.test$pred); sgd1_test <- as.data.frame (sgd1_test [[3]]); sgd1_test <- sgd1_test[1,] 

sg.D1W5 <- train (Predictor ~ ., data = sg.D1W5.train, method = "svmPoly", tuneLength =5,  trControl = CV_5)  
Best_C <- as.data.frame (sg.D1W5 [[6]][3]); Best_C <- Best_C$C[[1]]; Best_degree <- as.data.frame (sg.D1W5 [[6]][1]); Best_degree <- Best_degree$degree[[1]]; Best_scale <- as.data.frame (sg.D1W5 [[6]][2]); Best_scale <- Best_scale$scale[[1]]; # Also called Gamma
sg.D1W5_CV <- sg.D1W5 [[4]][1:4]; sg.D1W5_CV <- sg.D1W5_CV [(sg.D1W5_CV$C==Best_C),]; sg.D1W5_CV <- sg.D1W5_CV [(sg.D1W5_CV$degree==Best_degree),]; sg.D1W5_CV <- sg.D1W5_CV [(sg.D1W5_CV$scale==Best_scale),]; sg.D1W5_CV <- sg.D1W5_CV$Accuracy
x <- sg.D1W5.train [,-(1)]; y <- as.factor (sg.D1W5.train$Predictor); SVM <- svm (x,y, type = NULL, kernel ="polynomial", degree=Best_degree , gamma =Best_scale,  cost=Best_C); sg.D1W5.test$pred <- predict (SVM, sg.D1W5.test [,-(1)]) 
sg.D1W5_test <- confusionMatrix(sg.D1W5.test$Predictor, sg.D1W5.test$pred); sg.D1W5_test <- as.data.frame (sg.D1W5_test [[3]]); sg.D1W5_test <- sg.D1W5_test[1,] 

sg.D1W11 <- train (Predictor ~ ., data = sg.D1W11.train, method = "svmPoly", tuneLength =5,  trControl = CV_5)  
Best_C <- as.data.frame (sg.D1W11 [[6]][3]); Best_C <- Best_C$C[[1]]; Best_degree <- as.data.frame (sg.D1W11 [[6]][1]); Best_degree <- Best_degree$degree[[1]]; Best_scale <- as.data.frame (sg.D1W11 [[6]][2]); Best_scale <- Best_scale$scale[[1]]; # Also called Gamma
sg.D1W11_CV <- sg.D1W11 [[4]][1:4]; sg.D1W11_CV <- sg.D1W11_CV [(sg.D1W11_CV$C==Best_C),]; sg.D1W11_CV <- sg.D1W11_CV [(sg.D1W11_CV$degree==Best_degree),]; sg.D1W11_CV <- sg.D1W11_CV [(sg.D1W11_CV$scale==Best_scale),]; sg.D1W11_CV <- sg.D1W11_CV$Accuracy
x <- sg.D1W11.train [,-(1)]; y <- as.factor (sg.D1W11.train$Predictor); SVM <- svm (x,y, type = NULL, kernel ="polynomial", degree=Best_degree , gamma =Best_scale,  cost=Best_C); sg.D1W11.test$pred <- predict (SVM, sg.D1W11.test [,-(1)]) 
sg.D1W11_test <- confusionMatrix(sg.D1W11.test$Predictor, sg.D1W11.test$pred); sg.D1W11_test <- as.data.frame (sg.D1W11_test [[3]]); sg.D1W11_test <- sg.D1W11_test[1,] 

sg.D2W5 <- train (Predictor ~ ., data = sg.D2W5.train, method = "svmPoly", tuneLength =5,  trControl = CV_5)  
Best_C <- as.data.frame (sg.D2W5 [[6]][3]); Best_C <- Best_C$C[[1]]; Best_degree <- as.data.frame (sg.D2W5 [[6]][1]); Best_degree <- Best_degree$degree[[1]]; Best_scale <- as.data.frame (sg.D2W5 [[6]][2]); Best_scale <- Best_scale$scale[[1]]; # Also called Gamma
sg.D2W5_CV <- sg.D2W5 [[4]][1:4]; sg.D2W5_CV <- sg.D2W5_CV [(sg.D2W5_CV$C==Best_C),]; sg.D2W5_CV <- sg.D2W5_CV [(sg.D2W5_CV$degree==Best_degree),]; sg.D2W5_CV <- sg.D2W5_CV [(sg.D2W5_CV$scale==Best_scale),]; sg.D2W5_CV <- sg.D2W5_CV$Accuracy
x <- sg.D2W5.train [,-(1)]; y <- as.factor (sg.D2W5.train$Predictor); SVM <- svm (x,y, type = NULL, kernel ="polynomial", degree=Best_degree , gamma =Best_scale,  cost=Best_C); sg.D2W5.test$pred <- predict (SVM, sg.D2W5.test [,-(1)]) 
sg.D2W5_test <- confusionMatrix(sg.D2W5.test$Predictor, sg.D2W5.test$pred); sg.D2W5_test <- as.data.frame (sg.D2W5_test [[3]]); sg.D2W5_test <- sg.D2W5_test[1,] 

sg.D2W11 <- train (Predictor ~ ., data = sg.D2W11.train, method = "svmPoly", tuneLength =5,  trControl = CV_5)  
Best_C <- as.data.frame (sg.D2W11 [[6]][3]); Best_C <- Best_C$C[[1]]; Best_degree <- as.data.frame (sg.D2W11 [[6]][1]); Best_degree <- Best_degree$degree[[1]]; Best_scale <- as.data.frame (sg.D2W11 [[6]][2]); Best_scale <- Best_scale$scale[[1]]; # Also called Gamma
sg.D2W11_CV <- sg.D2W11 [[4]][1:4]; sg.D2W11_CV <- sg.D2W11_CV [(sg.D2W11_CV$C==Best_C),]; sg.D2W11_CV <- sg.D2W11_CV [(sg.D2W11_CV$degree==Best_degree),]; sg.D2W11_CV <- sg.D2W11_CV [(sg.D2W11_CV$scale==Best_scale),]; sg.D2W11_CV <- sg.D2W11_CV$Accuracy
x <- sg.D2W11.train [,-(1)]; y <- as.factor (sg.D2W11.train$Predictor); SVM <- svm (x,y, type = NULL, kernel ="polynomial", degree=Best_degree , gamma =Best_scale,  cost=Best_C); sg.D2W11.test$pred <- predict (SVM, sg.D2W11.test [,-(1)]) 
sg.D2W11_test <- confusionMatrix(sg.D2W11.test$Predictor, sg.D2W11.test$pred); sg.D2W11_test <- as.data.frame (sg.D2W11_test [[3]]); sg.D2W11_test <- sg.D2W11_test[1,] 

SVM_CV <- rbind (data_CV, snv_CV, snv1D_CV, snv2D_CV, d1_CV, d2_CV, sg_CV, snvsg_CV, sgd1_CV, sg.D1W5_CV, sg.D2W11_CV, sg.D2W5_CV, sg.D1W11_CV)
SVM_test <- rbind (data_test, snv_test, snv1D_test, snv2D_test, d1_test, d2_test, sg_test, snvsg_test, sgd1_test, sg.D1W5_test, sg.D2W11_test, sg.D2W5_test, sg.D1W11_test)
SVM <- cbind (SVM_CV, SVM_test); SVM <- round (SVM, 2); 

rm (data_CV, snv_CV, snv1D_CV, snv2D_CV, d1_CV, d2_CV, sg_CV, snvsg_CV, sgd1_CV, sg.D1W5_CV, sg.D2W11_CV, sg.D2W5_CV, sg.D1W11_CV,
    data_test, snv_test, snv1D_test, snv2D_test, d1_test, d2_test, sg_test, snvsg_test, sgd1_test, sg.D1W5_test, sg.D2W11_test, sg.D2W5_test, sg.D1W11_test)

write.csv (SVM, "SVM_SVI.csv")


######################
### Tables and Figures
######################

### Fig 3. Mean raw spectra
SCIO_Raw <- read.csv ("C:/Users/fkosmowski/Documents/Nano/SCIO_Fig1.csv"); 
Spc <- log (SCIO_Raw [,(2:332)]); Crop <- SCIO_Raw [,1]
Crop <- as.data.frame (Crop); SCIO_Raw <- cbind (Crop, Spc) # Absorbance on SCIO = log (Reflectance)
Mean_spc <- aggregate (SCIO_Raw [-(1)], by = list(SCIO_Raw$Crop), FUN=mean); 
Mean_spc <- rename (Mean_spc, c("Group.1"="Crop")); Mean_spc <- gather (Mean_spc, Spc, Spc_val, -Crop); Mean_spc$Spc <- sub('.', '', Mean_spc$Spc); Mean_spc$Spc <- as.numeric (Mean_spc$Spc)
SCIO_Raw <- ggplot(Mean_spc, aes(Spc, Spc_val, col =Crop)) + geom_line(size=1.2) + theme_minimal() + scale_color_manual(values=c("navy", "forestgreen", "darkorange"))  
SCIO_Raw <- SCIO_Raw + scale_x_continuous (limits=c(740,1070), breaks = c(750, 800, 850, 900, 950, 1000, 1050)) 
SCIO_Raw <- SCIO_Raw + scale_y_continuous (limits=c(0.30,0.60), breaks = c(0.30, 0.40, 0.50, 0.60)) + theme(axis.title.y = element_text(vjust=-5.5))
SCIO_Raw <- SCIO_Raw + labs (x="Wavelength (nm)", y="Absorbance") + ggtitle("a) SCIO")+  theme(plot.title = element_text(hjust = 0.5))+ theme(legend.position="none")

# Fig 4. Heatmap of pre-processing methods and models accuracy for barley varietal identification
data <- read.csv("C:/Users/fkosmowski/Documents/HeatMap_BVI.csv", comment.char="#")
BVI_a <- data [data$Device=="SCIO",]; BVI_a <- BVI_a [,-2]
BVI_a <- gather(BVI_a, Validation, Accuracy, -X)
BVI_a$X <- as.character(BVI_a$X); BVI_a$X <- factor(BVI_a$X, levels=rev (unique(BVI_a$X)))

BVIa <- ggplot(BVI_a, aes (BVI_a$Validation, BVI_a$X)) +
  geom_tile(aes(fill = BVI_a$Accuracy)) + 
  geom_text(aes(label = round(BVI_a$Accuracy, 2))) +
  scale_fill_gradient(low = "cornsilk", high = "olivedrab4", name="Overall Accuracy (%)", breaks = c(0,20,40,60,80,100), limits = c(0, 100)) + ggtitle("a) SCIO") +  theme(plot.title = element_text(hjust = 0.5))  

# Fig 5. Heatmap of pre-processing methods and models accuracy for chikpea varietal identification
data <- read.csv("C:/Users/fkosmowski/Documents/HeatMap_CVI.csv", comment.char="#")
CVI_a <- data [data$Device=="SCIO",]; CVI_a <- CVI_a [,-2]
CVI_a <- gather(CVI_a, Validation, Accuracy, -X)
CVI_a$X <- as.character(CVI_a$X); CVI_a$X <- factor(CVI_a$X, levels=rev (unique(CVI_a$X)))

CVIa <- ggplot(CVI_a, aes (CVI_a$Validation, CVI_a$X)) +
  geom_tile(aes(fill = CVI_a$Accuracy)) + 
  geom_text(aes(label = round (CVI_a$Accuracy, 2)), show.legend = FALSE) +
  scale_fill_gradient(low = "cornsilk", high = "olivedrab4", name="Overall Accuracy (%)", breaks = c(0,20,40,60,80,100), limits = c(0, 100)) + ggtitle("a) SCIO") +  theme(plot.title = element_text(hjust = 0.5)) 

# Fig 6. Heatmap of pre-processing methods and models accuracy for sorghum varietal identification
data <- read.csv("C:/Users/fkosmowski/Documents/HeatMap_SVI.csv", comment.char="#")
SVI_a <- data [data$Device=="SCIO",]; SVI_a <- SVI_a [,-2]
SVI_a <- gather(SVI_a, Validation, Accuracy, -X)
SVI_a$X <- as.character(SVI_a$X); SVI_a$X <- factor(SVI_a$X, levels=rev (unique(SVI_a$X)))

SVIa <- ggplot(SVI_a, aes (SVI_a$Validation, SVI_a$X)) +
  geom_tile(aes(fill = SVI_a$Accuracy)) + 
  geom_text(aes(label = round(SVI_a$Accuracy, 2))) +
  scale_fill_gradient(low = "cornsilk", high = "olivedrab4", name="Overall Accuracy (%)", breaks = c(0,20,40,60,80,100), limits = c(0, 100)) + ggtitle("a) SCIO") +  theme(plot.title = element_text(hjust = 0.5))  

### Fig 7. Accuracy vs % DNA fingerprinted
Cost <- read.csv ("C:/Users/fkosmowski/Documents/Cost.csv"); 
Cost <- ggplot(Cost, aes(x=DNA, y=Accuracy, col=Crop))+ geom_line(size=1.2) + theme_minimal() + scale_color_manual(values=c("navy", "forestgreen", "darkorange")) 
Cost <- Cost + scale_x_continuous (limits=c(10,90), breaks = c(10,20,30,40,50,60,70,80,90)) 
Cost <- Cost + labs (x="% DNA fingerprinted", y="Accuracy") + theme(plot.title = element_text(hjust = 0.5))+ theme(legend.position="none")
